# Supplementary material for: Obesity shows preserved plasma proteome in large independent clinical cohorts
Source: Sci Rep. 2018 Nov 19;8:16981. doi: 10.1038/s41598-018-35321-7 (PMC6242904; doi:10.1038/s41598-018-35321-7)
Supplement: Supplementary file 1 — Supplementary Dataset C1 [file 41598_2018_35321_MOESM1_ESM.xls]

## Sheet: C1
Supplementary Table C1
Obesity shows preserved plasma proteome in large independent clinical cohorts
Ornella Cominetti1, Antonio Núñez Galindo1, +, John Corthésy1, 2, +, Armand Valsesia3, +, Irina Irincheeva3, ±, Martin Kussmann1, _, Wim H.M. Saris4, Arne Astrup5, Ruth McPherson6, Mary-Ellen Harper7, Robert Dent8, Jörg Hager3, and Loïc Dayon1, *
1 Proteomics, Nestlé Institute of Health Sciences, Lausanne, Switzerland
2 Nutrition Analytics, Nestlé Institute of Health Sciences, Lausanne, Switzerland
3 Nutrition and Metabolic Health, Nestlé Institute of Health Sciences, Lausanne, Switzerland
4 NUTRIM, School for Nutrition, Toxicology and Metabolism, Department of Human Biology, Maastricht University Medical Centre, Maastricht, The Netherlands
5 Department of Nutrition, Exercise and Sports, Faculty of Science, University of Copenhagen, Denmark
6 Ruddy Canadian Cardiovascular Genetics Centre, University of Ottawa Heart Institute, Ottawa, Canada
7 Department of Biochemistry, Microbiology and Immunology, Faculty of Medicine, University of Ottawa, Ottawa Canada
8 Ottawa Hospital Weight Management Clinic, The Ottawa Hospital, Ottawa, Canada
+ Contributed equally
± Current address: Clinical Trial Unit, University of Bern, Switzerland
_ Current address: The Liggins Institute, University of Auckland, Auckland, New Zealand
* Corresponding author: Nestlé Institute of Health Sciences, EPFL Innovation Park, Bâtiment H, 1015 Lausanne, Switzerland; Email: loic.dayon@rd.nestle.com, Phone: +41 21 632 6114, Fax: +41 21 632 6499
ID	APOB_HUMAN	CO4A_HUMAN	CFAH_HUMAN	ITIH4_HUMAN	HEMO_HUMAN	CERU_HUMAN	RET4_HUMAN	ANT3_HUMAN	VTDB_HUMAN	PLMN_HUMAN	CFAB_HUMAN	CO5_HUMAN	ITIH2_HUMAN	KNG1_HUMAN	THRB_HUMAN	APOA4_HUMAN	FETUA_HUMAN	ITIH1_HUMAN	VTNC_HUMAN	FINC_HUMAN	CLUS_HUMAN	F13B_HUMAN	AACT_HUMAN	HEP2_HUMAN	GELS_HUMAN	APOH_HUMAN	AFAM_HUMAN	A2AP_HUMAN	CO9_HUMAN	C1S_HUMAN	AMBP_HUMAN	C1R_HUMAN	ZA2G_HUMAN	A1BG_HUMAN	CO6_HUMAN	APOE_HUMAN	CFAI_HUMAN	CO2_HUMAN	ITIH3_HUMAN	CO8B_HUMAN	CO8A_HUMAN	KLKB1_HUMAN	PEDF_HUMAN	TETN_HUMAN	HABP2_HUMAN	C4BPA_HUMAN	PROS_HUMAN	HRG_HUMAN	A2GL_HUMAN
4999	-0.5544	-0.24095	-0.05495	-0.29655	-0.26055	-0.22925	-0.5529	-0.4823	-0.40255	-0.5482	-0.33305	-0.54835	-1.4576	-0.3674	-0.35475	0.6418	-0.41355	-0.9432	-0.40295	-0.42815	-0.12135	-0.50835	-0.38545	-0.4261	-0.16425	-0.1031	-0.8388	-0.28885	0.0569	-0.1823	-0.5442	-0.06085	-0.1461	-0.2706	-0.2472	-0.6216	-0.3217	-0.24925	0.3021	-0.5925	-0.5789	-0.58635	-0.3527	-0.3953	-0.32925	-0.1284	-0.35375	-0.6201	-0.2755
5000	-0.5259	-0.43415	-0.36845	-0.61015	-0.39095	-0.5447	-0.83555	-0.76505	-1.06275	-0.64185	-0.66335	-0.53685	-0.47445	-0.79455	-0.665	-0.7915	-0.7648	-0.19155	-0.96895	-0.60115	-0.86475	-0.68195	-0.55665	-0.5995	-0.4255	-0.6359	-0.536	-0.6833	-0.5176	-0.44775	-0.6435	-0.5313	-0.73805	-0.53825	-0.62795	-0.9433	-0.506	-0.40985	-0.7394	-0.82625	-0.69775	-0.57385	-0.75115	-0.69385	-0.8879	-0.64155	-0.56215	-1.58625	-0.90265
5001	0.34055	-0.15355	-0.0277	-0.04555	0.0888	-0.32085	0.00905	-0.24375	-0.28545	0.03135	-0.35835	-0.39695	-0.1409	-0.05565	-0.18655	-0.26795	-0.406	-0.00835	-0.0679	0.0279	0.09775	-0.20015	-0.36845	0.1651	-0.6577	-0.9349	-0.4899	-0.0383	-0.4607	-0.0267	0.11155	-0.03165	-0.05025	0.14125	-0.1858	-0.1182	-0.16975	0.12775	-0.27175	-0.22835	-0.1677	0.11205	-0.11235	-0.79745	0.0262	0.5406	0.012	-0.6149	-0.56825
5003	-1.25265	-1.9281	-0.5587	-0.3363	-1.3955	-0.3377	-0.35135	-0.8604	-0.38475	-0.2982	-0.50765	-1.30405	-0.7506	-0.3567	-0.78575	-2.03785	-0.2411	-0.74425	-0.48025	-1.8892	-0.30445	-0.97015	-0.86755	-0.56575	-0.83245	-0.6384	-1.23105	-0.56795	-0.6863	-0.7137	-0.95995	-0.4363	-0.85565	-0.3104	-0.8095	-1.5487	-0.5677	-1.1677	-0.731	-0.91555	-0.71415	-0.1847	-1.15115	-1.7057	-0.8097	-0.97335	-1.322	-1.5863	-1.4369
5005	-0.2805	0.31025	-0.077	0.14905	-0.2713	0.08435	-0.1854	-0.5264	-0.24385	-0.27145	-0.0557	-0.3575	-0.4086	-0.3026	-0.1072	-0.6229	-0.11685	-0.32755	-0.5647	-0.3922	-0.1292	-0.1824	0.0084	-0.0879	-0.16075	-0.40405	-0.22	-0.29005	-0.0828	-0.3646	-0.371	-0.31325	-0.5873	-0.1317	-0.2486	0.177	-0.8754	-0.2608	-0.3029	0.26385	0.154	-0.3252	-0.3988	-0.44515	-0.16745	-0.26975	0.3772	-0.22735	-0.3074
5006	-0.51735	0.32525	-0.57305	-0.31005	-0.38325	-0.1124	-0.56125	-0.33645	-0.58055	-0.37465	-0.3178	-0.4939	-0.28855	-0.5644	-0.3167	-0.6026	-0.3652	-0.2614	-0.3088	-0.49515	-0.5792	-0.3408	-0.3884	-0.32755	-0.2411	-0.32145	-0.5103	-0.50775	-0.35625	-0.24435	-0.38985	-0.32865	-0.4178	-0.4962	-0.2495	-0.7981	-0.4116	-0.28365	-0.27675	-0.15005	-0.17595	-0.51845	-0.7121	-0.5664	-0.61905	-0.56675	-0.4726	-0.88695	-0.12475
5007	-1.04255	-0.5846	-0.84785	-0.51055	-0.5457	-0.8209	-0.5957	-0.6487	-0.8039	-0.5597	-0.8984	-0.8116	-0.27	-1.01905	-0.90045	-0.7313	-1.04255	-0.1169	-0.91755	-0.7628	-0.9156	-1.05695	-0.4438	-0.92295	-0.30125	-1.78295	-0.64155	-0.58575	-0.71545	-0.5081	-0.6329	-0.5835	-0.8777	-0.43455	-0.70765	-1.47945	-0.9004	-0.2707	-0.14465	-0.46135	-0.39205	-1.6814	-1.20165	-0.66705	-0.61095	-1.2216	-0.52625	-1.1675	-0.69535
5008	-0.35295	-0.18425	-0.1177	0.037	-0.1819	-0.03265	-0.3164	-0.38965	-0.08505	-0.27955	0.1007	0.0217	-0.2634	-0.24	-0.34495	0.0261	-0.1038	-0.21655	-0.3729	0.08365	-0.08735	-0.1086	-0.10095	-0.6047	-0.00685	-0.10515	-0.2874	-0.27945	0.0267	-0.00955	-0.2811	-0.0196	-0.31095	-0.18125	0.01585	-0.34355	0.0569	-0.2081	0.2708	-0.1127	-0.3326	-0.3614	-0.36465	-0.1213	-0.255	0.1491	-0.17645	0.01485	0.21365
5010	-0.36315	-0.0227	-0.45615	-0.7758	-0.64295	-0.9777	-0.9845	-0.5512	-0.62645	-0.59145	-0.6432	-0.6452	-0.56865	-0.62845	-0.66805	-1.3073	-0.33715	-0.4046	-0.8405	-0.2757	-0.4939	-0.59165	-1.00935	-0.7971	-0.3824	-0.72225	-0.76525	-0.5239	-0.61185	-0.1029	-0.805	-0.22445	-0.76925	-0.56065	-0.6702	-0.4445	-0.69385	-0.5231	-0.85265	-0.6422	-0.4844	-0.5442	-0.6447	-0.65595	-0.60165	-0.8522	-0.6128	-1.13915	-0.86775
5011	-0.0282	-0.94365	-0.3105	-0.46675	-0.6363	-0.8704	-0.5015	-0.3212	-0.53305	-0.75845	-0.8739	-0.6928	-0.2698	-0.55825	-0.4187	-0.9213	-0.0034	-0.5502	-0.33635	-0.8879	-0.5496	-0.5891	-0.6351	-0.9565	-0.44235	-0.3725	-0.41	-0.5935	-1.04735	-0.47135	-0.60485	-0.37395	-0.4436	-0.271	-0.7943	0.0305	-0.5793	-1.52835	-0.6775	-0.46255	-0.2908	-0.9087	-0.4951	-0.5155	-0.74185	-0.8226	-0.4166	-0.70585	-0.8076
5016	-1.441	-4.38105	-0.1414	-0.3381	-0.026	-0.11365	0.0295	-0.09735	-0.3024	-0.3062	-0.09935	-0.869	-0.50675	-0.42585	-0.33725	0.56235	-0.48175	-0.43445	-0.319	-1.53925	-0.13305	-0.6212	-0.5524	-0.24095	-0.2438	0.05495	-0.74775	-0.4129	-0.0852	-0.1289	-0.15115	-0.10865	0.3035	-0.26625	-0.44455	-1.05605	-0.12085	0.07365	-0.70475	-0.12805	-0.077	-0.451	-0.11025	-0.2045	-0.36895	-0.16515	-0.5166	-0.1711	-0.09105
5017	-0.87205	-0.81	-1.27595	-0.85965	-0.87045	-1.5031	-0.8274	-0.9372	-1.22435	-1.69805	-1.5375	-1.6179	-1.0237	-0.9211	-1.05275	-0.3318	-0.9194	-0.93075	-1.20585	-1.77475	-0.7615	-1.01045	-0.9869	-1.09535	-1.3173	-0.6018	-1.21255	-0.58685	-1.2099	-1.43875	-1.01025	-1.2851	-0.8204	-1.0311	-1.8279	-0.6872	-1.27935	-1.25415	-1.3759	-1.207	-1.2475	-1.127	-1.003	-1.142	-0.822	-0.9929	-0.82875	-1.70935	-0.49425
5018	0.5993	0.04625	-0.0033	0.24285	0.11445	0.70025	-0.16855	-0.30235	-0.0059	0.34595	0.33045	0.01295	-0.2334	0.0173	-0.1451	-1.0598	-0.2249	-0.052	0.16475	-0.1459	0.1144	-0.4	0.25515	0.0489	0.0231	-0.3516	-0.33075	0.08315	0.2586	0.072	-0.345	0.0718	-0.22345	0.1824	-0.15155	-0.4645	-0.05605	-0.0274	0.0135	0.2656	0.15155	-0.2068	-0.37575	-0.22575	0.15025	-0.65345	-0.4146	-0.1237	0.18255
5020	0.5543	0.33425	-0.02215	0.1103	0.2173	0.24235	0.2655	0.4027	0.42565	0.25205	0.1125	0.22685	0.36335	0.34945	0.22465	0.5442	0.46475	0.2807	0.12675	0.2326	0.2959	0.36005	0.3753	0.205	0.5617	0.3012	0.2007	0.145	0.28485	0.2914	0.42615	0.242	0.1401	0.20195	0.2884	0.0797	0.2876	0.26315	0.33405	0.3499	0.26305	0.0779	0.2102	0.3797	0.16295	0.31255	0.21695	0.6246	0.30925
5021	-0.2865	-0.73225	-0.95025	-0.7842	-0.5163	-0.76305	-0.70035	-0.337	-0.9159	-0.7169	-1.23695	-0.7689	-0.2052	-1.0832	-0.455	-0.3418	-0.7444	-0.272	-0.9244	-1.4681	-0.6599	-0.70655	-0.1769	-0.5984	-0.4107	-0.92455	-1.12565	-0.4572	-0.8162	-0.5735	-0.5942	-0.62795	-0.48865	-0.66715	-0.48	-0.4374	-0.83065	-0.72575	-0.6335	-0.94915	-0.72045	-0.8824	-0.896	-0.11315	-0.7698	-0.70805	-0.68345	-2.4472	-0.2814
5031	-0.3476	0.2316	-0.44295	-0.3709	-0.3257	-0.7687	-0.0776	-0.27065	-0.3663	-0.31895	-0.7201	-0.52795	-0.09555	-0.291	-0.30795	-0.44465	-0.27775	-0.28325	-0.44865	-0.65255	-0.1839	-0.4238	-0.57715	-0.43405	-0.79125	-0.3651	-0.0389	-0.1364	-0.5981	-0.47625	-0.1968	-0.40195	-0.33525	-0.4969	-0.4397	-0.7186	-0.642	-0.4392	-0.15665	-0.46855	-0.3578	-0.26015	-0.4599	-0.5899	-0.2918	-0.6102	-0.599	0.01345	-0.16145
5033	-0.4244	-0.66445	0.2456	-0.05155	-0.0073	-0.1373	-0.4024	-0.1875	-0.23455	-0.13775	-0.08555	-0.0992	-0.3055	-0.234	-0.19865	-0.0068	-0.3985	-0.15715	-0.07265	0.1146	-0.09155	-0.1054	-0.0137	-0.1995	-0.0558	-0.9825	-0.12025	-0.1067	0.0712	0.017	-0.05805	-0.07465	-0.13625	-0.0306	-0.0802	-0.20845	-0.12735	-0.14495	-0.17055	-0.13675	-0.0148	-0.0078	0.06745	-0.37885	-0.03295	0.15045	-0.05685	0.177	-0.1816
5022	-0.30305	-3.34645	-0.0846	-0.36845	0.0149	-0.2737	0.01475	0.00345	-0.0622	-0.1465	-0.37055	-0.5038	-0.16125	-0.44955	-0.057	-0.0147	-0.1004	-0.19145	-1.22745	-1.46435	-0.0053	-0.7351	-0.3097	-0.37185	-0.07015	-0.10585	0.10525	-0.014	-0.71105	-0.3248	-0.3246	-0.3738	-0.2008	0.03935	-0.05715	-0.2641	-0.27375	-0.0328	-0.00415	-0.3636	-0.21255	-0.20235	-0.23215	-0.08675	-0.2112	-0.88285	-0.30605	-0.17885	-0.36175
5023	-0.6741	-0.8399	-0.20665	-0.2321	-0.0563	-0.29095	0.14105	-0.12255	-0.2503	-0.0889	0.18025	-0.2843	-0.20735	-0.13335	-0.474	0.3753	-0.17295	-0.2104	-0.19075	-0.7551	-0.1194	-0.14795	0.0081	-0.0211	-0.3128	0.0085	-0.39475	-0.1704	-0.1664	-0.1108	0.1009	-0.1541	0.3028	-0.2029	-0.2531	-0.67645	-0.30335	0.01055	0.1082	-0.188	-0.23315	-0.34185	0.35855	-0.52195	-0.30265	0.00865	0.12135	-0.2228	-0.19655
5024	-0.26195	-0.99945	-0.4877	-0.19075	-0.37445	-0.4798	-0.9946	-0.1805	-0.60285	-0.38005	-0.57495	-0.473	-0.41705	-0.4078	-0.2257	-0.79565	-0.50915	-0.17915	-0.75525	-0.3207	-0.5152	-0.64125	-0.33795	-0.3689	-0.3909	-0.61665	-0.91275	-0.4594	-0.38345	-0.5954	-0.6758	-0.79245	-0.41435	-0.09455	-0.3793	-0.31225	-0.35075	-0.05625	-0.33175	-0.43095	-0.28415	-0.11265	-0.6482	-0.37495	-0.47895	0.00405	-0.3076	-0.1093	-0.68505
5025	-0.31925	-4.1482	-0.6375	-0.502	-0.608	0.34185	-1.26125	-0.58545	-0.72905	-0.27395	-0.5256	-0.608	-0.62935	-0.62095	-0.3791	-0.96245	-0.87365	-0.4354	-1.1081	-1.5859	-0.9324	-0.6583	-0.2654	-0.40635	-0.3582	-0.7117	-0.7549	-0.62385	-0.1552	-0.4768	-0.71115	-0.46015	-0.6077	-0.24425	-1.35295	-0.4364	-0.88855	-0.1263	0.60285	-0.1416	-0.12675	0.34	-0.8371	-0.87675	-0.71115	-0.2325	-0.8216	-0.3948	-0.54345
5028	0.89165	0.66335	-0.04575	0.28245	0.00205	0.25235	-0.3129	-0.0425	0.09865	-0.11355	-0.11945	0.6222	0.52435	-0.059	-0.00115	-0.01345	-0.23685	0.45095	-0.1821	-0.80155	0.0425	-0.10275	0.2021	0.30165	0.4066	0.037	-0.29285	0.2996	0.4083	0.1268	0.36615	0.0392	0.1195	0.0906	-0.04705	0.2237	0.08845	0.01535	0.44075	0.1418	0.15685	-0.01935	0.30385	0.2806	-0.41495	0.32245	0.2522	-0.22775	0.30135
5027	0.23385	-0.30755	-0.38285	-0.667	-0.5763	-0.49725	-0.3129	-0.06795	-0.34575	-0.3277	-0.23685	-0.35815	0.0006	-0.244	-0.2584	-0.8837	-0.0526	-0.12685	-0.0758	-0.567	-0.5959	-0.6167	-0.38915	-0.34625	-0.57985	-0.4666	0.0263	-0.41585	-1.13885	-0.3158	-0.34855	-0.23895	-0.50575	-0.28715	-0.36625	0.00425	-0.53915	-0.4767	-0.12515	-0.4591	-0.4048	-0.4896	-0.6032	-0.5318	-0.1947	-0.6045	-0.38205	-0.66385	-0.89915
5029	-0.61125	-0.34515	-0.16125	-0.3307	-0.15625	-0.405	-0.2746	-0.3456	-0.2579	-0.42555	-0.40365	-0.173	-0.2972	-0.4156	-0.2786	-0.5017	0.0572	-0.36535	-0.09825	-0.0154	-0.15695	-0.0202	-0.14945	-0.35065	-0.20105	-0.22795	-0.229	-0.21735	-0.21375	-0.04025	-0.31925	0.0341	-0.34635	-0.2504	-0.28965	-0.21235	-0.1757	-0.1853	-0.3107	-0.26755	-0.26725	-0.00155	-0.26885	-0.1233	-0.0865	0.10095	-0.051	-0.2305	-0.3669
5063	-0.0005	0.2713	0.20595	-0.01345	0.02505	-0.13475	-0.2835	-0.18305	-0.34845	-0.2986	-0.3375	-0.28825	-0.10785	-0.3624	-0.17445	-0.12135	-0.14405	-0.11505	-0.1628	0.3567	-0.2417	-0.0073	-0.2378	-0.1396	-0.02605	0.3856	-0.0876	-0.25395	-0.04495	-0.0735	0.0184	-0.0235	0.2083	-0.4016	0.0523	-0.2249	-0.09205	-0.03725	-0.4054	-0.04915	-0.1319	-0.57115	-0.1248	-0.15315	-0.03935	0.11155	0.0758	0.72475	-0.3164
5057	-0.5666	-0.72735	-0.6657	-0.8378	-0.5953	-1.1537	-0.3373	-0.551	-0.70725	-0.3513	-1.12085	-1.0976	-0.645	-0.7657	-0.7717	-0.4604	-0.64235	-0.6952	-0.6648	-0.3985	-0.1632	-0.5593	-1.0963	-0.85845	-0.26025	-0.4504	-0.3521	-0.5354	-1.4506	-0.3928	-0.71035	-0.5631	-0.4526	-0.3397	-0.77575	0.4225	-0.79995	-0.4987	-0.8282	-0.91795	-0.8937	-0.926	-0.2269	-0.3322	-0.77685	-0.8047	-0.16245	-0.0144	-1.0029
5049	-0.0187	0.27615	-0.0248	0.0448	-0.3046	-0.34815	-0.61955	-0.33355	-0.27835	-0.16225	-0.3081	-0.502	-0.32955	-0.3708	-0.2782	-0.73595	-0.06395	-0.3211	0.1608	0.12915	-0.0089	-0.4951	-0.2324	-0.16405	-0.41785	-0.34835	-0.53415	-0.13265	-0.18385	-0.09385	-0.35835	-0.0594	-0.84175	-0.2226	-0.16275	-0.0656	-0.07685	-0.25925	-0.11135	-0.21205	-0.26895	-0.30935	-0.54165	-0.2036	-0.1723	-0.022	-0.1261	0.00625	-0.088
5051	-0.6824	-0.0454	0.02055	-0.05	-0.1023	-0.30545	-0.36945	-0.3213	-0.25405	-0.2022	-0.1284	-0.3978	-0.2233	-0.24025	-0.3595	-0.01025	-0.55815	-0.09105	-0.07	0.1874	-0.28175	-0.644	-0.14595	-0.0323	-0.49365	-0.01735	-0.3578	-0.44495	-0.04265	-0.3006	-0.0801	-0.3346	-0.16465	0.01925	-0.17555	-0.5125	-0.3259	-0.10155	0.18585	-0.26395	-0.2748	-0.4828	-0.26025	-0.72945	-0.33065	-0.0665	-0.456	-0.6522	-0.38105
5054	-0.04575	0.1691	-0.04305	-0.14205	-0.20565	-0.18595	-0.20245	-0.0713	-0.091	-0.28765	-0.19615	-0.06135	-0.0485	-0.1116	-0.114	0.47405	-0.1625	-0.10935	-0.12905	0.2674	-0.0257	-0.2159	-0.21055	0.0101	-0.1763	0.0714	-0.6292	-0.2711	-0.0503	-0.1539	-0.0168	-0.0635	-0.0751	-0.0743	-0.19065	-1.19355	-0.2264	-0.01075	-0.22385	0.0044	0.0006	-0.62835	-0.1303	-0.2304	0.1086	-0.17065	-0.07845	0.3921	-0.31155
5052	-0.41525	0.1981	-0.46125	-0.2566	-0.09795	-0.35085	-0.5944	-0.5237	-0.4494	-0.5756	-0.44985	-0.35855	-0.49125	-0.3885	-0.3247	-0.544	-0.347	-0.3603	-0.43375	-0.8857	-0.5126	-0.37755	-0.0658	-0.4166	-0.26515	-0.2212	-0.5657	-0.46285	0.10725	-0.39335	-0.344	-0.31515	-0.1042	-0.321	-0.1503	-0.68925	-0.5421	-0.2195	-0.1066	-0.16765	-0.1343	-0.4735	-0.29545	-0.51755	-0.4668	-0.0446	0.12775	-0.7189	0.1005
5065	-0.97845	-1.60445	-0.34525	-0.05115	-0.3292	-0.28025	0.0868	-0.2682	-0.52195	-0.89305	-0.50935	-0.4447	-0.3873	-0.4408	-0.76905	0.0502	-0.29615	-0.2699	-0.4123	-0.79385	-0.6888	-0.33115	0.0137	-0.80285	-0.59875	-0.15235	-1.16945	-0.22315	0.1045	-0.3313	-0.10525	-0.32205	0.14825	-0.20825	-0.6228	-0.81335	-0.56255	-0.3784	0.3534	-0.5655	-0.6698	-1.01605	-0.272	-1.08625	-0.40945	-0.84035	-0.61565	-0.2381	0.0441
5073	-0.0106	0.4461	-1.15185	-0.692	-0.52955	-0.5643	-1.091	-0.38255	-0.94065	-0.9958	-0.82355	-0.701	-0.4091	-0.76995	-0.47125	-0.89255	-0.7591	-0.29305	-1.05455	-0.01655	-1.14345	-0.72805	-0.7922	-0.739	-0.3311	-0.92175	-1.2041	-0.5764	-0.80845	-0.4347	-0.81295	-0.56315	-0.65415	-0.58485	-0.7233	-0.89015	-0.89705	-0.76015	-0.76505	-0.66315	-0.52775	-1.17025	-0.69335	-0.68845	-1.08645	-1.44715	-0.6308	-1.41075	-0.28
5085	-0.2615	-0.67755	-0.61695	-0.6002	-0.3668	-0.9606	-0.49885	-0.2844	-0.61625	-0.5651	-0.9345	-0.6518	-0.1554	-0.45275	-0.39305	-0.5143	-0.3954	-0.26905	-0.49595	-0.71745	-0.4095	-0.4933	-0.4771	-0.41045	-0.2648	-0.23435	-0.7229	-0.20885	-1.32055	-0.3832	-0.5364	-0.35745	-0.44495	-0.4277	-0.50605	-0.23205	-0.72525	-0.53065	-0.87925	-0.6351	-0.6074	-0.5366	-0.50555	-0.3353	-0.3427	-0.87565	-0.20825	-0.62545	-1.11115
5074	0.8913	1.06755	0.1147	0.3892	0.4184	0.41355	-0.0755	0.2085	0.08445	0.2291	0.3997	0.6751	0.2539	0.2389	0.20155	0.2131	0.0788	0.44185	0.2141	-0.15265	0.34615	0.23315	0.68975	0.2078	0.1224	0.2471	-0.1042	0.29205	0.3512	0.40115	0.0485	0.295	-0.20035	0.31065	0.24235	0.6819	0.4839	0.4351	-0.02955	0.2253	0.33785	0.23915	0.3382	0.45735	0.26325	0.7016	0.5055	0.45105	0.14685
5064	-0.2167	-1.0907	-0.2106	0.16535	0.11165	-0.0461	-0.0489	-0.09895	0.0046	0.2838	-0.129	0.0834	-0.1405	-0.1471	-0.21735	-0.41825	-0.50175	-0.1041	-0.0641	0.86585	-0.1533	-0.293	-0.0278	0.05175	-0.3017	0.02095	-0.0399	-0.23105	0.04275	-0.13515	-0.13355	-0.04795	-0.1338	-0.05295	0.257	-0.32155	-0.04305	0.1639	0.2062	0.03565	0.1089	-0.19465	-0.2042	-0.5915	0.00815	0.15725	-0.14295	0.3007	0.3973
5079	-0.03685	0.21955	-0.47945	-0.07355	-0.2097	-0.4738	-0.46935	-0.49	-0.55485	-0.32265	-0.5031	-0.10415	-0.09235	-0.4743	-0.43335	-0.3442	-0.1958	-0.02255	-0.0398	-0.60915	0.0226	-0.341	-0.39505	-0.3773	-0.48005	-1.3411	-0.5014	0.0144	-0.2602	-0.164	-0.28825	-0.141	-0.598	-0.1967	-0.31685	-1.02895	-0.1666	-0.17755	0.1416	-0.16665	-0.37335	-0.4443	-0.5433	-0.131	-0.21135	0.0333	-0.22625	-2.273	-0.23985
5081	-0.29595	-0.66805	0.01015	-0.0516	-0.02805	-0.2353	-0.13465	-0.1371	-0.2719	-0.15825	-0.1125	-0.0557	-0.0776	-0.29875	0.1737	0.1129	-0.4476	0.0055	-0.2248	0.16265	-0.32975	-0.2277	-0.09215	-0.0017	-0.28795	-0.05765	-0.4413	-0.32805	0.24095	-0.2434	0.13045	-0.0409	0.0605	-0.10435	-0.0603	-0.936	-0.3708	-0.1634	0.1211	-0.1887	-0.21415	-0.3626	-0.39705	-0.39215	-0.3298	0.2874	-0.1139	-0.11025	-0.0306
5080	-0.244	0.4853	-0.3265	-0.1992	0.10365	-0.32555	0.33265	-0.05375	-0.07585	-0.2955	-0.1696	-0.21025	-0.0375	-0.1471	-0.21875	0.42365	-0.4036	-0.12395	0.23195	-0.3691	0.10005	-0.1079	-0.5744	-0.34705	-0.16235	0.14775	-0.1648	0.0147	0.0166	-0.20365	-0.05585	-0.23585	0.06935	-0.04945	-0.1422	-0.469	-0.00515	-0.10395	-0.46915	-0.16755	-0.09555	0.0807	0.22885	-0.3356	-0.18075	0.52985	-0.0307	-0.8025	0.19625
5050	0.2147	-4.08705	-0.25925	-0.02465	-0.0104	-0.078	-0.3129	-0.4208	0.00595	-0.05315	0.17455	-0.1382	-1.03795	0.0159	-0.12255	-0.8233	-0.3314	-0.90785	0.17965	0.51205	-0.1579	-0.30195	-0.3845	0.338	-0.3234	-0.06615	-0.1706	-0.2473	-0.074	-0.17795	-0.5947	-0.2257	-0.73945	-0.15235	-0.08115	0.2412	0.04255	0.01795	-0.0215	-0.15805	-0.1581	-0.30425	0.11985	-0.59945	0.16665	0.20455	0.2862	0.34545	-0.15105
5083	0.2158	-0.0553	0.05105	-0.11635	0.0982	-0.44855	0.5298	0.0356	-0.2264	0.13095	-0.1331	-0.01025	-0.12035	-0.13265	-0.12495	0.87545	-0.26075	-0.19915	0.0485	0.017	0.2546	0.0391	-0.1236	0.11425	-0.2171	0.46185	-0.27185	-0.0715	0.02495	-0.0002	0.13965	0.0602	0.4076	-0.06105	0.0584	-0.06825	0.0011	0.0912	-0.0224	-0.2794	-0.3776	-0.29805	0.25955	-0.36	0.04695	0.0505	0.25305	-0.14615	-0.2155
5082	-0.346	-2.8021	-0.2908	0.0184	-0.1931	-0.0564	0.06565	-0.22395	-0.25325	-0.2873	-0.346	-0.14885	-0.1938	-0.15115	-0.13765	-0.16835	-0.35205	-0.0442	-0.45645	0.5471	0.0814	-0.1029	-0.0935	-0.24935	-0.1039	-0.27405	-0.6297	-0.26105	-0.0324	-0.18075	-0.15095	-0.17085	-0.3778	-0.15965	-0.04135	-0.5032	-0.23235	-0.0473	-0.08815	-0.1404	-0.2309	-0.1782	-0.10305	-0.07535	-0.1717	0.3307	-0.0691	-0.63775	0.0053
5067	-0.38195	-1.2274	-0.25095	-0.33365	-0.0285	-0.4375	-0.50685	-0.31745	-0.34005	-0.1045	-0.0298	-0.05385	-0.14905	-0.3768	-0.3424	-0.44085	-0.092	-0.09295	0.048	-0.1038	-0.3913	-0.1939	-0.131	-0.2906	-0.4428	-0.1943	0.19645	-0.54055	-0.1233	-0.25445	-0.22435	-0.26745	-0.3986	-0.2928	0.0096	-0.2173	-0.23605	0.09765	-0.1002	-0.321	-0.14165	-0.1937	-0.27125	-0.72415	-0.2883	0.01505	0.036	-0.50545	-0.74315
5084	0.6808	1.565	-0.529	0.28085	0.35865	-0.16615	-0.095	0.1689	0.0558	-0.04975	-0.2972	0.36495	0.20465	-0.0929	-0.0496	1.3656	0.002	0.36085	-0.27265	-0.4078	-0.06675	0.122	-0.06115	-0.04915	-0.1029	-0.81985	-0.07225	0.26095	-0.04345	0.2769	0.01515	-0.1463	0.37875	-0.04455	-0.04475	1.2339	-0.41055	0.1307	-0.23035	-0.34085	0.10305	-0.3933	0.02515	1.1368	0.3974	0.0552	0.2693	-0.50555	0.7292
5086	-0.39075	-0.45155	-0.20175	-0.1642	-0.36335	-0.14975	-0.03595	-0.4569	-0.18705	-0.1234	-0.25535	-0.4769	-0.31265	-0.18005	-0.12115	-1.2808	-0.18505	-0.3039	-0.28575	-1.5708	-0.16495	-0.6905	-0.5031	-0.1596	-0.8019	-0.07055	-0.59095	-0.2799	-0.5306	-0.65375	-0.30385	-0.5881	-0.5281	-0.1354	-0.4716	0.3638	-0.32	-0.4074	-0.67225	-0.32125	-0.29605	0.0055	-0.4849	-0.6012	-0.37355	-0.4403	-0.24155	-0.02775	-0.45385
5214	0.0981	-0.47425	-0.7798	-0.3017	-0.43565	0.06685	-0.04305	-0.61565	0.0002	0.02215	-0.6891	-0.3498	-1.1738	-0.05255	-0.37925	-0.61655	-0.22335	-0.6984	0.02175	-1.0683	-0.18245	-0.3678	-0.9714	-0.1852	-0.35975	-0.66585	-0.0849	-0.26715	-1.6247	-0.29945	-0.88	-0.36375	-0.5178	-0.3812	-1.0451	-0.1706	-0.73485	-0.5245	-1.14985	-0.8811	-0.7703	0.11655	-0.4571	-0.22885	-0.00935	-1.298	-0.48135	-1.8688	-1.062
5088	-0.04695	-2.2216	-0.3083	-0.46015	-0.37115	-0.17425	-0.4984	-0.2656	-0.5027	-0.34115	-0.13595	-0.40985	0.0072	-0.15155	-0.11455	-0.6884	-0.13425	0.0143	-0.33315	0.49135	-0.40405	-0.0863	-0.5493	-0.2305	-0.20635	-0.409	-0.60805	-0.52865	-0.62485	-0.48575	-0.24835	-0.4383	-0.55015	-0.1692	-0.295	0.43295	-0.5206	-0.357	-0.32945	-0.58045	-0.5101	-0.4934	-0.3486	-0.3363	-0.3585	-0.46455	-0.37405	0.06075	-0.5595
5090	0.34195	-0.73015	0.0097	-0.37375	-0.29345	-0.41415	-0.5227	-0.4534	-0.35975	-0.0654	-0.23255	-0.2568	-0.3396	-0.1222	-0.3421	-0.75835	-0.30065	-0.34545	-0.0207	-0.45275	-0.11345	-0.28585	-0.22095	-0.25175	-0.4273	-0.39665	-0.0518	-0.4521	-0.21915	-0.125	-0.37785	-0.02555	-0.5046	-0.55445	-0.01065	-0.06465	-0.1509	-0.26235	-0.6932	-0.14485	-0.19025	0.0487	-0.2023	-0.2237	-0.12225	0.2844	-0.2578	0.23905	-0.5869
5094	-1.84875	-2.2143	-0.3891	-0.9834	-1.6826	-1.1307	-0.39155	-0.6597	-0.76	-0.77405	-0.82285	-1.779	-0.85095	-0.58925	-0.77495	-3.03635	-0.9941	-1.08845	-0.59475	-1.56195	-0.44955	-1.3177	-1.3487	-1.35165	-1.061	-1.3252	-1.1291	-0.8896	-1.1063	-1.28475	-1.22805	-0.8513	-1.16765	-0.1895	-0.71505	-1.6053	-0.33065	-1.2139	-0.5339	-0.8418	-0.5011	-0.2362	-1.4211	-1.868	-1.17995	0.06635	-1.14055	-0.99355	-1.4908
5095	-0.9035	-0.8231	-0.62705	-0.7457	-0.5221	-0.7489	-0.68505	-0.47705	-0.74525	-0.5693	-1.16625	-0.7742	-0.49055	-0.6796	-0.46525	-1.4719	-0.1374	-0.4809	-0.6837	-1.1918	-0.88415	-0.6979	-0.522	-0.7209	-0.5534	-1.0951	-0.663	-0.4882	-0.47725	-0.62765	-0.7855	-0.4961	-0.93995	-0.62505	-0.4874	-1.25265	-0.7311	-0.5857	-1.04455	-0.31805	-0.1522	-0.46925	-0.8722	-0.84805	-0.7213	-0.88845	-0.66795	-0.91725	-0.72175
5213	0.1805	0.0075	-0.2506	0	-0.1862	-0.2129	-0.8669	-0.2693	-0.3129	-0.327	-0.6732	0.075	-0.0214	-0.6149	-0.3917	-0.3055	0.0921	-0.2148	-0.302	-0.9277	-0.2515	-0.366	0.1089	-0.5336	-0.2129	-1.5444	-0.7552	-0.1938	0.108	-0.266	-0.5578	-0.1641	-0.1956	-0.2351	0.2905	0.1188	-0.0518	-0.5743	-0.1519	-0.0014	0.2404	-0.0347	-0.5085	-0.1961	-0.0925	-0.3764	-0.2632	-0.2928	0.6475
5099	0.30845	-1.20965	-0.2922	-0.3815	-0.4823	-0.58595	-0.20915	-0.5749	-0.60775	-0.3505	-0.94775	-0.6591	-0.34505	-0.3294	-0.1764	-1.5631	-0.38425	-0.43195	-0.23395	-0.89705	-0.23335	-0.2623	-0.8279	-0.3694	-0.33575	-1.06895	-0.3759	-0.37075	-0.93405	-0.227	-0.4387	-0.26275	-0.5913	-0.11235	-0.48805	-0.6798	-0.3332	-1.50255	-0.65735	-0.3984	-0.5001	-0.0046	-0.3538	-1.02955	-0.5128	0.00415	-0.3993	-0.3623	-0.82935
5069	-0.24625	-0.0712	-0.5392	-0.2753	-0.0852	-0.4163	0.7452	-0.14735	-0.3276	-0.19465	-0.8559	-0.37705	-0.11795	-0.3935	-0.14115	0.12715	-0.1696	-0.0399	-0.3419	0.16885	0.0681	-0.17185	-0.4702	-0.43785	-0.1641	0.09005	-0.3434	-0.1242	-0.97765	-0.4696	0.0899	-0.3519	-0.00925	-0.1975	-0.9229	0.04895	-0.35105	-0.32455	-0.2301	-0.24995	-0.3284	-0.15725	-0.1896	-0.2584	-0.12285	-0.1812	0.0165	-0.36985	-0.29065
5098	-1.31235	-0.512	-0.67215	-0.5862	-0.55015	-0.9258	-0.40505	-0.5374	-0.63815	-1.04025	-0.5931	-0.9341	-0.6476	-0.36735	-0.31265	-1.19835	-0.4866	-0.6641	-0.4395	-1.2082	-0.53585	-0.4056	-0.4244	-0.7171	-0.5206	-0.3299	-0.9051	-0.3014	-0.51755	-0.6095	-0.468	-0.567	-0.4253	-0.5813	-0.459	-0.9792	-0.77785	-0.90475	-0.70115	-0.23485	-0.59115	-0.85595	-0.52625	-0.4608	-0.55085	-0.33015	-0.1171	-0.88805	-0.5561
5093	-0.54285	-0.6703	-0.5302	-0.51875	-0.56745	-0.44685	-1.09505	-0.72645	-0.8239	-0.47805	-0.58955	-0.6177	-0.64305	-0.54585	-0.761	-0.9235	-0.395	-0.5085	-0.4499	-0.4848	-1.01885	-0.8027	-0.4537	-0.4307	-0.8707	-0.95175	-0.40495	-0.63515	-0.35875	-0.4479	-1.02675	-0.57635	-0.7214	-0.4673	-0.4011	-0.96825	-0.50775	-0.37955	-0.21155	-0.62525	-0.38045	-0.3608	-0.58575	-1.0571	-0.6331	-0.0188	-0.5404	-0.78165	-0.76875
5091	0.9049	-3.0806	-0.25485	-0.0569	-0.10405	-0.5858	0.1876	-0.2083	-0.39605	-0.1138	-0.4495	-0.23895	-0.24075	-0.2512	0.0112	-0.44785	-0.12535	-0.1217	0.18865	-0.29505	0.17385	-0.10655	-0.27935	0.2712	-0.38265	-0.06865	-0.02005	-0.01845	-0.53965	0.01775	-0.22785	0.0376	0.03535	-0.12115	-0.10015	1.0298	-0.12215	-0.11475	-0.78835	-0.27885	-0.31085	-0.3655	0.1338	-0.05205	0.0485	0.2244	0.23425	-0.4358	-0.12785
5101	-0.15895	0.61795	-0.13445	-0.14255	-0.25465	-0.16765	-0.372	-0.33675	-0.4389	-0.38735	-0.6414	-0.0143	-0.1741	-0.55405	-0.2798	-0.06735	-0.58785	-0.07825	-0.38845	0.57305	-0.3807	-0.2568	-0.1537	-0.2955	-0.1496	-0.4439	-0.5822	-0.28515	0.0163	-0.17415	-0.1575	-0.23895	-0.61335	-0.09135	-0.13665	-0.2507	-0.0288	-0.1426	0.3867	-0.21885	-0.06965	-0.42655	-0.36405	-0.11405	-0.2586	0.21655	-0.09225	-0.276	0.34095
5089	-0.34525	0.65235	-0.25185	-0.068	-0.0671	-0.06975	-0.02435	-0.0503	-0.2355	-0.13815	-0.31955	-0.11795	-0.45035	0.0602	-0.16255	0.6554	0.04875	-0.7023	-0.2134	-0.3769	0.08435	0.18165	-0.2466	-0.0286	0.1897	0.22025	-0.88665	-0.0529	0.3964	0.1221	0.1092	0.14205	0.23255	-0.033	-0.0276	-0.50275	0.03245	-0.06675	-0.06645	0.16865	0.0026	0.17495	0.3201	0.0256	0.08535	0.23765	0.01525	-0.326	0.2069
5066	-0.3583	0.423	-0.33285	-0.22805	-0.35745	-0.3617	-0.10935	-0.06415	-0.20475	-0.4354	-0.27265	-0.30225	-0.20415	-0.28755	-0.24715	0.68775	-0.5179	-0.1068	-0.18005	-0.24385	-0.0965	-0.3293	-0.07715	-0.1555	-0.19975	-0.006	-0.5474	-0.24615	-0.1629	-0.21305	-0.02295	-0.1554	-0.0978	-0.22605	-0.14125	-0.9001	-0.27455	-0.1528	0.3236	-0.2151	-0.34895	-0.38875	-0.00495	-0.40695	-0.3714	0.2486	-0.2356	-0.38965	0.22405
5106	-1.5274	-0.54375	-1.16975	-0.5597	-0.90565	-1.04905	-0.83655	-0.9123	-0.85715	-0.8986	-1.4971	-0.77165	-0.68535	-0.8964	-0.678	-0.73305	-0.8897	-0.5755	-0.96995	-0.20655	-0.68725	-0.82195	-0.5931	-0.9724	-0.6809	-1.4974	-0.87025	-0.5564	-0.7951	-1.0383	-1.3038	-1.0126	-1.1265	-0.90255	-1.0053	-0.64755	-1.12005	-0.8874	-0.6364	-0.63375	-0.82805	-1.0882	-1.13845	-0.73385	-1.1726	-0.8292	-1.1234	-1.20955	-0.9859
5108	0.1553	0.0354	-0.0197	-0.3316	0.00415	-0.30935	-0.44215	-0.33355	-0.40865	-0.1181	-0.18505	-0.13655	-0.38625	-0.22725	-0.0867	-0.02015	-0.09845	-0.32645	-0.26655	-0.0997	-0.2854	-0.16285	-0.28025	-0.59035	-0.0038	-0.089	0.2966	-0.3931	-0.19085	-0.03555	-0.2793	-0.0316	-0.4056	0.02085	-0.05075	-0.09675	-0.30905	-0.15925	-0.111	-0.19165	-0.17415	-0.307	-0.12905	-0.1114	-0.22225	-0.18545	-0.06925	0.29295	-0.4073
5059	-0.82305	-0.34985	-1.427	-0.57795	-0.55465	-0.90945	-0.4485	-0.72425	-1.2091	-1.0924	-1.4862	-0.7339	-0.558	-0.69765	-1.1466	-0.24625	-0.81275	-0.45385	-1.342	-0.8235	-0.27005	-0.6816	-0.103	-0.5131	-0.9014	-0.83495	-0.9843	-0.59615	-0.86645	-1.16115	-0.88225	-1.00395	-1.0289	-0.9368	-2.1754	-0.27715	-1.0703	-0.89915	-0.1992	-1.0244	-0.7476	-1.13935	-1.11765	-0.38565	-0.62825	-1.00755	-0.6254	-0.2774	-0.08005
5111	0.5726	-3.1924	-0.37715	-0.29785	-0.24275	-0.5106	0.12455	-0.26115	-0.2311	-0.2001	-0.5424	-0.2314	-0.2276	-0.22145	-0.25415	0.21555	0.11225	-0.265	-0.15395	-0.64345	0.13085	-0.1535	-0.35485	-0.5005	-0.16635	0.08795	-0.36585	-0.1692	-0.4038	-0.38715	-0.23575	-0.30565	0.2003	-0.3688	-0.37965	0.32235	-0.31755	-0.16435	-0.3134	-0.1519	-0.19675	-0.1191	-0.30665	-0.1346	-0.22385	0.0253	-0.23785	0.71125	0.2207
5104	-0.8215	-1.34015	-0.60345	-0.24365	-0.68295	-1.0592	-0.2077	-0.51815	-0.8348	-0.72445	-0.95175	-0.7602	-0.3288	-0.29915	-0.7848	0.1851	-0.73755	-0.36355	-0.7324	-0.50835	-0.2945	-0.2114	-1.028	-0.39745	-0.4681	-0.4221	-0.7667	-0.39385	-0.99705	-0.6631	-0.329	-0.70525	-0.6257	-0.29905	-0.621	-1.4012	-0.7642	-0.53635	-0.08905	-0.68395	-0.6298	-0.43065	-0.41295	-0.6479	-0.8443	-0.0784	-0.3081	-0.9418	-0.7982
5113	-0.42285	-2.7521	-0.6279	-0.7585	-1.24495	-1.13965	-0.57445	-0.6891	-0.77735	-0.7684	-0.97555	-1.3898	-0.62615	-0.6254	-0.6288	-1.80385	-1.0461	-0.90035	-0.7364	-0.3052	-0.7568	-0.7952	-1.2625	-0.9774	-0.78895	-1.19445	-0.8531	-0.67735	-1.79755	-0.9102	-1.09295	-0.76175	-0.9181	-0.4434	-0.80885	-1.61455	-0.5449	-1.05915	-1.0449	-0.7024	-0.4194	-0.59915	-0.99775	-1.3024	-1.22935	-0.82575	-1.3872	-0.6787	-1.3889
5116	-0.3895	-1.2876	-0.09635	-0.01355	-0.1261	-0.2666	0.13515	-0.02445	-0.22955	-0.0272	-0.16505	-0.25395	-0.22775	-0.22655	-0.1649	-0.2037	-0.4858	-0.25905	-0.0137	0.44245	-0.3594	-0.0985	0.10705	0.03755	-0.48955	-0.0638	-0.66095	-0.0808	0.04035	-0.30525	-0.3183	-0.2689	0.0689	-0.142	-0.2519	-0.6892	-0.199	-0.36885	0.19995	-0.44945	-0.39725	-0.33625	-0.3501	-0.24285	-0.09625	-1.01265	-0.1323	-0.80405	0.03405
5117	-1.2435	-0.1719	-0.5337	-0.47875	-0.5269	-0.7956	-0.6358	-0.37095	-0.7478	-0.60145	-0.5925	-0.30555	-0.37125	-0.53975	-0.45665	0.14335	-0.5374	-0.4124	-0.29195	0.26075	-0.3392	-0.3993	-0.4458	-0.43085	-0.45065	-0.48615	-0.3827	-0.15065	-0.16655	-0.34055	-0.52095	-0.32185	-0.68745	-0.66125	-0.47135	-0.96265	-0.40925	-0.5962	-0.67885	-0.2816	-0.32815	-0.54855	-0.2214	-0.29795	-0.57925	-0.62955	-0.3893	-0.37605	-0.5017
5118	0.02735	0.44195	0.08485	-0.01515	0.1111	0.26665	-0.30305	0.0312	0.1749	0.1918	0.35235	0.0107	-0.03865	0.25235	0.068	0.2325	0.23855	0.0292	0.69765	0.90375	0.2057	0.1854	-0.0825	0.17725	0.05645	0.3708	0.1621	-0.07885	0.2944	0.2235	0.25495	0.25735	-0.05405	0.1479	0.0197	1.1904	0.1233	0.14155	0.09795	0.42755	0.2416	0.1405	0.3937	-0.27395	0.00965	0.1742	-0.00755	0.21145	0.3755
5121	-0.04175	-0.80935	-0.22765	-0.3249	-0.2479	-0.0992	-0.37055	-0.20305	-0.28105	-0.2219	-0.02075	-0.33275	-0.2097	-0.1462	-0.0943	-0.0227	-0.1664	-0.22145	-0.4774	0.786	-0.1383	0.0571	-0.25785	-0.4695	-0.06705	0.04145	-0.3845	-0.2232	-0.25465	-0.04495	-0.19295	-0.00635	-0.05635	-0.05155	-0.4817	-0.47055	-0.19575	-0.2743	-0.23835	-0.22805	-0.1236	-0.11015	-0.20305	-0.0906	-0.0449	-0.38945	-0.1914	-0.18325	-0.19215
5105	-0.0206	-0.73035	-0.89175	-0.1342	-0.4193	-0.2935	-0.59165	-0.56415	-0.8938	-0.40835	-0.289	0.23055	-0.05425	-0.2798	-0.38245	-0.72765	-0.08005	0.0003	0.10995	0.3277	-0.3365	0.3219	-0.3075	-0.1879	-0.57155	-0.6669	-0.4335	-0.225	-0.23565	-0.87795	-0.31985	-0.72385	-0.74295	-1.45395	-0.47915	-1.22045	-0.2227	-0.31725	-0.4513	0.12295	-0.14625	-0.6202	-0.5902	0.00705	0.0848	-1.0858	-0.30635	-0.2053	-0.096
5120	-0.79735	-0.07365	-0.36065	-0.4366	-0.47555	-0.6046	-1.2063	-0.66625	-0.9155	-0.5759	-0.4269	-0.66515	-0.76085	-0.827	-0.6168	-1.28855	-0.89605	-0.639	-0.7428	-0.2158	-0.79715	-0.2913	-0.41775	-0.5788	-0.5466	-0.83255	-0.7265	-0.6232	-0.38265	-0.6525	-0.9658	-0.65965	-0.6739	-0.5463	-0.8983	-0.53545	-0.31365	-0.6862	-0.94575	-0.363	-0.41425	-0.86475	-0.5857	-0.53055	-0.8655	-0.9615	-0.7032	-0.6139	-0.76335
5143	-0.02155	-0.12915	-0.15555	-0.2588	-0.29135	0.0391	-0.2949	-0.41235	-0.41635	0.0556	0.08385	-0.0439	-0.6115	-0.3576	-0.31495	-0.59095	-0.2356	-0.51875	-0.29845	1.24955	-0.1312	0.2298	-0.1631	-0.1489	-0.47105	-0.3018	-0.28655	-0.4423	0.17095	-0.17525	-0.52135	-0.1301	-0.72965	-0.08	-0.04265	-0.03045	0.06655	-0.07795	-0.1376	-0.11815	-0.14945	-0.50725	-0.2852	-0.6181	-1.06985	0.24065	-0.15655	0.26295	0.0988
5123	1.0467	0.66165	-0.15005	-0.02205	-0.1677	0.1277	-0.32395	-0.05085	-0.2105	-0.04135	-0.2639	0.14685	-0.2576	-0.0749	0.0377	-0.3718	-0.03225	-0.0867	-0.32265	0.72135	-0.1358	0.0763	0.0012	0.0533	-0.0515	-0.67955	-0.04045	0.13375	0.3083	0.04355	-0.23535	-0.00915	0.02795	0.0157	-0.06205	0.63435	-0.0484	-0.06475	-0.5773	0.2969	0.23385	0.0923	-0.0684	-0.11395	-0.04585	0.66405	0.01525	0.0939	0.1713
5124	-0.2531	-0.78985	-0.6078	-0.49135	-0.521	-1.01545	-0.52305	-0.65915	-0.89015	-0.64815	-0.76585	-0.47925	-0.5045	-0.72745	-0.54495	-1.11375	-0.58415	-0.3865	-0.30855	-0.5156	-0.41445	-0.76865	-0.4823	-0.5313	-0.5888	-0.76245	-0.76795	-0.4297	-0.7528	-0.64045	-0.7007	-0.7608	-0.75325	-0.4174	-0.9909	0.63515	-0.7147	-0.5064	-0.8242	-0.63225	-0.8007	-0.9372	-0.7486	-0.59515	-0.665	-0.6829	-0.2432	-0.53185	-0.79875
5142	-0.8896	-1.62825	-0.76865	-0.23355	-0.8245	0.12105	0.0205	-0.67745	-0.0631	-0.12625	-0.59895	-0.70875	-0.2151	-0.2222	-0.66885	-1.2307	-0.22895	-0.06805	-0.2521	-0.74245	-0.08245	-0.68155	-0.88095	-0.0566	-0.65385	-0.76995	-0.9049	-0.06075	-1.14615	-0.6235	-0.70515	-0.624	-0.2857	-0.69955	-1.04635	-1.41065	-1.12695	-0.6447	-1.4845	-0.6104	-0.9247	-0.387	-0.4967	-0.80675	-0.0574	-1.68305	-0.79395	-5.85045	-1.0305
5126	0.04745	0.0535	-0.6743	-0.58135	-0.31005	-0.49225	-0.77505	-0.62985	-0.6969	-0.59945	-0.8792	-0.6316	-0.5044	-0.8718	-0.5426	-0.7054	-0.50355	-0.37595	-0.4017	0.20875	-0.44175	-0.71865	-0.5705	-0.5728	-0.5808	-0.41835	-0.84105	-0.47345	-1.0213	-0.26775	-0.51795	-0.3081	-0.8407	-0.285	-0.6596	-0.1402	-0.5725	-0.5271	-0.7227	-0.72925	-0.78275	-0.6052	-0.64	-0.3168	-0.5596	-0.58125	-0.3864	-0.47785	-0.37885
5061	-0.32645	-1.21795	-0.12975	-0.4014	0.124	-0.32155	0.1753	-0.12615	-0.10955	-0.0474	-0.1579	-0.13625	-0.1448	0.0781	-0.2404	0.17575	0.0642	-0.22245	-0.01265	1.20325	0.2647	-0.0162	-0.2586	-0.0486	-0.37665	0.1918	-0.0197	-0.0554	-0.533	-0.02425	-0.12615	-0.146	-0.48475	0.1536	-0.46595	0.19985	-0.09155	0.25345	-0.14065	-0.086	-0.0764	-0.3119	0.30375	-0.3928	-0.218	-0.3379	-0.05405	0.7017	0.0647
5131	-0.08505	-0.38695	-0.844	-0.3307	-0.35555	-0.228	-0.3095	-0.46285	-0.4246	-0.2273	-0.49855	-0.4745	-0.49625	-0.46265	-0.3383	-0.6502	-0.2064	-0.4823	-0.17065	-1.4319	-0.32965	-0.52505	-0.3457	-0.27245	-0.7875	-0.17425	-0.7338	-0.34855	-0.37445	-0.2418	-0.46335	-0.13895	-0.59115	-0.4073	-0.32935	-0.39575	-0.4565	-0.5802	-0.3204	-0.42835	-0.47775	-0.62695	-0.81165	-0.6961	-0.3752	-0.8038	-0.25735	-0.76405	-0.0901
5128	-0.2079	-0.4835	-0.4051	-0.34455	-0.3221	-0.47195	-0.54365	-0.4653	-0.43145	-0.30745	-0.63655	-0.36115	-0.3011	-0.56365	-0.3874	-0.27645	-0.27405	-0.25565	-0.6466	-0.19965	-0.463	-0.44485	-0.22125	-0.58025	-0.4984	-0.6762	-0.29265	-0.34365	-0.23465	-0.34985	-0.48215	-0.4079	-0.4933	-0.29945	-0.3587	-0.6307	-0.3759	-0.40615	-0.29785	-0.522	-0.2366	-0.73365	-0.53205	-0.50065	-0.68975	-0.707	-0.4988	-0.37935	0.01145
5129	-0.63525	-1.21655	-0.13745	-0.0528	-0.4976	-0.0334	-0.82335	-0.32845	-0.54205	-0.3788	-0.07395	-0.2538	-0.003	-0.33465	-0.3665	-0.1358	-0.37435	-0.04795	-0.3734	0.779	-0.49565	-0.24055	-0.4062	-0.70925	-0.2587	-0.3239	-0.2514	-0.4942	-0.31015	-0.2759	-0.0417	-0.17475	-0.6299	-0.20605	-0.3573	-0.69815	-0.2268	-0.21375	0.3909	-0.23905	-0.1854	-0.55585	-0.3091	-0.2357	-0.256	-0.4531	-0.0956	-0.32705	-0.3834
5134	-1.3117	-0.71945	-0.7955	-0.8773	-1.4188	-0.86375	-0.71755	-0.8412	-0.8434	-0.69315	-0.9694	-1.65	-0.6421	-0.7936	-0.7604	-1.62715	-0.99885	-0.7554	-0.60525	-0.18855	-0.8166	-0.9657	-0.9265	-0.9654	-0.4412	-0.75095	-0.7686	-1.0252	-1.3152	-0.8429	-1.21145	-0.7787	-1.4103	-0.29735	-0.98125	-1.2849	-0.73635	-1.12395	-0.9937	-0.76765	-0.54495	-0.70395	-1.08615	-1.40455	-1.40205	-0.74465	-1.52375	-0.40445	-1.5145
5135	0.91115	-0.52475	0.0656	-0.24355	-0.2264	-0.34375	0.1121	0.04825	0.14795	0.08445	-0.0377	-0.09875	-0.00835	0.14125	0.11625	0.1014	0.3134	0.1321	0.262	1.16595	0.11455	0.2377	-0.70105	-0.09555	0.15795	-0.0489	-0.03115	0.03895	-0.75835	0.00425	0.06635	0.1066	0.16775	0.0599	-0.0852	0.05805	-0.1538	-0.26765	-0.64425	-0.1079	-0.151	0.0136	0.22225	-0.14875	-0.0037	-0.02355	0.0688	0.1773	-0.39775
5138	0.9337	0.5161	0.3362	0.6417	0.9879	0.35015	0.6138	0.45045	0.38495	0.4501	0.26065	1.1697	0.3616	0.28135	0.5493	1.2312	0.5103	0.6675	0.20835	0.7068	0.26625	0.52805	1.17445	0.98115	0.4593	0.2691	0.1421	0.5063	1.3512	0.20245	0.5856	-0.0726	1.0609	0.1704	0.61885	1.4142	0.2194	0.427	0.62435	0.74835	0.46505	0.34165	0.692	1.1772	0.80905	1.1016	0.82745	1.09915	0.5665
5139	-0.03965	0.16665	-0.22165	0.50475	0.0856	0.1155	0.0872	0.17295	0.01845	0.1002	-0.03065	0.09655	0.29255	-0.02985	-0.2043	0.34805	0.05135	0.2058	0.03055	0.10385	0.2076	0.102	0.195	0.36835	0.0557	-0.0839	-0.2626	0.19235	0.30875	0.04745	0.4734	0.0102	0.26365	0.17085	0.36735	-0.35125	0.05365	-0.00775	0.75395	0.06295	-0.07875	-0.04195	0.2482	0.1732	0.2311	-0.62865	-0.90925	-0.006	0.8528
5141	0.473	-0.317	-0.1155	-0.03015	-0.36515	-0.1614	0.00675	-0.10975	-0.227	0.0317	-0.30495	0.11275	0.1202	-0.0283	0.0923	0.39425	-0.0364	0.2595	-0.4983	-0.2407	0.15835	0.081	-0.15075	0.13865	0.1357	-0.911	-0.15335	-0.30675	-0.26055	-0.2708	0.0299	-0.1649	-0.15005	0.22215	-0.15265	-0.87135	0.06835	-0.3752	-0.2615	0.00665	-0.0035	0.19915	-0.04955	-0.5306	-0.47005	0.52715	0.21175	0.5781	-0.32305
5068	-0.09185	-3.1412	-0.21765	-0.3591	-0.56715	-0.0125	-0.4823	-0.3753	-0.208	-0.20855	-0.2068	-0.28005	-0.06215	-0.1677	-0.06515	-1.25365	-0.4673	-0.08975	-0.27675	-0.14695	-0.1242	-0.2408	-0.42945	-0.5662	-0.35565	-1.20035	-0.63675	-0.1797	-0.15125	-0.331	-0.15905	-0.17535	-0.39765	0.056	-0.24345	-0.9001	-0.2006	-0.3834	0.11905	-0.20885	-0.1191	-0.18145	-0.825	-0.64545	-0.4207	-0.01735	-0.4241	-0.0967	-0.0745
5144	-0.643	-0.87925	-0.3215	-0.6625	-0.54615	-0.8129	-0.27965	-0.55245	-0.68255	-0.62025	-0.59395	-0.52155	-0.2855	-0.46565	-0.61965	-0.5433	-0.33575	-0.5229	-0.66025	1.24645	-0.60765	-0.20115	-0.90105	-1.07775	-0.26065	-0.6931	0.08495	-0.6004	-0.9885	-0.35135	-0.46645	-0.3344	-0.38015	-0.47025	-0.7203	-0.23715	-0.5076	-0.4824	-0.99745	-0.67095	-0.60895	-0.821	-0.23755	-0.61075	-0.49555	-0.806	-0.45075	-0.589	-0.6475
5140	-0.4512	2.20635	-0.5486	0.18095	-0.1196	0.39795	0.1207	-0.3322	-0.25845	-0.09395	-0.52665	-0.10475	-0.46665	-0.16925	-0.31085	0.9123	-0.5074	-0.07765	-0.14105	-0.2451	-0.21155	-0.1888	0.09	0.15335	-0.4806	-0.91205	-0.77065	0.1854	0.1669	0.07065	-0.1294	-0.2067	-0.24785	-0.17695	-0.5233	-0.0669	-0.29095	0.00865	-0.6175	-0.72605	-0.55715	-0.78105	-0.15945	0.00445	-0.23265	-0.99245	-0.25935	-0.04495	-0.36065
5146	-0.2532	-0.3187	-0.2305	-0.3341	-0.20315	-0.30495	-0.40455	-0.41035	-0.29835	-0.30205	-0.05595	-0.5058	-0.4148	-0.39215	-0.3238	-0.504	-0.5445	-0.4819	-0.22825	-0.3296	-0.6751	-0.55495	-0.10065	-0.31115	-0.46325	-0.2079	-0.45455	-0.27285	-0.0083	-0.34685	-0.29865	-0.3158	-0.52145	-0.0131	-0.19295	-0.5347	-0.03985	-0.34015	-0.15055	-0.05775	-0.0135	-0.5214	-0.0446	-0.53645	-0.448	-0.0327	-0.419	-0.681	0.2852
5147	-1.45235	-0.32125	-0.0583	-0.0462	-0.06275	-0.6196	-0.2165	-0.19415	0.0216	0.019	-0.24075	-0.5163	-0.27955	-0.005	-0.2118	-0.6222	-0.0348	-0.2555	0.0598	0.04325	-5e-05	-0.18535	-0.15965	-0.0168	-0.80535	-0.13805	-0.28885	-0.07415	0.23	-0.0023	0.11535	-0.06095	-0.23385	0.03295	-0.019	-0.30815	-0.0552	-0.1308	0.2138	-0.0973	-0.12895	-0.26925	-0.2705	-0.2867	-0.0268	1.2178	0.11405	0.5217	0.09945
5148	0.1651	-0.86285	-0.2511	-0.24555	0.2015	-0.2239	0.0974	0.2164	0.0146	0.0345	-0.0777	0.53265	0.353	0.08275	-0.19875	0.49855	0.01845	0.3805	-0.0025	0.15305	0.07075	-0.3225	0.20595	0.03125	0.1191	0.2724	0.2521	-0.00875	-0.0299	0.2863	0.4386	0.15595	0.5025	0.13855	-1.09035	-0.66825	-0.2503	0.0666	0.69825	-0.5733	-0.33605	-0.19005	0.4038	-0.21225	-0.1583	-0.1599	0.12035	0.0063	0.2691
5152	-0.29775	0.2317	-0.57085	-0.43555	-0.2394	-0.56055	-0.45035	-0.4014	-0.7706	-0.62175	-0.9232	-0.8508	-0.31615	-0.529	-0.56985	-1.2263	-0.50455	-0.41215	-0.9399	-0.9402	-0.4741	-0.4291	-0.4185	-0.747	-0.57935	-0.74135	-1.0051	-0.6326	-0.6228	-0.3369	-0.3813	-0.29445	-0.45285	-0.23795	-0.65805	-0.6671	-0.64645	-0.46955	-0.36365	-0.632	-0.68725	-0.53175	-0.75235	-0.0865	-0.8256	-0.29125	-0.4088	-0.377	-0.50015
5209	0.0395	0.32955	-0.0182	-0.00485	0.0263	0.07485	0.12175	-0.14325	-0.022	-0.07045	0.021	-0.15345	-0.332	-0.06555	0.1219	-0.44175	0.06915	-0.2837	-0.0582	0.1267	-0.1919	0.10835	0.1152	0.0256	-0.0388	-0.3773	-0.1579	-0.1868	0.28385	0.0813	-0.15335	0.24875	-0.052	0.01625	0.0152	-0.35215	0.0743	-0.09155	-0.37125	0.12	0.0371	0.19235	-0.10205	-0.07685	0.08325	0.3452	0.1243	0.44035	-0.0341
5151	-0.3636	0.85645	-0.31165	-0.147	-0.1733	-0.4127	-0.3924	-0.59	-0.61525	-0.59565	-0.53645	-0.8587	-0.617	-0.49195	-0.20985	-0.6553	-0.5653	-0.5347	-0.6191	0.3635	-0.2654	-0.35015	-0.4131	-0.8459	-0.6272	-0.192	-0.6728	-0.75215	-0.3953	-0.3559	-0.47935	-0.29985	-0.17415	-0.428	-0.2021	0.1117	-0.34395	-0.3849	-0.18065	-0.6157	-0.3284	-0.25775	-0.3559	-0.59945	-0.4952	0.4026	-0.37385	-1.01465	-0.1213
5153	0	-0.51955	-0.11225	-0.5702	-0.25375	-0.21445	-1.1436	-0.54935	-0.59215	-0.25935	-0.23655	-0.41365	-0.2923	-0.6806	-0.32655	-0.8461	-0.5757	-0.2209	-0.5284	-0.2848	-0.708	-0.45655	0.0099	-0.4855	-0.67655	-0.67075	-0.33	-0.4315	0.24125	-0.0172	-0.7543	-0.0057	-0.65545	0.03945	-0.1657	-0.50795	-0.20495	-0.07225	0.1151	-0.3958	-0.06505	-0.4352	-0.70165	-0.87395	-0.4149	-0.32375	-0.5042	-0.7663	0.23375
5155	-0.816	-0.48655	-0.6895	-0.68465	-0.3456	-0.98825	-0.57615	-0.5486	-0.36885	-0.75035	-0.7056	-0.6443	-0.3442	-0.5351	-0.5309	-0.05635	-0.2856	-0.4166	-0.3454	0.62425	-0.58815	-0.391	-0.57115	-0.76215	-0.10875	-0.8191	0.1253	-0.478	-0.71995	-0.32785	-0.6065	-0.5575	-0.8245	-0.65615	-0.5878	-0.32895	-0.60245	-0.71795	-0.37825	-0.5955	-0.49755	-0.80465	-0.5625	-0.2598	-0.96195	-1.3371	-0.5003	-0.1029	-0.95965
5154	0.0292	-0.9406	-0.25845	-0.0542	-0.095	-0.21775	-0.43615	-0.17915	-0.2927	-0.0693	-0.3885	-0.0684	-0.1751	-0.48555	-0.0335	-0.94695	-0.3103	-0.0354	-0.08135	-0.20665	-0.1719	-0.1034	-0.02415	-0.1651	-0.3063	-0.40515	-0.3829	-0.22	0.0286	-0.06265	-0.1646	-0.09275	-0.21985	-0.10585	-0.1434	-0.1934	-0.16455	-0.9145	-0.46765	-0.1997	-0.1153	-0.1209	-0.3143	-0.20765	-0.4567	0.1308	-0.2089	-0.2767	-0.16445
5158	-2.2746	-3.1917	-0.6142	-1.0603	-1.4337	-1.16655	-0.14155	-0.5026	-0.75395	-0.84695	-1.01615	-1.8478	-0.19535	-0.4939	-0.5846	-3.00845	-0.5917	-0.6485	-0.38205	-1.18935	-0.44035	-1.11655	-1.7077	-1.17655	-0.9246	-0.2773	-0.81405	-0.7042	-1.91915	-0.9438	-0.8402	-0.37605	-1.63645	-0.2484	-0.7514	-2.92515	-0.7356	-0.88985	-0.7138	-1.0008	-0.90055	-0.77265	-1.25805	-2.86285	-1.49315	-0.7916	-1.41855	-1.60045	-1.5611
5159	0.28935	0.55075	0.1686	0.001	0.61245	0.1347	0.24555	0.3072	0.56225	0.4413	0.20095	0.0753	0.12505	0.1984	0.2579	-0.08605	0.13325	0.21585	0.5942	-1.1644	-0.0925	-0.03275	0.26575	0.0726	-0.21685	0.3908	0.27165	0.3199	0.22525	0.0893	0.2594	0.11715	0.3436	0.31175	0.31485	-0.12595	0.41635	0.1369	-0.02055	0.43065	0.36615	0.5097	0.08915	-0.02065	0.2256	0.6896	0.03295	0.0413	-0.1406
5160	0.6224	0.12935	0.00385	-0.16375	0.0694	0.0494	0.2786	0.17435	0.11	0.21265	0.24835	0.0505	0.11405	0.0978	0.38095	-0.33995	0.5709	0.15985	0.08175	-0.066	0.40505	0.31055	0.1095	-0.49705	0.33505	0.1076	0.06645	0.26665	0.08785	0.31975	0.00925	0.38745	0.31255	0.0937	-0.03695	0.4005	0.22465	-0.0576	0.0092	0.2391	0.0801	0.116	0.0382	0.37655	0.2856	0.29175	0.5195	-0.0007	-0.21735
5161	-0.006	-0.655	0.15245	-0.32245	-0.01515	-0.0719	-0.53325	-0.34925	-0.3013	0.0712	-0.13185	-0.2247	-0.36155	-0.3066	-0.1211	-0.5464	-0.37965	-0.1598	-0.0968	0.05295	-0.58175	-0.2684	-0.0717	-0.36175	-0.30725	-0.03415	-0.35185	-0.33935	0.0996	-0.1021	-0.3378	-0.1006	-0.2741	0.0206	0.07175	-0.50685	-0.03595	-0.0928	0.2226	-0.1347	-0.01875	-0.12375	-0.42665	-0.5825	-0.349	0.39095	-0.00885	-0.4794	-0.0873
5163	0.2287	0.5874	0.1561	-0.0649	0.3129	-0.0457	0.6258	0.0943	0.1805	0.419	0.3129	0.4492	-0.2693	0.1617	0.1323	-0.6711	0.0474	0	0.5371	1.9503	0.3129	0.2515	-0.3466	0	-0.1604	0.1973	0.5228	0.2309	-0.4592	0.3129	0.0541	0.2213	0.0358	0.18	0.3555	0.6997	0.2007	0.1705	0.2841	0.0264	0.1938	0.4333	0.5365	0.1427	0.4752	0.5225	0.6018	0.4462	-0.2907
5193	-0.4854	-0.1748	-0.9624	-0.0217	-0.2923	0.3508	-0.2403	-0.64315	-0.15955	-0.1128	-0.53755	-0.34365	-0.444	-0.105	-0.1882	-0.87625	-0.11165	-0.19805	-0.05055	-1.25405	-0.4692	-0.4238	-0.3415	0.00565	-0.54205	-0.75295	-0.15695	-0.6217	-0.0738	-0.5782	-0.5441	-0.5931	-0.6584	-0.2949	-0.6249	-1.14435	-0.438	-0.4282	-0.73	-0.5127	-0.5707	-0.1882	-0.8648	-0.74815	-0.2067	-1.56525	-0.8436	-2.9195	-0.29565
5165	0.0007	-0.90355	-0.06825	0.1127	-0.05445	-0.05155	0.21405	-0.0567	-0.193	0.0748	0.0203	-0.0031	0.04705	-0.11955	-0.10385	-0.0373	-0.02745	0.1742	-0.2318	-0.4911	-0.02855	0.04095	-0.18225	-0.079	-0.01355	0.1573	-0.03355	-0.0072	-0.03295	-0.0834	0.0795	-0.0211	0.1125	0.11925	-0.00255	-0.19385	0.08405	-0.1684	0.133	0.03615	0.0283	-0.2336	-0.0269	0.0342	0.1817	0.1063	-0.1452	-0.2658	0.3531
5164	0.15335	0.21745	0.112	-0.19655	0.04015	-0.13545	-0.4733	-0.32355	-0.326	0.02155	-0.02765	-0.27455	-0.19585	-0.10425	-0.2199	0.1956	-0.25485	-0.3337	-0.1508	0.78585	-0.1315	-0.3384	-0.2975	-0.1809	0.07765	-1.2391	0.0469	-0.55145	-0.2488	0.02995	-0.079	-0.0641	-0.1168	-0.1493	-0.0129	0.3741	-0.0153	0.0782	-0.1367	-0.2915	-0.1165	-0.1293	0.0031	-0.31895	-0.1261	0.3332	0.1163	0.0241	-0.5889
5167	0.2461	1.86805	0.28885	0.35135	0.03565	0.14305	0.33075	0.0642	0.2559	0.35495	-0.05325	0.37435	0.0757	-0.03715	0.27765	0.0744	0.12505	0.2605	0.02015	0.79835	0.3173	0.59375	0.19275	0.7549	-0.0806	0.3137	0.0551	0.2369	0.5017	0.37625	0.1925	0.1931	0.3117	-0.11245	0.4831	0.4472	0.2109	-0.0416	-0.3649	0.2811	-0.01235	0.25555	0.23325	0.0479	0.349	1.48945	0.49625	0.25035	-0.35175
5168	-0.15845	0.79145	0.00015	-0.0444	0.13055	0.04375	-0.43965	0.0787	-0.2909	0.17105	0.0096	0.21845	0.19695	0.15085	-0.0154	0.0932	0.16385	0.11655	-0.1372	0.9957	-0.30065	-0.1782	-0.17835	0.09865	-0.1614	0.10615	0.21775	-0.1995	-0.12395	0.20065	0.07315	0.0063	-0.1409	-0.01415	-0.462	-0.31995	-0.01475	0.48145	0.1914	0.2216	0.22315	-0.2485	0.04995	-0.11025	-0.0156	-0.0501	0.09325	0.10885	0.1813
5156	-0.19155	-0.5321	-0.4496	-0.6407	-0.49205	-0.43355	-0.23815	-0.58015	-0.8324	-0.43885	-0.82635	-0.73575	-0.37445	-0.6789	-0.51575	0.4107	-0.8514	-0.32345	-0.62095	-0.3111	-0.6171	-0.39545	-0.58955	-0.4066	-0.3492	-0.16285	-0.823	-0.63525	-0.40575	-0.3748	-0.24455	-0.2008	-0.3168	-0.50845	-0.38095	-0.61605	-0.40445	-0.5725	-0.263	-0.7676	-0.61345	-0.53235	-0.2536	-0.86525	-0.78985	-1.02535	-0.7221	-0.9089	-0.0896
5199	0.1337	0.4223	-0.30035	-0.4633	-0.3844	-0.2623	-0.4122	-0.12355	-0.3748	-0.35575	-0.51465	-0.3505	-0.18745	-0.3574	-0.29005	-0.347	-0.4239	-0.23655	-0.532	-0.56	-0.33335	-0.4722	-0.2965	-0.533	-0.2623	-0.25625	-0.3449	-0.22415	-0.6663	-0.1284	-0.4864	-0.21795	-0.48015	-0.2037	-0.6002	-0.10935	-0.53965	-0.349	-0.36445	-0.63615	-0.58375	0.02545	-0.8724	-0.1982	-0.4129	-0.13465	-0.3226	-0.53435	-0.656
5102	-0.50995	-0.1526	-0.3416	-0.25775	-0.0584	0.01745	0.26765	-0.5747	-0.0008	-0.15815	-0.39935	-0.436	-0.3817	-0.36645	-0.47775	-0.75185	0.01185	-0.2078	-0.191	-0.7537	-0.1344	-0.71525	-0.89065	-0.29215	-0.5632	-0.24295	0.00775	-0.32675	-1.63625	-0.7748	-0.3898	-0.8054	-0.11465	-0.82405	-0.70225	-0.56905	-0.1619	-0.389	-1.2779	-0.65015	-0.96365	-0.0157	0.0395	-0.61235	0.07335	-0.97935	-0.71645	-0.70555	-1.24325
5171	0.0574	0.0557	-0.0733	-0.3011	0.03445	-0.21935	0.1127	0.0187	-0.06405	0.06235	-0.23875	-0.0224	-0.0139	-0.2633	0.01055	-0.3596	-0.04945	0.15665	-0.07325	-0.2032	-0.09975	-0.1095	-0.13725	-0.10905	0.0964	-0.02935	0.04565	-0.1031	-0.00525	-0.52065	-0.17155	-0.4718	-0.0509	0.0445	0.01125	-0.0012	-0.00645	-0.18975	-0.3287	0.0081	0.03955	-0.2616	-0.2006	0.1042	0.00975	0.1365	0.08575	0.02995	-0.3045
5172	-0.2791	-0.37985	-0.50765	-0.1987	-0.37545	-0.7372	0.24235	-0.3854	-0.6403	-0.40225	-1.09455	-0.42925	-0.2286	-0.3425	-0.46735	-0.42255	-0.40855	-0.11165	-0.4504	0.5353	-0.23035	0.01445	-0.6082	-0.41675	-0.4084	-0.55605	-0.29955	-0.38615	-0.72605	-0.5524	-0.36925	-0.45215	-0.2502	-0.515	-0.3367	-0.0249	-0.7034	-0.6772	-0.81505	-0.53395	-0.532	-0.81765	-0.39755	-0.17525	-0.18735	-0.6217	-0.4998	-0.5702	-1.1661
5174	-0.13185	0.0436	-0.4374	-0.2652	-0.3049	-0.0488	-0.4201	-0.33685	-0.17115	-1.01975	-0.13595	-0.4648	-0.32105	-0.25055	-0.2605	-0.8704	0.02075	-0.26595	-0.12135	-0.29825	-0.3618	-0.39365	-0.2866	-0.2039	-0.2661	-0.3984	-0.00095	-0.0351	-0.1375	-0.20155	-0.43225	-0.22695	-0.27565	-0.0197	-0.45695	-0.7668	-0.285	-0.27565	-0.0865	-0.2068	-0.186	-0.3629	-0.24525	-0.08115	0.03155	-0.99555	-0.7326	-0.8752	-0.54165
5196	-0.0711	0.0495	-0.01665	-0.1638	0.01215	-0.1924	-0.02645	-0.31325	-0.1968	-0.1251	0	-0.0461	-0.1269	-0.1985	-0.30145	-0.68085	0.06555	-0.1297	0.27905	-0.14015	-0.14925	-0.0787	-0.08335	-0.0822	-0.3131	-0.3705	-0.2739	-0.3045	0.1093	-0.1168	-0.0498	-0.1377	-0.27275	-0.1352	0.03045	-0.1562	-0.119	-0.06485	-0.71595	-0.0375	0.04825	-0.00375	-0.35455	-0.7452	-0.0193	0.11625	-0.1345	-0.3614	0.03865
5212	0.64255	1.08285	0.68585	0.6901	0.5046	0.6429	0.3395	0.1986	0.33865	0.46065	0.7497	0.44455	0.1763	0.38885	0.61855	0.44755	0.13315	0.3688	0.454	0.81215	0.3224	0.3493	0.42605	0.634	0.1982	0.35045	0.22725	0.4522	0.9222	0.55575	0.2619	0.6252	0.4409	0.53575	0.72	-0.0339	0.6485	0.52125	0.80015	0.65595	0.52855	0.91125	0.3246	0.53105	0.6711	1.1018	0.5565	0.24125	0.47515
5178	-0.4343	-0.1962	-0.0097	-0.31065	-0.3915	-0.22965	-0.3651	-0.29995	-0.7103	-0.24945	-0.0598	-0.336	-0.50495	-0.1856	-0.1305	-0.81625	-0.1294	-0.31595	-0.06985	-0.32415	-0.3151	-0.519	-0.2756	-0.29115	-0.3432	-0.3604	-0.0252	-0.3544	-0.23205	-0.2031	-0.58365	-0.2704	-0.3812	-0.23245	-0.26525	0.2552	-0.31355	-0.16485	-1.3398	0.0047	0.00075	0.09285	-0.4583	-0.318	-0.16455	0.171	0.0364	0.5278	-0.08255
5179	-0.4818	0.25215	-0.18605	-0.2984	-0.25755	-0.31675	-0.2241	-0.28675	-0.3992	-0.60925	-0.4903	-0.4009	-0.18355	-0.28135	-0.24255	0.05235	-0.2924	-0.20285	-0.4025	0.39405	-0.4626	0.0269	-0.3241	-0.312	-0.30325	-0.07225	-0.3117	-0.1307	-0.3835	-0.19555	-0.12135	-0.262	-0.37495	-0.27815	-0.18415	-0.40065	-0.19975	-0.44375	-0.0863	-0.23995	-0.2229	-0.33545	-0.1595	-0.3585	-0.3599	-0.31385	-0.22625	-0.1432	0.0158
5180	0.54	1.26765	-0.30585	0.09005	0.05035	0.1375	-0.34635	-0.01705	-0.23425	-0.1088	-0.2897	-0.03975	-0.1749	-0.2292	0.1024	0.34645	-0.08465	0.2042	-0.15275	0.0887	-0.0662	-0.22635	0.1232	-0.019	-0.2677	-0.15145	-0.23665	0.16965	0.1845	0.15175	-0.3595	-0.0066	-0.38815	-0.76075	0.03855	0.6581	-0.03605	-0.13465	-0.5815	0.00965	0.0173	0.0909	-0.3349	0.2273	-0.22295	0.15825	0.0027	0.18905	0.0647
5176	-0.31615	0.15465	-0.3117	-0.253	-0.22855	-0.60075	0.26035	-0.12395	-0.0897	-0.18995	-0.2221	-0.3321	-0.1265	-0.1211	-0.0292	-0.2636	0.14315	-0.25025	-0.14575	0.67635	-0.14975	-0.19415	-0.4518	-0.25775	-0.17695	-0.05265	-0.0867	-0.1665	-0.8823	-0.2754	-0.0982	-0.21325	-0.10925	-0.45375	-0.46585	1.20205	-0.419	-0.1806	-0.57165	-0.2759	-0.49405	-0.3534	-0.21215	-0.3773	-0.45855	0.1569	0.0102	0.46365	-0.57345
5183	0.56745	-0.1573	0.055	0.04085	-0.26995	0.48665	0.0239	-0.37545	0.2772	0.3339	0.0212	0.00295	-0.18675	0.05275	-0.2975	-1.09405	-0.23465	-0.14395	0.16925	-0.18655	-0.07855	-0.1928	-0.2399	0.23295	-0.6074	-1.5578	-0.30335	-0.16245	-0.3536	-0.2621	-0.3117	-0.2886	-0.52685	-0.03855	-0.2108	0.29805	-0.17535	0.05555	-0.08785	-0.6022	-0.6222	0.02345	-0.54905	-0.9134	0.2951	-0.4799	-0.36605	0.2418	-0.0972
5185	-0.6212	-1.6601	-0.3129	-0.3389	-0.1882	-0.5894	-0.4381	-0.4948	-0.3829	-0.2641	-0.537	-0.3366	0	-0.5494	-0.511	-0.1336	-0.0923	-0.1305	0.0267	0.6258	-0.3216	-0.2421	-0.46	-0.2825	-0.1182	-0.1985	-0.1214	-0.4882	-0.1023	-0.5642	-0.3157	-0.3693	-0.1841	-0.1256	0.0639	-0.0212	-0.3055	0.1366	-0.3544	-0.3045	-0.3582	-0.2216	-0.2257	-0.2083	-0.1303	0.1258	-0.0735	0.2158	-0.2003
5198	1.99715	2.4316	-0.0425	0.3497	0.65985	0.6668	0.1199	0.4722	-0.1938	0.72605	0.74915	1.50375	0.85675	-0.04585	0.606	0.754	-0.06495	1.1333	0.46945	0.8819	0.58515	0.7333	1.02155	1.29705	0.7844	-0.366	0.61185	0.42835	1.08535	0.23355	0.72735	0.75885	0.24745	-0.11165	0.9723	1.318	0.7372	1.1291	0.20475	0.7801	1.0607	0.3224	0.36855	0.9001	0.99805	1.49995	1.1537	0.47335	0.69495
5186	0.63345	0.12475	-0.0617	-0.1292	-0.2804	0.1655	-0.606	0.01935	-0.2857	-0.21895	-0.25835	0.1278	0.2983	-0.0978	-0.0801	-0.3393	-0.2707	0.2509	-0.60625	0.2903	-0.3574	0.02795	-0.0145	-0.058	0.07365	-0.1338	-0.25375	-0.17355	-0.1401	-0.19675	0.0347	-0.168	-0.0738	-0.10905	0.00095	-0.2734	-0.15735	-0.19075	0.3516	-0.42095	-0.206	-0.1533	-0.14165	-0.06205	-0.32105	-0.5231	-0.1215	-0.7085	0.2691
5195	-0.2262	0.80375	-0.0362	-0.29675	-0.08855	-0.15095	-0.59875	-0.47285	-0.29085	-0.2186	0.086	-0.3431	-0.42615	-0.26565	-0.22575	-0.55145	-0.36755	-0.3907	-0.11395	0.70965	-0.1753	-0.16865	-0.14245	0.02415	-0.36865	0.00025	-0.16875	-0.23575	-0.03365	0.01665	-0.33755	0.0289	-0.54515	-0.11075	0.0662	-0.3661	-0.08795	-0.0485	-0.15575	0.11555	-0.0313	-0.3688	0.05925	-0.3442	0.17545	-0.20025	-0.43855	0.1865	-0.3805
5197	-0.07365	-1.14485	-0.47295	-0.6172	-0.5274	-0.49035	-0.71475	-0.6872	-0.82785	-0.4218	-0.3357	-0.8206	-0.69215	-0.68765	-0.46875	-1.16395	-0.665	-0.39385	-0.82195	1.0007	-0.55495	-0.49005	-0.81785	-0.9762	-0.6911	-0.6681	-0.5364	-0.5385	-0.8007	-0.46655	-0.7709	-0.50775	-0.8136	-0.33815	-0.57	-0.07695	-0.51675	-0.39475	-0.97255	-0.71655	-0.407	-0.47005	-0.62415	-1.0291	-0.627	-0.67565	-0.63385	-0.4558	-0.77185
5071	0.20025	0.17455	0.06565	0.3068	0.15495	0.0825	-0.14335	0.10585	0.09715	0.37915	0.1088	-0.0713	0.1447	-0.0021	0.12505	-0.1051	0.02005	0.193	0.1007	1.43685	0.0935	0.2468	0.0421	0.13345	-0.19175	0.1213	-0.7439	0.1525	0.2325	0.09505	0.16155	0.1509	-0.0784	0.2814	0.0211	-0.6631	0.2221	0.2546	0.19115	0.4308	0.55325	0.1215	0.15545	0.02365	0.05925	0.37795	0.1082	0.13215	-0.038
5150	-0.59945	-0.50655	-0.2371	-0.2953	-0.1723	-0.4229	-0.55205	-0.3218	-0.5353	-0.2941	-0.273	-0.3744	-0.3282	-0.42365	-0.26245	-0.413	-0.51905	-0.31845	-0.362	0.4834	-0.6373	-0.4212	-0.23915	-0.3814	-0.6743	-0.3563	-0.2017	-0.33805	-0.02115	-0.42955	-0.3609	-0.5019	-0.31615	-0.08175	-0.1584	-0.43925	-0.18595	-0.05235	-0.2826	-0.18175	-0.1952	-0.47995	-0.60485	-0.67245	-0.6913	0.004	-0.2681	-0.6611	0.03715
5190	0.29425	-0.1777	-0.03735	-0.3384	-0.03255	-0.0425	-0.62565	-0.2799	-0.05395	-0.1334	-0.16455	0.0544	-0.1674	-0.18145	-0.2641	-0.23315	-0.3337	-0.0106	-0.29185	0.16555	-0.0311	-0.1814	-0.1258	-0.2278	0.07845	-0.0879	-0.2727	-0.1433	0.24965	0.0829	-0.1623	0.2119	-0.1897	-0.074	-0.159	0.06305	-0.0663	-0.06015	-0.13325	0.1729	-0.0343	-0.06015	0.00295	0.0177	-0.286	0.12615	-0.04385	-0.323	-0.39415
5231	-0.22835	-0.14475	-0.22135	-0.1991	-0.04235	-0.3464	-0.35655	-0.4885	-0.11125	-0.26815	-0.26685	-0.043	-0.36865	-0.40115	0.0599	-0.02585	-0.28595	-0.43425	-0.03885	1.3316	-0.22495	0.24665	-0.26245	-0.14925	-0.33045	-0.13235	-0.2586	-0.2241	-0.11985	-0.17785	-0.3807	-0.11805	-0.19285	-0.12685	-0.48565	0.20935	-0.2338	-0.3031	-0.40875	-0.24575	-0.05905	-0.49215	-0.26825	0.09845	0.00915	-0.0742	-0.05755	-0.4404	0.18545
5232	0.0986	0.4973	0.2036	-0.2301	-0.20955	-0.0777	-0.4544	-0.1121	-0.4563	-0.13775	-0.3031	-0.068	-0.32425	-0.11525	-0.0809	-0.1769	-0.34725	-0.24645	-0.49615	0.3888	-0.4419	-0.02625	0.0282	-0.5872	0.0262	-0.11625	-0.1117	-0.23585	0.01385	-0.2856	-0.2255	-0.35815	-0.1623	-0.03855	0.17315	-0.4953	-0.29345	0.0498	-0.26745	-0.25165	-0.21855	-0.27325	-0.2808	0.0348	-0.2238	0.0078	-0.0566	0.55955	0.11525
5234	0.0425	0.4168	-0.43285	-0.707	-0.48475	-0.58685	-0.72755	-0.44585	-0.8288	-0.694	-0.68665	-0.5678	-0.32745	-0.7482	-0.50945	-0.3764	-0.47145	-0.2026	-0.3417	0.14605	-0.30915	-0.5614	-0.771	-0.6178	-0.4655	-0.41965	-0.6685	-0.25625	-1.0029	-0.4351	-0.56185	-0.41605	-0.82705	-0.3504	-0.35815	-0.30315	-0.5842	-0.36765	-0.59895	-0.5635	-0.493	-0.38835	-0.88985	-0.29725	-0.42945	-0.4773	-0.5794	-0.72195	-1.05455
5235	-1.21975	-0.8815	-0.52745	-0.53715	-0.6423	-0.6465	-0.4034	-0.80035	-1.0369	-0.61115	-0.98035	-1.0354	-0.6412	-0.8977	-0.98015	-0.37755	-1.0459	-0.5895	-1.0563	-0.1597	-0.74155	-0.53175	-0.7021	-0.60875	-0.7909	-0.65855	-0.6135	-0.877	-0.40715	-0.96475	-0.5634	-0.8639	-0.6087	-0.62525	-0.63445	-0.85905	-0.9128	-0.54175	-0.3512	-0.83655	-0.6661	-1.22185	-0.7871	-0.87865	-1.00045	-0.4702	-0.71515	-0.76985	-0.47885
5236	-1.67685	-0.2266	-0.5502	-0.21755	-0.4391	-0.553	-0.51945	-0.39445	-0.5616	-0.41665	-0.31945	-0.29825	-0.36875	-0.32205	-0.16535	-0.13615	-0.42455	-0.5174	-0.413	1.07095	-0.2912	-0.24575	-0.58175	-0.7947	-0.2959	-0.66465	-0.5939	-0.13065	-0.18715	-0.34465	-0.47195	-0.43405	-0.69535	-0.08085	-0.6182	-1.3553	-0.5792	-0.3946	-0.3072	-0.1763	-0.4248	-0.42885	-0.69905	-0.26215	-0.0685	-0.3497	-0.24855	0.00815	-0.3081
5239	0.0833	-0.44835	-0.2578	0.02275	-0.2359	-0.4111	0.1583	-0.26725	-0.192	0.0397	-0.25385	-0.0182	-0.16645	0.00365	-0.27075	0.39005	-0.1575	-0.08045	0.1901	1.03165	-0.0941	-0.21965	-0.21415	0.0833	-0.8153	0.12345	-0.53415	-0.1099	-0.0615	0.0142	0.08525	-0.1708	-0.13855	0.0873	-0.2083	-0.0852	-0.01355	0.3048	0.1829	0.04375	-0.2843	0.17955	-0.1059	-0.6256	-0.117	0.8611	0.1753	-0.2944	-0.0657
5240	0.16245	-1.1848	-0.0506	-0.01605	-0.08555	-0.18165	-0.6678	-0.2352	-0.1163	-0.24925	0.09455	0.09095	-0.43605	-0.11085	-0.2677	-0.3074	-0.22345	-0.4275	-0.084	-0.5383	-0.02605	-0.2119	-0.0573	-0.03515	-0.46375	0.0019	0.18035	-0.0538	-0.02815	-0.0302	-0.25535	-0.084	-0.69255	-0.05465	-0.16165	-0.85905	-0.0461	0.17005	-0.12205	0.02765	0.04625	0.16835	0.0082	-0.44955	-0.1529	0.4016	0.1575	-0.16375	-0.35235
5241	-0.6069	0.0946	-0.054	0.21165	-0.2877	0.07645	-0.0236	-0.03755	-0.23175	-0.7622	-0.0025	0.47745	0.04055	-0.0428	-0.19115	0.3554	0.01815	-0.066	-0.3305	0.44175	0.25775	-0.1029	0.1051	-0.03445	-0.2212	-0.18995	-0.3445	-0.0233	-0.1923	-0.12545	0.07875	-0.09075	-0.2724	0.0088	-0.1937	0.48785	-0.1191	0.333	0.9032	-0.47865	-0.356	-0.4337	-0.4027	-0.18325	-0.0578	0.68375	0.2857	-0.07345	0.25295
5284	-1.15685	-1.36935	-0.39165	-0.4766	-0.46435	-0.37855	-0.92625	-0.33915	-0.59785	-0.514	-0.58405	-0.5922	-0.33695	-0.36055	-0.52375	-0.43135	-0.4708	-0.2973	-0.33775	-0.4809	-0.4397	-0.7862	-0.4838	-0.71425	-0.3626	-0.48785	-0.4714	-0.09575	-0.7366	-0.19925	-0.63285	0.03925	-0.58355	-0.31605	-0.48555	-0.35865	-0.4541	-0.37985	-0.90155	-0.7105	-0.38895	-0.2849	-0.47195	-0.43745	-0.29985	-1.1901	-0.43435	-0.83015	-0.57775
5251	0.30365	-0.36575	-0.0665	-0.09705	-0.16075	-0.2768	0.05575	-0.0846	-0.00655	-0.20205	-0.057	-0.0767	-0.14345	0.00545	-0.0484	-0.2916	0.01415	-0.16285	0.0532	-0.35835	0.1025	-0.31135	-0.0537	-0.3406	-0.08	0.0279	0.1279	-0.00165	-0.1738	-0.09255	-0.082	-0.1353	-0.04785	-0.0686	-0.0992	-0.08445	-0.08645	-0.11515	-0.4245	-0.0054	-0.002	-0.02195	0.18565	-0.19415	0.18095	-0.0514	-0.00565	-0.0705	-0.28505
5250	0.36525	-0.69105	-0.62925	-0.3641	-0.51255	-0.34335	-0.8854	-0.30265	-0.14945	-0.3662	-0.40855	-0.24065	0.2377	-0.3821	-0.37585	-0.3824	-0.13805	0.1518	-0.5441	-0.3216	-0.4074	-0.49805	-0.3633	-0.7692	-0.10325	-0.46805	-0.7162	-0.39335	-0.7616	-0.2772	-0.23665	-0.1973	-0.3964	-0.3077	-0.4095	-0.3718	-0.4988	-0.4445	0.0055	-0.17535	-0.16795	-0.328	-0.74925	-0.326	-0.2391	-0.59085	-0.2121	-0.3366	-0.7679
5254	-0.7308	-0.3379	-0.1638	-0.2246	-0.3118	-0.4661	-0.0726	-0.34505	-0.4184	-0.3059	-0.325	-0.2694	-0.05755	-0.2289	-0.4499	0.43685	-0.161	-0.292	-0.0331	0.0358	-0.0234	0.01815	-0.58155	-0.76955	-0.4523	0.06065	-0.3824	-0.51805	-0.61995	-0.39775	0.1869	-0.37995	-0.29995	-0.21535	-0.27195	-0.20735	-0.3995	-0.06505	0.23295	-0.5809	-0.6176	-0.4995	-0.00645	-0.56355	-0.3989	-0.11525	-0.13285	0.59745	-0.16335
5255	-0.25425	-0.7916	-0.21165	-1.2178	-0.15415	-0.7461	-0.30725	-0.21035	-0.51305	-0.2882	-0.229	-0.0536	-0.2769	-0.2196	-0.32275	-0.1284	-0.5582	-0.12675	-0.33675	-0.1486	-0.1746	-0.00195	-0.1911	-0.80025	-0.0874	-0.081	-0.1461	-0.25925	-0.6258	-0.1904	-0.22545	0.04105	-0.3025	-0.2076	-0.26915	-0.34745	-0.37345	-0.29165	-0.0383	-0.2796	-0.1968	-0.24565	-0.1233	0.0837	-0.24925	-0.27555	-0.1611	-0.45145	-0.2635
5256	-0.5313	-0.87105	-0.2316	-0.2841	-0.26385	-0.3167	-0.41195	-0.4211	-0.26205	-0.2045	-0.46495	-0.1	-0.1003	-0.36515	-0.34375	-0.4894	-0.2119	-0.2119	-0.44675	0.6298	-0.31855	-0.30305	-0.28295	-0.594	-0.27735	-0.2602	-0.0308	-0.29775	-0.0936	-0.15905	-0.43025	-0.23405	-0.30935	-0.09325	-0.03785	0.08565	-0.3864	-0.24165	0.1318	-0.3852	-0.2489	-0.4065	-0.57635	-0.50305	-0.3663	-0.7494	-0.56695	-0.249	-0.5175
5257	-0.19365	-0.47655	-0.27165	-0.4335	-0.18555	-0.4778	-0.6274	-0.25265	-0.37785	-0.19245	-0.4318	-0.129	-0.29045	-0.37415	-0.4208	-0.0565	-0.42715	-0.0632	-0.34125	1.13145	-0.2496	-0.43005	-0.23185	-0.50195	-0.38165	-0.1667	-0.30455	-0.37035	-0.51885	-0.52405	-0.52615	-0.41745	-0.3547	-0.1601	-0.2132	-0.63945	-0.14095	-0.33095	-0.1752	-0.17325	-0.2136	-0.5016	-0.50835	-0.38745	-0.50295	-0.524	-0.2961	-1.10045	-0.1613
5258	-0.0598	-1.38745	-0.4198	-0.22765	-0.32995	-0.48185	-0.56645	-0.3363	-0.4004	-0.62135	-0.40635	-0.02785	-0.1658	-0.3075	-0.3204	-0.0628	-0.1622	-0.0576	-0.2861	-0.02985	-0.38635	-0.3729	-0.1505	-0.53795	-0.3654	-0.1702	-0.1159	-0.42645	-0.05885	-0.13845	-0.3032	0.0176	-0.4237	-0.32765	-0.1467	-0.82575	-0.35	-0.3855	-0.25145	0.0009	-0.13625	-0.7752	-0.33255	-0.0065	-0.04105	-0.5536	-0.10535	0.1102	0.0001
5260	0.3636	1.1352	-0.11915	0.0717	0.05925	0.0002	-0.1598	-0.03555	-0.30745	-0.0399	-0.06615	0.2592	0.30685	-0.02125	-0.1819	0.35695	-0.28915	0.43905	-0.0317	0.57195	0.09655	-0.35115	0.43165	0.3636	-0.19155	-0.482	-0.19685	0.0286	0.31375	0.04735	-0.0885	0.3519	-0.2388	-0.29505	0.32185	0.15395	0.14685	0.2223	0.52935	0.39185	0.2516	-0.20845	-0.17955	-0.25575	-0.1232	0.7162	0.2545	0.1139	0.0309
5262	-0.8067	-1.0364	-0.2291	0.27085	-0.24395	-0.3901	0.08015	0.0498	-0.0447	-0.25075	-0.31955	0.01565	-0.0833	-0.30255	-0.07535	-0.03905	-0.5213	-0.0076	-0.4338	-0.2286	-0.071	-0.09145	0.264	-0.0723	-0.3081	0.00445	-0.66045	0.29825	-0.06115	-0.42865	-0.1111	-0.26295	-0.02835	-0.0753	0.05	-0.2754	-0.26025	-0.3818	0.2909	0.2181	-0.0707	-0.37095	-0.20015	-0.22445	0.1105	0.0498	0.09235	0.0532	0.0473
5261	-0.61255	-0.11235	-0.59325	-0.45515	-0.5628	-0.5147	-0.7607	-0.69755	-0.9397	-0.45855	-0.8417	-0.48605	-1.2246	-0.7103	-0.47925	-1.10345	-1.6007	-0.5907	-1.0548	-0.29145	-0.4223	-0.3674	-0.1502	-0.45785	-0.49635	-0.716	-0.97885	-0.25775	0.08315	-0.44565	-0.89525	-0.42875	-0.979	-0.1434	-0.2082	-0.5072	-0.43095	-0.5776	-0.08065	-0.3419	-0.4695	-0.3584	-1.16535	-0.45645	-0.49875	0.4223	-0.29215	-0.9363	-0.47325
5263	-0.2141	-1.2075	0.0537	-0.2972	-0.1941	-0.06465	-1.09545	-0.5277	-0.4459	-0.1274	0.25575	-0.3035	-0.5368	-0.1847	-0.2547	-0.98865	-0.39115	-0.613	-0.0345	-0.71765	-0.3468	-0.67195	-0.32775	-0.242	-0.4817	-0.55685	0.04025	-0.4822	0.00225	-0.10865	-0.4631	-0.027	-1.1808	-0.1731	-0.47395	-0.4888	0.00885	-0.1663	0.03615	0.05085	0.1604	-0.0193	-0.2954	-0.6617	-0.3687	-0.05085	-0.3462	-0.87785	-0.24185
5268	0.24875	0.8019	0.24235	0.1491	-0.3818	0.1835	0.5192	-0.004	-0.0427	0.3095	0.0507	0.4148	0.2318	0.11605	0.10685	-0.0715	0.2546	0.22135	0.28605	0.37095	0.3668	0.3906	0.22165	0.13345	0.2598	0.0938	0.2183	0.1983	0.03425	0.2503	0.1869	0.3041	0.18955	0.11965	0.0436	-0.28735	0.0665	0.2343	0.1466	0.19465	-0.0178	0.1291	0.34815	0.4503	0.3836	0.5296	0.29145	0.51195	-0.02975
5288	0.27665	-0.1389	-0.1303	0.02105	-0.05685	0.2893	-0.21155	-0.04175	-0.11695	-0.36	-0.072	-0.0494	0.13315	-0.084	-0.3354	0.6192	-0.5979	0.15545	-0.16125	0.09985	-0.14555	-0.21315	-0.2285	-0.14895	-0.1319	0.019	-1.0464	-0.1226	0.27915	-0.252	0.436	-0.0329	0.1221	0.15815	0.0204	-0.1381	-0.12135	-0.06855	0.7223	0.1348	0.0887	0.147	0.04935	-0.47005	-0.2143	0.92265	0.06345	-0.5593	0.457
5269	0.2949	0.7096	0.07725	-0.063	-0.28855	-0.05245	-0.13595	-0.2907	0.0078	-0.14135	-0.06545	-0.0408	-0.1205	-0.13795	-0.08495	-0.57865	-0.22735	-0.3378	0.21655	0.19945	0.0273	-0.2101	0.10565	0.1211	-0.11735	-0.35115	0.0142	-0.08795	0.05815	-0.04205	-0.0376	0.1004	-0.59195	-0.00715	-0.06825	0.3806	-0.0039	0.1555	0.01925	-0.2635	-0.1996	0.01085	-0.1041	-0.237	-0.0993	0.72065	-0.02775	0.0158	-0.4959
5271	-0.1925	0.18935	0.02815	-0.04275	-0.1579	0.09595	-0.5502	-0.22605	-0.1248	-0.1241	0.0242	0.1138	-0.07745	-0.32225	-0.14215	-0.2964	-0.64255	-0.09105	-0.4122	0.0591	-0.448	-0.32455	0.2854	-0.13355	0.1062	-0.1395	-0.1071	-0.22205	0.1879	-0.09845	-0.2635	-0.1889	-0.1834	-0.09115	0.11335	-0.38895	-0.1452	0.0892	0.4149	-0.75515	-0.5619	-0.49065	-0.4291	-0.0834	-0.5296	0.39205	-0.04235	-0.9819	0.0519
5273	-0.66865	-1.16045	-0.36515	-0.19165	-0.1443	-0.5541	0.3129	-0.1591	-0.22005	-0.05235	-0.4679	-0.13925	0.05725	-0.1738	-0.31715	-0.1379	-0.03095	-0.07155	-0.05975	-0.62665	-0.14065	-0.21135	-0.30325	-0.36555	-0.10835	0.08405	-0.0112	-0.2398	-0.3703	-0.5305	0.03245	-0.48085	-0.28135	-0.249	-0.2879	-0.4899	-0.23625	-0.0731	0.2887	-0.28545	-0.26835	-0.31205	0.16755	-0.21125	-0.20085	-0.03495	-0.07855	-0.384	-0.5935
5274	0.59225	-1.09075	-0.2373	-0.2507	-0.30405	-0.428	-0.5758	-0.21475	-0.29615	-0.75555	-0.4191	-0.0957	-0.12305	-0.266	-0.1728	-0.00785	-0.16885	-0.16355	-0.36145	0.4088	0.01085	0.158	-0.2698	-0.20215	0.0779	-0.1759	-0.2284	-0.2178	-0.39865	-0.22665	-0.21345	-0.11515	-0.1066	-0.22995	-0.2756	0.0944	-0.29045	-0.3386	-0.556	-0.4025	-0.42625	-0.1447	-0.16775	0.09165	-0.1202	-0.0316	0.15955	-0.44255	-0.368
5275	0.297	0.65145	0.03885	-0.00515	-0.07655	-0.036	0.2108	-0.14385	-0.1793	-0.16515	-0.07085	-0.0627	0.008	-0.0519	-0.1361	-0.14995	-0.0599	-0.042	-0.1385	-0.60285	0.07395	-0.0332	-0.01975	0.12695	-0.15725	-0.1191	0.02465	-0.08155	0.0558	-0.08625	-0.07395	0.04255	0.0141	-0.05605	-0.05775	0.3424	-0.0819	-0.13365	-0.60415	-0.14835	-0.14515	-0.26395	-0.27335	-0.16575	0.0111	-0.02765	-0.01945	-0.33285	0.0273
5276	-0.0189	-0.0627	0.30425	-0.3965	-0.07715	-0.3126	-0.32185	-0.24245	-0.05145	-0.15905	-0.3373	0.00205	-0.15495	-0.099	-0.0303	0.23285	-0.25475	-0.16205	-0.11095	1.89235	-0.1753	0.2274	-0.17845	-0.3304	0.09215	0.0276	-0.1745	-0.4222	-0.30325	-0.0363	-0.00435	-0.12495	0.025	-0.18175	-0.3653	0.06495	-0.108	-0.2626	-0.2923	-0.21	-0.2007	-0.197	-0.15675	-0.1059	-0.42525	0.6793	0.09885	-1.06485	-0.5351
5277	-0.2048	0.62335	-0.0138	0.06	-0.07805	0.6313	0.02805	-0.36535	0.2267	0.306	0.4561	-0.1227	-0.2727	0.29805	-0.11295	-0.11465	-0.35805	-0.04435	0.16425	-0.13785	0.0629	-0.0966	-0.2869	0.20295	-0.5206	-0.40405	0.1018	-0.05525	-0.29395	-0.1836	-0.1263	-0.1285	-0.18795	-0.03615	-0.34635	-0.43765	-0.07	0.0114	-0.1947	-0.3739	-0.31435	0.0838	0.06895	-0.7017	0.1844	-1.2031	-0.198	-0.8542	0.1198
5278	0.01405	-0.3874	-0.14695	-0.74165	-0.6733	-0.43735	-0.2978	-0.3871	-0.53385	-0.275	-0.40315	-0.27915	-0.3468	-0.42365	-0.38125	-0.01955	-0.4525	-0.30345	-0.49615	0.46885	-0.16985	-0.2634	-0.7962	-0.58545	-0.21335	-0.5481	-0.13465	-0.41695	-0.8068	-0.40035	-0.58545	-0.25735	-0.6288	-0.32035	-0.311	-0.36745	-0.4383	-0.39275	-0.6064	-0.42765	-0.3852	-0.21715	-0.3764	-0.6124	-0.37445	-0.4189	-0.41425	-0.13715	-1.7295
5281	0.84275	-0.0278	0.2505	0.05125	-0.0179	-0.0509	0.43715	0.2306	0.05125	0.1482	-0.15865	0.4157	0.2432	0.13535	0.0795	-0.23035	-0.23295	0.18965	0.0865	0.3425	0.13685	0.43735	0.00255	0.11875	0.1296	0.1412	-0.10835	-0.1943	0.0887	-0.13175	0.24775	0.08645	0.7336	0.22435	0.2402	0.71355	0.0027	0.0288	0.0571	-0.10115	-0.0284	0.32005	-0.0963	0.02615	0.36815	0.55565	0.2899	0.18305	-0.30415
5292	-1.11585	-0.5484	-0.55075	-0.55815	-0.3149	-0.83545	0.21035	-0.0242	-0.14165	-0.33135	-0.77325	-0.1687	0.2563	-0.4059	-0.44805	0.973	0.001	-0.03785	-0.03355	-0.45855	-0.07315	-0.12485	-0.68475	-0.4316	-0.4574	-0.6075	0.31955	-0.22295	-0.57335	-0.1917	0.27055	-0.2846	0.0004	-0.27855	-0.36905	0.3393	-0.4004	0.13415	0.11405	-0.4085	-0.4519	-0.4604	-0.0872	-0.36085	-0.3438	-0.4783	-0.3144	-0.3497	-0.3929
5293	-0.307	0.0345	-0.81775	-0.2483	-0.16415	-0.57515	-0.4336	-0.2751	-0.6332	-0.6155	-0.4732	-0.3254	-0.25295	-0.6137	-0.3922	-0.39655	-0.45195	-0.2814	-0.64405	-0.3717	-0.3809	-0.36125	0	-0.6296	-0.30375	-0.6132	-0.6733	-0.2687	0.0197	-0.10175	-0.3965	-0.15165	-0.41595	-0.47705	-0.4413	-0.63545	-0.34505	-0.28205	0.13005	-0.0933	-0.31555	-0.63305	-0.76405	-0.20635	-0.4684	-0.307	-0.06065	-1.23255	-0.14915
5297	0.2785	-0.3846	-0.51	-0.3596	-0.32615	-0.55865	0.0161	-0.34385	-0.4611	-0.46555	-0.4495	-0.67365	-0.6702	-0.32715	-0.47975	-0.27735	-0.22055	-0.5138	-0.38125	0.4262	-0.21455	-0.08625	-0.646	-0.42475	-0.31285	-0.22715	-0.5344	-0.22145	-0.51925	-0.42835	-0.49835	-0.2842	-0.4595	-0.476	-0.49585	0.09795	-0.3717	-0.46205	-0.8077	-0.1384	-0.3263	-0.46035	-0.4092	-0.08145	-0.31615	-0.5428	-0.1608	-0.6578	-0.67325
5298	0.63505	0.5317	0.04325	0.2256	0.1246	0.66155	0.00355	-0.20905	0.3585	0.3407	0.2248	0.08775	-0.15435	0.1435	0.08045	-0.74875	-0.0439	0.01355	0.2616	-0.34745	0.09355	-0.4381	0.01135	0.39795	-0.48975	-0.39125	0.164	0.0003	0.1205	0.0163	-0.3053	0.03505	-0.1695	0.0675	-0.15475	-0.4787	-0.1212	0.1272	-0.0589	0.0754	0.10385	0.44995	-0.29365	-0.6083	0.1037	0.10255	-0.08085	-1.7123	0.0824
5300	-0.532	-0.4632	-0.057	-0.4176	-0.10045	-0.3762	-1.10275	-0.59455	-0.45075	-0.32905	-0.2394	-0.4051	-1.02995	-0.38415	-0.5119	-0.82345	-0.06975	-0.8134	-0.0916	-0.27215	-0.7088	-0.61065	-0.0068	-0.369	-0.53005	-0.55255	-0.4486	-0.4598	-0.06985	-0.27485	-0.52845	-0.44745	-0.3753	-0.23235	-0.3749	-0.73925	-0.1804	-0.2414	-0.73595	-0.42995	-0.2314	-0.402	-0.12965	-0.60025	-0.40215	-0.314	-0.2993	-0.83375	-0.21385
5302	-0.5868	-0.51	-0.6056	-0.3477	-0.47965	-0.63275	-0.90575	-0.7669	-0.5975	-0.5198	-0.33685	-0.5902	-0.85785	-0.55815	-0.5077	-1.2325	-0.66125	-0.56425	-0.8782	-0.4935	-0.52995	-0.83755	-0.14955	-0.29905	-0.4864	-0.68445	-0.6826	-0.23735	-0.05865	-0.44325	-0.87815	-0.42125	-0.8507	-0.32455	-0.3516	-0.51895	-0.5032	-0.34905	-0.323	-0.39985	-0.467	-0.50635	-0.60735	-0.7126	-0.5367	-0.0328	-0.39325	-0.4681	-0.4295
5304	0.14905	-1.26935	0.22985	-0.0836	-0.11175	-0.15825	-0.5519	-0.2181	0.146	0.03695	0.10235	-0.4976	-0.58775	0.043	-0.0408	-0.802	0.12295	-0.4372	0.11485	0.58675	0.17025	0.12415	0.10985	-0.1565	-0.10735	-0.1388	-0.15015	-0.0895	0.3457	-0.2913	-0.25595	-0.22755	0.0461	0.0065	0.02915	-0.04475	0.33765	-0.0865	-0.47515	0.0997	0	-0.0812	-0.1153	0	0.19425	0.7567	0.09995	-0.8538	-0.2598
5305	-1.7364	-0.1957	-0.85125	-1.03245	-0.8047	-0.8169	-0.3129	-0.74975	-0.9189	-0.9011	-1.4066	-1.1968	-0.8795	-0.87525	-1.37775	-0.95285	-1.0704	-0.92425	-1.13205	-0.34275	-1.00095	-0.8203	-0.7624	-1.4941	-0.4573	-0.5988	-1.00375	-0.97545	-0.5903	-0.71815	-0.86275	-0.8096	-0.51855	-0.70475	-1.0253	-1.1788	-0.97075	-0.6171	-0.7474	-0.69105	-0.56235	-1.37865	-0.7332	-0.71485	-1.083	-2.00625	-1.82305	-0.8296	-0.62445
5306	-0.4339	-0.2764	-0.76105	-0.2408	-0.4659	-0.59515	-0.30635	-0.26325	-0.38175	-0.32585	-0.3186	-0.55235	-0.21575	-0.3963	-0.33915	-0.16675	-0.3528	-0.18765	-0.41585	-0.369	-0.1711	-0.65695	-0.4329	-0.57775	-0.5226	-0.46945	-0.5153	-0.2353	-0.7525	-0.6076	-0.49885	-0.6129	-0.85575	-0.4363	-0.48165	-0.2643	-0.4425	-0.56925	-0.1661	-0.23905	-0.4048	-0.25635	-0.7894	0.0694	-0.5134	-0.61885	-0.4873	0.1547	-0.482
5307	0.05545	-1.35445	-0.17795	-0.09405	-0.3523	-0.1138	-0.5235	-0.1754	-0.3065	-0.2513	-0.31225	-0.40125	-0.43355	-0.35585	-0.2106	-0.4289	-0.1792	-0.3616	-0.39825	-0.0802	-0.2323	-0.0684	-0.1788	-0.10155	-0.2552	-0.5285	-0.48515	-0.12105	0.0747	-0.16035	-0.50545	-0.2301	-0.41755	-0.1337	-0.21515	-0.79295	-0.31675	-0.29705	-0.47915	-0.73455	-0.5164	-0.3206	-0.47955	-0.02115	-0.08545	-0.57755	-0.2597	-0.7992	0.0522
5308	-0.56765	0.1095	0.07615	-0.1887	-0.1524	-0.12315	-0.77915	-0.36425	-0.2326	-0.1302	0.03985	-0.38805	-0.20145	-0.2433	-0.19045	-1.0652	-0.0306	-0.2557	-0.0608	0.0961	-0.48495	-0.59035	-0.12735	-0.0247	-0.3264	-0.29465	-0.37865	-0.20235	0.04975	-0.20505	-0.3101	-0.15985	-0.4933	-0.04445	0.00895	-0.1402	-0.26595	-0.15545	-0.01625	-0.08345	-0.05785	-0.21815	-0.36295	-0.4767	-1.2239	-0.3007	-0.55275	0.02985	-0.1086
5311	-0.27625	-0.3823	-0.0271	-0.0362	-0.02565	-0.2323	-0.2892	-0.1379	-0.24265	-0.20885	-0.26445	0.08005	-0.05835	-0.0432	-0.23135	0.414	-0.02955	-0.32385	-0.15175	0.65755	-0.23035	0.16325	-0.3956	-0.07715	0.0163	0.07885	0.2843	-0.45745	-0.47865	-0.1635	0.104	-0.37425	-0.0299	0.2065	-0.1784	-0.0415	0.08955	0.04245	0.2629	-0.1437	-0.23405	-0.5758	0.1925	-0.1093	-0.02445	0.6772	0.23505	0.50905	-0.01815
5310	-0.00515	-0.13025	0.13135	-0.06925	-0.02435	-0.20075	0.3613	0.1796	-0.12055	0.0384	-0.1634	-0.12505	0.08645	0.06015	0.0199	-0.33275	0.05595	0.21635	-0.10765	0.0435	0.0179	0.0409	-0.16875	-0.2092	-0.0084	0.2387	-0.1352	0.0288	-0.2482	-0.1097	0.16595	-0.09	0.1078	0.1235	0.08375	-0.3575	-0.1709	-0.07565	-0.01005	-0.05985	0.0501	0.3365	-0.00685	-0.31635	-0.0751	0.0337	-0.0465	-0.2348	-0.239
5312	0.295	0.30405	-0.0313	-0.0183	-0.0944	0.5471	-0.00985	-0.132	-0.18895	0.0029	-0.0114	-0.2497	-0.04035	0.1184	-0.0305	0.0742	-0.2479	0.0423	0.0531	0.3718	-0.0194	0.17225	-0.5467	-0.31365	-0.2808	-0.4182	-0.37735	-0.21695	-0.6544	-0.16015	0.03615	-0.06415	0.06705	-0.20025	-0.4108	0.05185	-0.382	-0.25875	0.1059	-0.4138	-0.5342	0.09685	0.02395	-0.2187	-0.05745	-0.62245	-0.3413	-0.3106	-0.3558
5313	0.8682	-0.1102	0.4715	0.0077	0.42355	0.22585	-0.42545	0.04945	-0.10785	0.2115	0.3048	0.44775	0.08555	0.0924	0.01835	0.9636	0.3021	0.23445	0.28965	0.76	0.3722	0.4594	-0.10735	0.25255	-0.06295	0.13835	0.74555	0.17045	0.23615	0.3352	0.17935	0.10535	-0.0104	0.21085	0.36315	0.30965	0.3449	0.5789	-0.0983	0.5296	0.5169	0.20415	0.38835	0.6272	0.1429	0.4086	0.41255	0.34455	0.0744
5314	-0.0013	-3.31215	-0.34295	-0.6062	-0.4352	-0.54345	-0.5606	-0.702	-0.61455	-0.44025	-0.48655	-0.8056	-0.667	-0.5952	-0.6731	-0.7139	-0.77595	-0.5812	-0.71325	-0.35565	-0.554	-0.93875	-0.5681	-0.4183	-1.03305	-0.6158	-0.58465	-0.5435	-1.17095	-0.6232	-0.71685	-0.6773	-0.71345	-0.51435	-0.9571	0.6018	-0.66225	-0.4497	-0.74455	-0.90895	-1.0135	-0.4912	-0.69965	-1.10805	-0.74215	-1.23025	-0.6951	-0.71115	-0.80195
5316	0.79265	0.03935	-0.171	-0.2465	-0.04415	-0.53735	0.0719	-0.0449	-0.16455	-0.13795	-0.3949	0.0785	-0.0059	0.03305	-0.2576	0.13215	0.1952	0.10275	0.06975	0.53775	0.1422	-0.14365	-0.1788	-0.0084	-0.0675	-0.84385	0.08895	0.06895	-0.7966	0.01515	0.2369	-0.21175	0.18605	-0.56025	-0.0389	0.85105	-0.20985	-0.157	-0.655	-0.10665	-0.03575	0.16985	0.53935	0.1576	-0.1869	0.0255	-0.04275	-0.26295	-0.4556
5299	-0.0888	-0.2245	-0.08555	-0.07355	-0.0339	0.1998	-0.653	-0.37195	0.00295	-0.2168	-0.0679	-0.34785	-0.38805	-0.20225	-0.05125	-0.7432	-0.14945	-0.1703	-0.27695	-0.8514	-0.3812	-0.3657	-0.1624	-0.33115	-0.2431	-1.1731	-0.28185	-0.3323	0.0286	-0.26535	-0.43305	-0.16145	-0.29785	-0.21195	-0.45355	-0.95205	-0.269	-0.28	-0.33675	-0.0186	0.22625	0.3228	-0.46055	-0.43	-0.15025	-0.0274	-0.3567	-1.04845	-0.11535
5320	-1.0731	-3.40855	-0.34235	-0.5279	-0.42145	-0.6164	-0.26175	-0.26775	-0.6159	-0.30625	-0.2964	-0.65945	-0.63335	-0.1372	-0.4516	-0.1904	-0.04945	-0.5968	-0.07875	-0.5659	-0.2846	-0.2126	-0.6994	-0.4233	-0.7205	0.0077	-0.7889	-0.1927	-0.51375	-0.2731	-0.2076	-0.2162	-0.2471	-0.23455	-0.4924	-0.78375	-0.39905	-0.4918	-0.8613	-0.66115	-0.6968	-0.31285	-0.09885	-0.68395	-0.20115	-0.37415	-0.26325	0.34925	-0.05905
5321	1.2359	-0.55565	0.6247	0.24335	0.6263	0.37825	0.5453	0.14005	0.182	0.43265	0.3371	0.4198	0.26135	0.2682	0.2019	-0.19895	0.44995	0.33825	0.52195	0.2651	0.4191	0.2514	0.36305	0.53895	0.3076	0.26335	0.18465	0.3614	0.2978	0.4958	0.18665	0.63175	0.3019	0.46225	0.54785	0.5676	0.5013	0.32985	0.12955	0.6687	0.49415	0.5599	0.349	0.5374	0.4525	0.92305	0.35645	0.22355	0.3583
5322	1.1642	2.26455	-0.1475	0.05355	0.57895	0.07685	-0.01995	0.22135	0.1433	0.34265	-0.06185	0.5386	-0.1493	-0.0326	0.28705	1.2502	-0.1156	0.3235	-0.04315	-0.0693	0.1769	0.1542	0.5261	0.4116	0.09305	-0.12205	0.0512	0.1168	-0.38635	0.34425	-0.03065	0.12795	0.3464	-0.38585	0.14805	2.0721	-0.0405	0.29835	-0.5886	0.01525	-0.08175	0.0974	0.14975	1.34645	0.77935	0.478	1.06345	-0.67785	-0.3811
5323	-0.79005	-0.1721	-0.95555	-0.2534	-0.4284	-0.55995	0.26335	-0.19095	-0.10695	-0.4828	-0.7384	-0.51315	-0.14805	-0.20565	-0.12915	-0.51775	-0.49785	-0.28435	-0.6615	-0.44485	-0.2357	-0.1638	-0.66685	-0.3513	-0.40155	-0.52905	-0.2958	-0.21645	-0.9296	-0.77405	-0.3482	-0.80825	-0.25355	-0.57125	-0.5541	-0.93485	-0.87365	-0.58005	-0.9454	-0.4185	-0.52125	-0.39895	-0.86105	-0.29185	-0.4719	-0.52195	-0.42035	-0.46175	-0.71015
5324	0.04685	-0.84145	0.1078	-0.01335	0.0591	-0.18005	0.14525	0.0424	-0.257	0.02905	0.00985	0.0779	-0.0419	-0.1884	-0.18925	-0.1051	-0.0342	0.10455	-0.04735	0.59645	0.16305	-0.03675	-0.13875	-0.0478	-0.05935	0.12155	-0.13135	-0.14895	-0.11385	-0.1355	-0.0535	-0.0583	0.0342	0.0116	0.00985	0.12805	0.0255	0.05045	-0.136	-0.00075	-0.06315	-0.16675	0.1189	-0.2098	-0.208	0.3901	0.1612	1.3249	-0.30875
5295	0.6692	0.69775	0.14815	-0.05425	0.3016	0.01855	0.2784	0.465	0.2188	0.15515	0.1973	0.65095	0.0074	-0.0776	0.0206	0.9079	0.04795	0.11405	-0.05465	1.33905	0.22525	0.81125	0.0908	0.2447	0.51085	0.2471	0.16385	0.05915	0.4931	0.3137	0.56445	0.1498	0.4686	-0.27655	0.16375	0.1132	0.1118	0.2816	0.20245	-0.195	-0.15695	-0.1335	0.4205	1.176	0.4019	0.56645	0.67255	-0.1715	-0.1526
5325	0.4008	-0.65155	-0.03375	0.17145	0.2336	0.23595	0.37405	0.0718	0.29675	0.14885	0.2091	0.30255	0.0544	-0.0789	0.1684	-0.3456	-0.19075	0.14255	0.1171	0.83375	0.11965	-0.01895	0.25365	-0.47685	-0.23625	-0.0627	0.0078	0.20955	0.2404	0.1584	0.00405	0.1686	-0.16505	0.1855	0.28075	-0.0933	0.2216	0.2071	0.4607	0.2038	0.14445	0.143	-0.21675	-0.1101	0.2169	0.00225	-0.0267	-0.331	-0.29515
5326	-0.00535	-1.46345	-0.5665	-0.7039	-0.2681	-0.86705	-0.5626	-0.4102	-0.5698	-0.2858	-0.48185	-0.6167	-0.4265	-0.35015	-0.4471	0.10675	-0.3699	-0.3729	-0.2104	0.9147	-0.11305	-0.5277	-0.6143	-0.6313	-0.5371	-0.4592	-0.1351	-0.3184	-1.002	-0.32965	-0.62495	-0.27835	-0.79775	-0.21935	-0.55725	-0.71515	-0.2669	-0.18245	-0.5043	-0.5415	-0.39525	-0.66705	-0.53475	-0.1006	-0.50835	-0.39345	-0.34915	-0.03445	-0.3713
5327	0.41715	-0.72505	-0.027	-0.2038	0.01375	0.0233	-0.39255	-0.16865	-0.39085	-0.0982	-0.1213	-0.2609	-0.39265	-0.22425	-0.12685	0.20865	0.006	-0.33325	-0.0056	1.00755	-0.06455	0.17855	-0.0401	-0.1159	-0.01435	-0.1037	-0.4344	-0.0783	-0.2616	0.15465	-0.27945	0.08585	-0.0668	-0.08885	-0.1471	-0.2428	0.01405	-0.2412	-0.4575	-0.28325	-0.2462	-0.4309	-0.5455	-0.05065	-0.1298	-0.41865	0.07395	-0.35865	0.0435
5328	-0.60535	-1.8999	-1.50965	-1.0821	-0.7623	-1.4024	-0.1897	-0.36115	-1.0305	-1.0005	-1.8626	-1.31725	-0.4236	-0.78725	-0.63065	-0.52775	-0.5114	-0.44895	-0.7228	0.1672	-0.61245	-0.57915	-1.11355	-0.98975	-0.72625	-0.6483	-0.43865	-0.41535	NA	-1.1263	-0.834	-1.16555	-0.9286	-0.96015	-1.39405	-0.20215	-1.29975	-1.12535	-1.3716	-1.18895	-1.0635	-0.32775	-0.1527	-0.59205	-0.68405	-1.25245	-0.7921	-0.92885	-0.90685
5332	-1.2581	-0.96095	-0.18	-0.50755	-0.208	-0.9784	-0.34835	-0.3438	-0.58825	-0.24125	-0.24885	-0.6112	-0.5562	-0.4397	-0.37905	-0.2496	-0.2051	-0.36075	-0.3475	-0.02275	-0.27895	-0.2357	-0.3283	-0.8975	-0.3753	-0.1466	-0.7412	-0.2683	-0.07645	-0.1638	-0.44735	-0.14865	-0.3165	-0.4943	-0.2476	-1.09615	-0.3861	-0.42415	-0.68925	-0.11615	-0.2221	-0.51455	-0.34305	-0.26105	-0.53325	-0.0002	-0.1609	0.17645	-0.2612
5333	0.18105	0.1256	-0.263	-0.1246	-0.09465	-0.21935	-0.3388	-0.52845	-0.0928	-0.20175	-0.5395	-0.51585	-0.6014	-0.3178	-0.2251	-0.7124	-0.0417	-0.4643	0.0287	1.5525	-0.11465	-0.07675	-0.50225	-0.2249	-0.3955	-0.4472	-0.5842	-0.20925	-0.3153	-0.01765	-0.51555	0.07875	-0.43545	-0.2221	-0.30235	0.0656	-0.55865	-0.2591	-1.49015	-0.67345	-0.5067	-0.2513	-0.3921	-0.5095	0.07925	-0.7508	-0.28515	-0.486	-0.486
5334	0.22385	-0.45575	-0.45355	-0.2942	-0.5215	-1.32535	-0.41265	-0.26965	-0.25755	-0.43305	-0.30745	-0.6527	-0.43605	-0.4922	-0.3628	-0.5951	-0.2886	-0.4153	-0.4628	0.16795	-0.12335	-0.2615	-0.39735	-0.596	-0.38575	-0.19045	-0.33795	-0.24905	-0.4582	-0.08845	-0.45535	-0.11295	-0.4924	-0.5488	-0.08575	-0.06125	-0.21975	-0.29725	-0.71615	-0.25395	-0.31365	-0.40045	-0.35055	-0.11895	-0.24685	-0.39135	-0.41435	-0.20385	0.0099
5335	0.976	1.0621	-0.19425	-0.0247	-0.0351	0.02735	-0.3016	-0.13735	-0.0691	-0.24645	-0.08165	0.24995	-0.0957	-0.27865	-0.0177	0.3726	-0.0957	-0.0094	-0.49395	0.68035	-0.1634	-0.2865	0.12155	-0.19065	0.0445	-0.2305	-0.5758	-0.11785	0.27125	-0.14505	-0.2201	-0.2333	-0.0085	-0.235	-0.15415	0.04425	-0.01295	-0.03665	-0.63155	-0.14865	0.063	-0.0685	-0.1195	0.21465	-0.2311	0.38465	0.04705	0.12885	0.3369
5337	-0.78775	-0.96305	-0.6483	-0.349	-0.30835	-0.7336	-0.56455	-0.4517	-0.81085	-0.5997	-0.7278	-0.4738	-0.3081	-0.5429	-0.5452	-0.55745	-0.41365	-0.55135	-0.40615	0.90085	-0.3372	-0.24795	-0.32755	-0.29295	-0.4486	-0.95195	-0.0628	-0.4186	-0.67395	-0.71425	-0.4784	-0.6387	-0.8058	-0.2395	-0.6174	-0.52685	-0.72635	-0.28795	-0.3442	-0.6733	-0.59825	-0.5076	-0.3507	-0.4128	-0.4492	-0.5774	-0.23665	0.0322	-0.47965
5341	0.34845	-0.5297	-0.2983	-0.55935	-0.6428	-0.65725	-0.3983	-0.1196	-0.51075	-0.3904	-0.38085	0.11445	0.32795	-0.55205	-0.4025	-0.8252	-0.44965	0.2671	-0.5606	0.3653	-0.63055	-0.3628	-0.3536	-0.30055	-0.3372	-0.60815	0.25965	-0.2012	-0.81015	-0.34255	-0.2576	-0.2444	-0.87095	-0.3872	-0.4501	-0.0151	-0.36465	-0.3932	-0.6287	-0.20515	-0.15025	-0.3697	-0.23595	-0.4066	-0.50495	-1.24155	-0.64725	-0.82615	-0.88435
5343	0.14605	-0.0834	-0.5582	-0.0532	-0.14475	0.09485	-0.6575	-0.0899	0.0193	-0.16625	-0.32925	0.04115	-0.06755	-0.2754	-0.2238	-0.28995	0.12775	-0.1015	-0.45365	0.79225	-0.01845	-0.05515	0.1163	-0.2271	-0.04055	-0.37935	-0.656	-0.17115	0.1493	0.09715	-0.11315	0.01985	-0.30755	-0.0056	-0.21195	-0.34085	-0.2799	-0.144	-0.12685	-0.432	-0.3421	-0.50125	-0.5833	0.05865	-0.1303	-0.5031	-0.4294	-0.27	0.5012
5344	-0.3658	-0.57575	-0.66195	-0.58275	-0.42525	-0.5602	-0.3535	-0.26785	-0.57695	-0.5963	-0.92335	-0.70535	-0.2293	-0.64305	-0.4039	-0.56975	-0.4678	-0.11045	-0.4091	0.4896	-0.56415	-0.44665	-0.441	-0.7483	-0.3703	-0.47185	-0.7022	-0.6035	-1.08375	-0.5018	-0.34805	-0.442	-0.2967	-1.46395	-0.8394	-0.87895	-0.6216	-0.5396	-0.6844	-0.8836	-0.58935	-0.8276	-0.5829	-0.79335	-0.5073	-1.74125	-0.44915	-1.3377	-0.60095
5345	-0.31155	-0.4528	-0.4712	-0.3084	-0.4852	-0.26835	-0.283	-0.5464	-0.43225	-0.48525	-0.63925	-0.4535	-0.26135	-0.3319	-0.60915	-0.6881	-0.3247	-0.29355	-0.24335	0.33565	-0.16	-0.2859	-0.909	-0.47555	-0.36795	-0.5219	-0.3094	-0.1501	-0.7142	-0.52755	-0.51355	-0.3331	-0.918	-0.1141	-0.41105	-0.85135	-0.51035	-0.3347	-0.32935	-0.40965	-0.58205	-0.1967	-0.64225	-0.2962	-0.0979	-1.00865	-0.4454	-0.1055	-0.735
5346	0.2148	0.8701	-0.3497	0.2364	-0.14585	-0.05795	-0.1288	-0.3742	-0.46885	-0.0347	-0.00945	0.3137	0.23795	-0.1056	0.1471	-0.50755	-0.26905	0.24965	-0.2152	0.1643	0.0158	0.19855	-0.2363	0.0048	-0.40145	-0.15225	0.1039	-0.045	-0.0655	-0.47505	0.08085	-0.1289	-0.4036	-0.37655	-0.2592	-0.14425	0.01535	0.08335	0.1965	0.47305	0.2023	-0.25545	-0.2743	-0.4596	-0.0577	0.5743	0.2568	0.52385	0.16065
5356	0.3117	-0.2268	0.0317	-0.03285	-0.10225	-0.01215	-0.2227	-0.3685	-0.44695	0.13425	-0.3215	-0.11115	-0.3217	0.01395	-0.0921	-0.0043	0.0116	-0.30855	-0.1937	0.272	0.33805	-0.2839	-0.19615	0.10745	-0.3204	-0.0812	-0.65455	0.14085	0.11365	-0.22825	0.07525	-0.03045	0.0358	0.01815	0.15995	0.3009	-0.193	0.14725	0.05085	0.01895	-0.1487	0.2094	-0.4366	-0.36785	0.3136	1.23785	0.19895	-0.40015	-0.2921
5374	-0.2408	-1.44555	0.0202	-0.21395	-0.18975	-0.37915	0.00765	-0.52775	-0.3996	-0.1677	-0.28925	-0.4398	-0.41835	-0.0675	-0.20735	0.13065	-0.25255	-0.2582	-0.43335	0.62425	-0.34335	0.252	-0.107	-0.18405	-0.2725	-0.05105	-0.3289	-0.27785	0.05035	-0.2998	-0.1324	-0.2863	0.29805	-0.33245	-0.1109	-0.0713	-0.4848	-0.32325	-0.145	-0.2929	-0.219	-0.4201	0.06095	-0.45995	-0.2427	0.256	0.1182	-0.2523	-0.1718
5360	-0.2613	-0.0426	-0.2421	-0.23155	-0.02925	-0.06425	-0.37975	-0.2295	-0.15955	-0.14715	-0.04005	-0.03485	-0.3278	-0.2961	0.05415	-0.3756	-0.07555	-0.30995	-0.3481	0.2364	-0.08415	-0.35435	0.0833	-0.03225	-0.25285	-0.40865	-0.3205	-0.0839	0.0314	-0.0917	-0.4023	-0.1505	-0.17335	-0.03055	0.0188	-0.44955	0.0026	-0.12515	-0.45685	0.11925	0.16205	-0.0724	-1.1686	0.02075	-0.11795	0.2581	-0.14645	-1.30305	0.05255
5371	0.50575	-0.0182	-0.2598	-0.3039	-0.17495	-0.276	-0.86425	-0.38415	-0.30145	-0.23585	-0.12185	-0.3074	-0.1666	-0.4075	-0.04535	-0.1954	-0.28755	-0.14635	-0.1862	1.31705	-0.59205	-0.0527	-0.341	-0.32015	-0.39665	-0.18025	-0.33565	-0.31845	0.0512	-0.3794	-0.42885	-0.4144	-0.39385	-0.0897	-0.1494	-0.5923	-0.31345	-0.3201	-0.03915	0.116	0.13375	-0.2949	-0.45795	-0.3402	-0.31385	-0.5217	-0.4163	-0.516	-0.0835
5367	0.38435	-0.25545	0.03155	-0.31525	0.14515	-0.28095	0.27685	-0.12515	-0.4017	-0.16385	-0.08885	0.1692	-0.0804	-0.12805	-0.1207	0.3192	-0.04025	-0.0155	-0.02915	0.56355	0.1554	-0.16265	-0.11105	-0.0302	-0.425	0.1366	0.0693	-0.1505	-0.07355	-0.06305	-0.04015	-0.10995	0.18395	0.06645	-0.00255	0.8849	-0.0381	0.13925	-0.2601	0.0744	0.01075	0.039	-0.1273	-0.1931	-0.17105	0.388	0.1158	0.3524	-0.1605
5368	-0.7523	-1.3259	-0.2041	-0.1728	-0.3615	-0.80915	-0.3383	-0.5554	-0.4692	-0.1574	-0.7923	-0.41875	-0.32065	-0.38375	-1.23505	-0.129	-0.5252	-0.3218	-0.42015	0.16405	-0.2009	-0.24105	-0.5765	-0.3285	-0.3301	-0.30695	-0.4733	-0.34195	-0.7432	-0.329	-0.18595	-0.322	-0.4865	-0.04745	-0.4804	-0.69805	-0.53305	-0.3437	-0.39025	-0.31855	-0.3695	-0.2294	-0.2681	-0.7594	-0.31195	-1.12435	-1.6059	0.05435	-0.3344
5375	0.32145	0.65725	-0.0489	-0.0493	-0.12545	-0.33285	-0.1685	-0.36915	-0.4703	-0.2248	-0.46625	-0.12345	-0.17165	-0.15	-0.4678	0.153	-0.2637	-0.1628	-0.5081	0.0558	0.02895	-0.0438	-0.57545	-0.32	-0.1234	0.091	-0.23425	-0.33665	-0.2904	-0.07315	0.2037	-0.1387	-0.11145	-0.1024	-0.5482	0.58685	-0.3077	-0.16745	0.13305	-0.18965	-0.3684	-0.42775	-0.13905	-0.2255	-0.20005	0.05775	-0.05165	-0.0773	0.063
5359	-0.52525	-0.79425	-0.58655	-0.473	-0.81755	-0.39185	-0.5974	-0.44615	-0.88945	-0.6003	-0.6445	-0.56205	-0.66395	-0.47825	-0.5726	-0.89575	-0.5005	-0.649	-0.81035	-0.53665	-0.33775	-0.36485	-0.5022	-0.8535	-0.5883	-0.8293	-1.0374	-0.4674	-0.3941	-0.60875	-0.88535	-0.5779	-0.88945	-0.19215	-0.79885	-0.20785	-0.8167	-0.4908	-0.315	-0.6466	-0.58335	-0.6079	-0.8185	-0.3615	-0.6342	0.05875	-0.69395	0.13815	-0.0863
5369	-0.40285	-0.44815	-0.886	-0.2116	-0.66595	-0.72385	-0.82025	-0.6863	-0.56315	-0.7182	-0.75095	-0.7548	-0.4564	-0.55265	-0.401	-0.7527	-0.6972	-0.3006	-0.61375	-0.3655	-0.5109	-0.8558	-0.63205	-0.81645	-0.70555	-0.7734	-0.7439	-0.36065	-0.79065	-0.6624	-0.8037	-0.60095	-1.064	-0.54425	-0.5673	-0.82585	-0.8977	-0.8453	-1.0674	-0.67065	-0.60575	-0.6715	-0.83245	-0.5541	-0.46475	-0.9713	-0.5815	-1.03115	-0.86495
5365	0.00675	-0.9797	-0.26575	-0.2099	-0.28725	-0.2902	0.2277	-0.3684	-0.43685	-0.468	-0.63555	-0.40285	-0.27505	-0.5876	-0.55615	-0.3745	-0.95615	-0.26865	-0.8245	0.12265	-0.2599	-0.51965	-0.2934	-0.29245	-0.2426	-0.25575	-0.81075	-0.53925	-0.6183	-0.49005	-0.0215	-0.4738	-0.1298	-0.2739	-0.391	0.08175	-0.3645	-0.29045	-0.61095	-0.45885	-0.6291	-0.04	-0.5487	-0.66315	-0.6745	0.13925	-0.28205	-0.3567	-0.6015
5364	-0.6544	-4.7086	-0.30655	-0.49225	-0.10215	-0.37135	-0.3561	-0.20085	-0.588	-0.31865	-0.59005	-0.47205	-0.19255	-0.5044	-0.3038	0.0194	-0.08225	-0.1704	-0.7236	-0.15165	-0.39255	-0.1706	-0.3836	-0.10945	-0.04235	-0.29825	-0.32255	-0.38635	-0.4105	-0.43405	-0.2946	-0.36385	-0.2376	-0.3343	-0.47795	-0.49075	-0.33985	-0.28535	-0.6326	-0.3851	-0.305	-0.3343	-0.3964	-0.0307	-0.44675	-0.67295	-0.5909	-0.21885	-0.6041
5366	-0.3579	-0.6812	-0.4189	-0.4838	-0.4499	-0.8758	-0.088	-0.4607	-0.6615	-0.5555	-0.5745	-0.4017	-0.6313	-0.4435	-0.3592	0.0342	-0.9405	-0.5688	-0.2841	0.7751	-0.3574	-0.2206	-0.5716	-0.2217	-0.9203	-0.4241	0.064	-0.4709	-0.6395	-0.406	-0.2182	-0.5187	-0.3097	-0.8019	-0.5524	0.9603	-0.4315	-0.3274	-0.8469	-0.3777	-0.5653	-0.3463	0.0296	-0.9665	-0.6143	-0.0127	-0.4652	-0.1213	-0.3848
5361	-0.3223	-0.34145	-0.3289	0.03845	-0.0326	-0.38835	-0.28345	0.4234	-0.1046	-0.20145	-0.42865	-0.0528	0.07915	-0.0444	0.0062	-0.2997	-0.1068	0.0013	-0.39375	0.8441	-0.3865	-0.23645	0.0197	-0.5114	0.35495	-0.8372	-0.5017	0.16835	-0.22785	-0.13325	-0.108	-0.13545	0.31125	-0.19445	-0.0299	-0.4245	-0.54105	-0.43975	0.3311	-0.10445	-0.06085	-0.13	-0.56035	0.20865	-0.4446	-0.8246	-0.10905	0.18975	0.01905
5373	-0.2974	-0.2197	-0.55235	-0.31805	-0.30295	-0.3755	-0.7153	-0.3088	-0.57595	-0.2837	-0.62135	-0.09085	-0.10495	-0.39695	-0.35085	-0.7572	-0.51255	-0.07735	-0.16015	-0.7667	-0.26165	-0.78815	-0.4066	-0.2377	-0.67875	-0.31615	-0.65155	-0.3349	-0.38475	-0.3915	-0.3606	-0.26765	-0.64935	-0.1338	-0.2944	-0.1334	-0.5526	-1.2574	-0.3329	-0.4978	-0.4807	-0.4441	-0.45165	-0.22895	-0.34335	-0.31535	-0.3322	-0.2835	-0.29695
5363	-0.7354	-5.2832	-0.94485	-1.11615	-2.3114	-0.85095	-0.12695	-0.81515	-0.8491	-0.66555	-1.49195	-1.7961	-0.3222	-0.64925	-1.15865	-2.57825	-1.05535	-0.53325	-1.2	-0.71405	-0.8716	-1.20625	-1.42385	-1.69115	-0.97285	-0.6681	-1.6455	-1.0346	-2.41925	-1.3099	-1.07855	-0.75085	-1.5492	-0.22295	-0.7735	-1.86925	-0.75715	-1.26235	-0.7471	-1.45975	-0.95115	-0.5308	-2.00795	-1.8975	-1.8839	-1.1246	-2.0458	-2.0039	-1.78515
5357	0.5961	-0.1612	-0.2196	0.1776	-0.02155	-0.55625	0.23795	-0.34925	-0.16345	0.209	-0.3217	0.0593	-0.16	0.0733	-0.03875	-0.1686	-0.23015	-0.19665	0.10285	0.72465	0.2818	-0.0438	-0.34405	0.5119	-0.21845	-0.0285	-0.7673	0.07385	0.05555	-0.07695	0.0317	-0.18435	-0.1941	0.1681	0.16235	0.66715	0.1953	0.13195	-0.0885	-0.00175	-0.31635	-0.05935	0.1754	-0.1631	0.40375	0.4653	0.29795	0.85345	-0.06305
5358	0.0238	-0.08455	-0.3452	-0.31875	-0.34165	-0.0441	-0.47775	-0.1247	-0.5554	-0.5775	-0.1522	-0.4896	-0.3941	-0.21875	-0.27695	-1.2368	-0.40035	-0.3962	-0.49985	-0.43775	-0.2496	-0.634	-0.32365	-0.31115	-0.3673	-0.6709	-0.4984	-0.24745	-0.33835	-0.1512	-0.72675	-0.1167	-0.7015	-0.29845	-0.2583	-0.00915	-0.37005	-0.3329	-0.63915	-0.73745	-0.6627	-0.25395	-0.8641	-0.4832	-0.5203	-0.2951	-0.94965	-0.66475	-0.6123
5383	-0.64755	0.1198	-0.37905	-0.2829	-0.11005	0.1351	-0.8988	-0.06395	-0.05775	-0.21795	0.04565	-0.109	-0.48085	-0.2989	-0.72255	-0.3298	-0.24625	-0.6086	-0.5099	-0.36615	-0.389	-0.32005	0.0433	-0.09445	-0.0905	-0.3252	-0.4541	-0.23355	0.35125	-0.2871	-0.61945	-0.34315	-0.36785	-0.0489	-0.0612	-0.5874	0.0636	-0.35565	-0.47315	0.1052	0.26435	-0.48745	-0.2873	0.11595	-0.00715	-1.6561	-1.4053	-0.18545	0.0607
5381	-1.13625	-0.9761	-0.70435	-0.6256	-0.3961	-0.7651	-0.75505	-0.63685	-0.76645	-0.53565	-0.9038	-0.6856	-1.04155	-0.6905	-0.5141	-0.3581	-0.4037	-1.41075	-0.6115	0.05055	-0.82985	-1.01385	-0.77755	-0.71985	-0.3847	-1.54965	-0.3819	-0.7327	-0.59195	-0.45345	-0.9468	-0.2682	-0.82135	-0.40085	-0.6334	-0.9187	-0.46935	-0.45285	-0.81865	-0.6134	-0.4278	-0.4684	-0.5156	-0.61915	-0.67535	-0.3048	-0.84705	-1.15755	-0.22775
5389	-0.2941	-0.7448	-0.90135	-0.3319	-0.5678	-0.32025	-0.363	-0.40255	-0.69665	-0.43675	-0.378	-0.4772	-0.3555	-0.6203	-0.24195	-0.53935	-0.80685	-0.2534	-0.6785	-0.10305	-0.4961	-0.38205	-0.5523	-0.3234	-0.1055	-0.57145	-0.8124	-0.2986	-0.30525	-0.522	-0.55155	-0.4532	-0.86735	-0.44795	-0.3179	1.03895	-0.5363	-0.45145	-0.3034	-0.52795	-0.6176	-0.3008	-0.569	-0.1368	-0.30925	0.09595	-0.42905	-0.6842	-0.60385
5378	-0.52465	-0.1446	-0.0764	-0.30895	-0.06395	-0.2201	0.3046	-0.1504	-0.5807	-0.17815	-0.5036	-0.21625	-0.03425	-0.27835	-0.63945	-0.0337	-0.63075	0.05405	-0.53695	0.76935	-0.47355	-0.46985	0.0474	-0.0151	-0.13025	-0.11005	-0.15905	-0.23875	0.0552	-0.29325	0.3741	-0.4448	0.019	-0.05275	-0.1707	-0.70075	-0.46655	-0.00685	0.0615	-0.21645	0.00115	-0.59965	0.1542	-0.3886	-0.4273	-0.74635	-0.8663	-0.22	-0.2717
5384	-0.6001	0.1861	-0.73055	-0.2665	-0.33515	-0.59495	-0.26735	-0.18195	-0.5608	-0.55565	-0.68715	-0.6732	-0.3185	-0.3752	-0.7301	-0.31385	-0.37015	-0.41895	-0.6797	-0.9352	-0.32975	-0.67575	-0.5208	-0.36885	-0.8481	-0.32585	-0.5893	-0.38555	-0.73595	-0.25765	-0.3671	-0.24655	-0.468	-0.24905	-0.6078	-0.5173	-0.6812	-0.2726	0.2523	-0.49985	-0.395	-0.60145	-0.5755	-0.3593	-0.45745	-0.55125	-0.48435	-0.72855	0.15615
5386	-0.6085	0.2671	-0.5154	-0.17615	0.0529	-0.12175	0.55245	0.03095	-0.0793	-0.06625	-0.30295	-0.1369	-0.0093	-0.28565	-0.175	-0.46655	-0.56045	0.01445	-0.4464	0.14305	-0.2279	-0.263	-0.12035	-0.24325	-0.0264	0.1072	-0.5838	-0.3607	-0.13005	-0.4085	0.09375	-0.3355	0.24575	-0.3563	-0.0026	-0.34345	-0.3786	-0.17585	0.0642	0.01615	-0.00335	-0.41455	-0.2783	-0.20115	-0.25415	0.54915	-0.0346	0.3562	0.06805
5387	0.2341	-0.2311	-0.2021	-0.0185	0.07675	-0.08785	0.0777	-0.3109	-0.2547	-0.08085	-0.14735	0.1975	0.0008	-0.1274	0.0893	0.07435	-0.28725	-0.0174	-0.5327	1.91365	-0.22695	-0.1637	-0.217	0.0008	-0.0079	-0.0612	-0.54365	-0.2639	0.0486	-0.37405	0.1322	-0.34795	0.418	-0.14405	-0.0615	-0.2698	-0.3995	0.0814	-0.3268	-0.13235	-0.0376	-0.0878	-0.2293	-0.57275	-0.2752	0.19535	-0.04315	0.0591	0.24495
5377	0.8846	1.46345	0.17835	0.28085	0.50605	0.2347	-0.5304	0.10855	0.111	-0.2075	0.64965	0.9671	0.00095	0.23275	0.1235	1.036	0.4648	0.3615	0.3218	0.9167	0.247	0.2163	0.7926	0.70545	-0.1486	-0.018	0.59215	0.40295	1.14495	0.45775	0.16595	0.1621	-0.0163	-0.09105	0.17775	2.5404	0.1341	0.696	0.16835	0.41385	0.26105	0.0942	0.59725	1.013	0.61205	0.4942	0.7735	0.20685	0.3385
5385	-0.96135	-0.722	-0.3181	-0.5167	-0.21465	-0.5142	-0.33115	-0.4218	-0.6895	-0.45205	-0.7083	-0.58985	-0.6073	-0.6652	-0.4818	-0.50595	-0.69505	-0.60175	-0.8076	0.4276	-0.3935	-0.4347	-0.32435	-0.8388	-0.38365	-0.31255	-0.76455	-0.30595	-0.4124	-0.364	-0.57645	-0.3865	-0.4289	-0.26255	-0.3645	-0.0494	-0.5136	-0.5747	-0.30805	-0.5258	-0.5412	-0.2636	-0.59845	-0.4338	-0.3348	-0.65915	-0.4835	-0.3752	-0.1829
5382	-0.553	-0.05455	-0.534	-0.0822	0.01805	-0.0904	-0.19185	-0.05165	-0.2208	-0.25325	-0.2509	-0.18825	0.1527	-0.37405	-0.06615	0.2122	0.06235	-0.02205	-0.36355	0.33505	-0.02255	-0.28995	-0.0834	-0.28635	0.2142	-0.1204	-0.3864	-0.1745	-0.24815	-0.23	0.0946	-0.17425	-0.0821	-0.02945	-0.13465	-0.2293	-0.23055	-0.13535	0.32615	-0.176	-0.20805	0.03765	0.0269	-0.12415	-1.1424	-0.04605	-0.1027	-0.2125	-0.11465
5362	-0.5751	0.69875	-0.3679	-0.59215	-0.2604	-0.3622	-0.8675	-0.27075	-0.31445	-0.47995	-0.3902	-0.50195	-0.2974	-0.425	-0.22285	-0.97275	-0.2486	-0.2622	-0.5053	-0.0751	-0.4415	-0.73945	-0.19355	-0.4647	-0.1357	-0.21525	-0.60215	-0.2279	-0.1806	-0.08235	-0.5036	0.02255	-0.4155	-0.3009	-0.11415	-0.85485	-0.3389	-0.46905	-0.38515	-0.35915	-0.22105	-0.40635	-0.76695	-0.46925	-0.49905	-0.8344	-0.53545	-0.21505	-0.38545
5388	-0.2197	-0.3156	-0.1555	-0.2737	-0.0678	-0.2026	0.02245	-0.2751	-0.22165	-0.244	-0.31035	-0.18715	-0.35845	-0.1172	-0.17335	-0.63985	-0.4113	-0.28575	-0.5187	-0.20095	-0.04515	-0.23945	-0.09225	0.0674	-0.1984	-0.1472	-0.394	-0.1804	-0.3997	-0.167	-0.27175	0.00695	-0.24265	-0.357	-0.31425	-0.37175	-0.37195	-0.1955	-0.5074	-0.3139	-0.30395	-0.13155	-0.362	-0.23255	-0.22185	0.35425	0.11135	-0.2283	-0.3513
5407	-0.34935	-0.87995	-0.13985	-0.6317	-0.1674	-0.4429	-0.3012	0.01435	-0.437	-0.32045	-0.17545	-0.3712	-0.17495	-0.0705	-0.2871	0.2831	0.20225	-0.1298	-0.2455	0.63685	-0.5442	0.0019	-0.22855	-0.6269	0.08145	0.17135	-0.00375	-0.2422	-0.31315	0.0112	-0.28095	-0.18575	0.02615	-0.1427	-0.6341	-0.2762	-0.3143	-0.1778	-0.81425	-0.3492	-0.39395	-1.1051	0.1028	0.03245	-0.30265	-0.9166	-0.2071	0.13835	-0.5981
5406	0.3111	-0.21435	-0.11335	-0.25085	-0.2639	-0.03935	0.0531	0.0749	-0.0543	-0.18515	-0.0776	-0.222	0.0522	-0.25135	0.1387	-0.09495	-0.27585	-0.02415	-0.0177	0.41995	0.03005	-0.0972	0.00075	0.05835	-0.40935	-0.03995	-0.1672	-0.11785	-0.3129	0.0028	-0.1261	0.0215	-0.28565	0.0008	-0.0961	0.39165	-0.19485	-0.31515	-0.07465	-0.13975	-0.21085	-0.16895	-0.3346	-0.2182	0.01105	0.10565	0.00225	0.14145	-0.1485
5408	-0.55675	0.56135	-0.3228	-0.5313	-0.5009	-0.2944	-1.022	-0.37005	-0.7383	-0.66525	-0.74525	-0.3371	-0.6287	-0.55995	-0.47795	-0.0609	-0.63715	-0.3888	-0.4079	-0.3651	-0.6377	-0.58835	-0.2223	-0.5421	-0.57445	-0.8679	-0.8152	-0.5316	0.02925	-0.3056	-0.60205	-0.30885	-0.81255	-0.24995	-0.15955	-0.6724	-0.37135	-0.4957	-0.39465	-0.3902	-0.24235	-0.40235	-0.4504	-0.79175	-0.4148	-0.55945	-0.65255	-1.18615	-0.43405
5399	-0.48905	-0.2548	-0.2296	-0.42565	-0.36835	-0.5417	-0.99425	-0.34875	-0.6341	-0.37625	-0.25445	-0.4118	-0.43165	-0.4633	-1.35045	-0.75945	-0.23905	-0.4321	-0.39045	-1.0028	-0.46575	-0.718	-0.31625	-1.59405	-0.75085	-0.63715	-0.91175	-0.3603	-0.32015	-0.4281	-0.44905	-0.4288	-0.9041	-0.1933	-0.26625	-0.3254	-0.36235	-0.0506	-0.0665	-0.44845	-0.4076	-0.24715	-0.6091	-0.87965	-0.3858	-1.35335	-1.63855	0.02005	-0.3849
5395	0.6226	-0.09905	0.09315	0.04545	0.0205	0.1785	0.11285	-0.0147	-0.0069	0.01225	-0.05405	0.01355	-0.08425	0.08885	0.05145	-0.2677	-0.0305	0.06175	0.0817	0.95215	-0.14035	0.1891	0.1868	0.09125	-0.2371	-0.0531	-0.2302	0.0697	0.2073	0.149	0.0757	0.1701	-0.07915	0.19325	0.18085	0.1495	-0.06225	-0.10855	0.1661	0.3851	0.1979	0.0353	0.0837	-0.1513	-0.0293	0.3248	0.2393	0.40455	0.69185
5396	0.19535	-0.58645	0.09555	0.0232	-0.08855	0.16015	-0.53795	-0.00295	-0.21545	-0.0579	0.07385	-0.06295	0.0168	-0.28805	0.15825	0.19825	-0.3719	-0.0428	-0.0349	0.28505	0.16705	-0.3302	0.3411	0.11205	-0.3851	-0.15885	-0.5034	-0.0011	0.5751	0.06395	0.06505	0.2497	-0.1937	0.0615	0.36285	-0.2664	0.115	-0.04765	0.6527	0.1044	0.15985	0.16825	-0.17475	-0.3016	-0.7513	0.74025	0.17095	-1.28295	0.0277
5401	-0.9037	-2.4072	-0.24875	-0.2305	-0.302	-0.7386	0.05435	-0.1886	-0.45015	-0.0469	-0.5159	-0.238	0.0242	-0.3092	-0.30765	0.0385	-0.45055	-0.06685	-0.01385	-0.02755	-0.0427	-0.0692	-0.7634	-0.00105	-0.35485	-0.17015	0.20035	-0.12225	-0.5627	-0.2597	-0.0137	-0.2679	0.2046	-0.35015	-0.2663	-0.44145	-0.24895	0.0868	-0.14545	-0.20275	-0.11675	-0.24025	0.1947	-0.427	-0.3425	0.2176	0.1428	-0.1374	-0.57975
5393	-0.37225	-0.5547	-0.68965	-0.2353	-0.35675	0.19475	-0.56095	-0.9488	-0.19745	-0.1356	-0.2994	-0.61415	-0.67765	-0.5209	-0.5732	-1.4311	-0.3284	-0.5556	-0.1558	-0.95405	-0.57415	-1.02165	-0.7253	-0.304	-0.6337	-0.959	-0.6571	-0.3624	-0.4592	-0.45115	-0.70315	-0.54065	-0.4558	-0.356	-0.72495	-1.27675	-0.4663	-0.4925	-1.07865	-0.97235	-0.78975	-0.4524	-0.7371	-0.73405	-0.2426	-1.52425	-0.86315	-2.28745	-0.81625
5403	-0.0119	-0.66765	-0.6071	-0.60215	-0.25265	-0.6811	-0.2471	-0.1965	-0.36895	-0.7035	-0.569	-0.4994	-0.05675	-0.2563	-0.3037	-0.5251	-0.14365	-0.0971	-0.7368	-1.2512	-0.393	-0.525	-0.2371	-0.43325	-0.27225	-0.222	-0.5294	-0.29895	-0.69875	-0.39895	-0.39965	-0.29875	-0.1232	-0.3187	-0.6364	-0.34865	-0.52065	-0.63485	-0.8937	-0.27025	-0.3416	-0.171	-0.2611	-0.3166	-0.6572	-0.8968	-0.33135	-0.05535	-0.706
5398	-0.085	-0.9697	-0.2202	-0.3692	-0.42525	-0.25545	-0.59375	-0.33285	-0.19675	-0.3119	-0.03865	-0.3498	-0.518	-0.29355	-0.53505	-0.4389	-0.4335	-0.5399	-0.48685	0.81995	-0.2671	-0.29025	-0.0925	-0.5979	-0.5538	-0.65865	-0.42105	-0.29765	-0.2356	-0.24875	-0.5045	-0.2374	-0.6697	-0.48855	-0.2553	-0.5881	-0.4069	0.06825	-0.94985	-0.0129	0.06555	-0.5172	-0.45535	-0.31595	-0.3904	-0.4184	-0.37005	-0.754	-0.0486
5405	0.1897	0.1944	-1.1015	-0.36235	-0.3359	-0.53275	-0.4233	-0.40715	-0.88275	-0.64375	-0.5562	-0.1882	-0.26495	-0.38705	-0.4635	-1.0519	-0.401	-0.1596	0.0315	-1.2542	-0.5701	-0.0407	-0.32265	-0.357	-0.48795	-0.31935	-0.42935	-0.2425	-0.3111	-0.5568	-0.3835	-0.3274	-0.58905	-0.88285	-0.48675	-0.61465	-0.50785	-0.4434	-0.42845	0.03445	-0.20795	-0.8091	-0.79475	-0.16455	-0.24985	-0.8693	-0.1466	-0.0247	0.06015
5402	0.24445	-1.0057	-0.51755	-0.1608	-0.1676	-0.5792	-0.2698	-0.27235	-0.40505	-0.35115	-0.3318	-0.28695	-0.4949	-0.35425	-0.36985	-1.03505	-0.33395	-0.2561	-0.1695	-0.26115	-0.07145	-0.45	-0.07055	-0.08035	-0.65295	-0.3039	-0.53105	0.03765	-1.022	-0.31745	-0.4112	-0.2864	-0.50955	-1.05205	-0.2354	-0.39975	-0.15395	-0.37315	-0.37055	-0.42115	-0.43185	-0.5228	-0.1196	-0.36605	-0.3632	-0.31565	-0.3037	-0.3087	-0.2143
5400	0.01525	-0.31235	-0.34585	-0.072	-0.22375	-0.42225	-0.28175	-0.0265	-0.26975	0.0319	0.06205	-0.28895	-0.11745	0.0369	0.003	-0.4727	-0.18435	-0.10725	-0.33565	0.988	-0.01985	-0.54505	-0.43225	-0.5792	-0.0222	-0.104	-0.0454	-0.1334	-0.2374	-0.0883	-0.3213	-0.0759	-0.2852	-0.2348	0.0223	0.0558	-0.27595	-0.1676	-0.8204	0.2323	-0.0084	-0.05495	-0.2032	-0.0517	-0.06105	0.00865	-0.12195	-0.2073	-0.30805
5425	-0.5747	-0.01125	-0.2877	0.1091	-0.0537	-0.28565	-0.0273	-0.1729	-0.31005	-0.00025	-0.35395	-0.11975	0.06095	-0.05405	-0.0838	-0.10545	-0.276	-0.0902	0.19465	0.83055	0.08435	-0.27565	-0.313	0.2008	-0.1786	-0.0035	-0.02075	0.16095	-0.6109	-0.09505	-0.09795	-0.115	-0.1122	-0.04085	-0.37105	-0.6808	0.0948	0.0056	-0.1402	0.32785	0.08945	0.07075	-0.20075	-0.1169	-0.17145	0.37245	0.18425	-0.1698	-0.57805
5417	-0.4946	-2.7795	-0.63165	-0.6093	-0.942	-0.8736	-0.20985	-0.4092	-0.58185	-0.4179	-1.09195	-1.1875	-0.4406	-0.4759	-0.1711	-2.0313	-0.9356	-0.65205	-0.3122	-0.75545	-0.2404	-1.0705	-1.42065	-0.9545	-0.9266	-0.4174	-0.5511	-0.2308	-2.10035	-0.7722	-0.6374	-0.38695	-0.93695	-0.4626	-0.7289	-0.8429	-0.7695	-0.8329	-0.4376	-1.0736	-0.928	-0.11725	-1.21885	-1.88775	-0.73375	-0.721	-1.0435	-0.40625	-1.4603
5419	-1.28255	-2.1295	-0.3648	-1.39565	-1.86345	-0.90015	-0.3129	-0.7971	-0.71135	-0.81275	-0.9882	-1.62585	-0.5451	-0.7936	-0.88435	-2.37225	-0.9168	-0.95645	-0.56405	-0.76135	-0.88425	-1.2113	-1.6208	-1.80205	-0.7223	-0.45685	-1.29115	-1.04905	-1.562	-1.3431	-0.88725	-0.64425	-1.16605	-0.54795	-0.78795	-1.7089	-0.6364	-1.4442	-0.9999	-1.21495	-1.0824	-0.6404	-1.4041	-1.90765	-1.25785	-0.82895	-1.31695	-0.8712	-1.70825
5420	-0.861	-1.06195	-0.78045	-0.6929	-0.5325	-0.71765	-0.8078	-0.6868	-0.8223	-0.8047	-0.4019	-0.83015	-0.6509	-0.7178	-0.73845	-0.24355	-0.46145	-0.62525	-0.6743	-1.23745	-0.4431	-0.79895	-0.59295	-0.6333	-0.5953	-0.65315	-1.00925	-0.93465	-0.4636	-0.71945	-0.70995	-0.6497	-0.7149	-0.62625	-0.77915	-0.73005	-0.60215	-0.51405	-0.51645	-0.43025	-0.387	-1.2892	-0.60205	-0.38335	-0.73505	-0.9061	-0.92765	-0.27825	-0.51275
5411	0.8421	0.11225	-0.4366	-0.13145	-0.3317	-0.05275	-0.8383	-0.19255	-0.66525	-0.27925	0.07615	0.0625	-0.25945	-0.30435	-0.3929	-0.6661	-0.1453	-0.09545	-0.37705	-0.19455	-0.2443	-0.7519	0.094	-0.04625	0.07635	-0.6283	-0.7399	-0.14255	0.21045	-0.253	-0.5722	-0.2193	-0.61355	-0.1027	-0.2524	0.0684	-0.2851	-0.1667	0.14335	0.0852	-0.0562	-0.39005	-0.3524	-0.0097	-0.25325	-0.18725	-0.2705	0.5939	-0.36075
5413	-0.0471	-0.1166	-0.1323	-0.47125	-0.181	-0.56635	-0.2796	-0.4709	-0.3014	-0.2054	-0.3139	-0.43385	-0.3311	-0.22405	-0.54685	-1.4403	-0.019	-0.4014	-0.2339	0.03935	-0.0897	-0.4101	-0.4816	-0.7624	-0.3117	-0.31705	-0.2992	-0.37335	-0.21345	-0.20975	-0.38105	-0.06995	-0.39235	-0.0668	-0.34125	0.45945	-0.19515	-0.18165	-0.0443	-0.30075	-0.3691	-0.137	-0.302	-0.6086	-0.3125	-0.05975	-0.23105	0.23845	-0.19015
5416	-0.32425	0.43125	-0.26295	0.13515	0.13975	-0.21145	0.248	0.08655	0.21	-0.34645	-0.21935	-0.12605	0.0725	-0.07115	0.04385	0.33765	0.02575	0.00075	0.0936	0.77895	0.14715	0.2548	-0.42165	-0.11525	0.0348	0.20845	-0.08255	-0.0524	-0.0664	-0.01025	0.3723	0.07715	0.1763	0.0376	-0.0597	0.1605	-0.0816	0.032	0.00835	0.11755	-0.0407	-0.22705	0.18225	-0.1195	0.1384	-0.3136	0.12695	0.42385	-0.02195
5422	-0.52775	-1.0551	-0.4146	-0.1939	-0.408	-0.3004	-0.59835	-0.31125	-0.5568	-0.30755	-0.4382	-0.5543	-0.38165	-0.7236	-0.29275	-0.73805	-0.6565	-0.3716	-0.4838	0.54255	-0.33305	-0.25035	-0.2746	-0.30775	-0.706	-0.61965	-0.73655	-0.48865	-0.6722	-0.1899	-0.58325	-0.347	-0.80985	-0.2895	-0.3312	-1.23015	-0.43885	-0.17065	0.0943	-0.31295	-0.2541	-0.7821	-0.78785	-0.654	-0.4385	-0.2224	-0.4717	-0.4415	0.158
5415	0.3399	1.51685	-0.33685	-0.01105	0.3141	-0.2701	-0.0166	0.16875	-0.0046	-0.19195	-0.1949	0.2075	0.0305	-0.2171	0.1713	0.44335	0.3085	0.19065	0.1256	-0.47615	0.0792	0.43515	-0.0329	-0.0879	0.38265	0.2491	-0.01175	0.38305	0.15585	0.2603	0.1595	0.07895	0.2646	-0.13085	0.08035	0.2467	-0.1792	-0.22785	-0.3597	0.06765	0.11825	-0.33105	0.23045	0.77375	0.2533	-0.1855	0.4502	0.97095	0.1585
5424	0.17805	0.4623	0.0297	-0.5154	0.045	-0.1142	-0.2447	0.0609	0.05345	-0.19695	0.1495	-0.1312	-0.0449	0.13035	-0.0428	0.3807	0.3976	-0.13815	0.19485	1.1118	0.0639	-0.08235	-0.0779	-0.1282	0.2283	0.1639	0.41045	-0.10075	-0.3146	0.24715	0.0784	0.287	0.2246	-0.11315	-0.0742	-0.0981	-0.0285	-0.2811	-0.3511	-0.9105	-0.61915	-0.28715	0.0773	0.19185	-0.049	-1.0347	0.02865	0.1491	-0.1847
5410	-0.30465	-0.0734	-0.13535	-0.0866	0.0219	0.05245	-0.4278	-0.2419	-0.1318	0.05185	-0.2569	-0.1206	-0.20245	-0.1083	-0.04135	-0.62965	-0.18155	-0.0646	0.0053	0.20575	0.0465	-0.14555	-0.1289	-0.1799	-0.1391	-1.09805	-0.2471	-0.25785	0.01365	0.03625	-0.128	0.206	-0.2712	-0.17725	-0.0206	-0.59105	0.01085	-0.1568	-0.5654	-0.37745	-0.3599	0.06205	-0.45405	0.22055	-0.1453	0.1465	-0.14475	-0.04015	-0.006
5418	-0.06615	-1.6677	-0.59465	-0.6228	-0.29055	-0.45895	-0.8306	-0.3646	-0.85565	-0.9478	-0.75595	-0.56795	-0.46775	-0.53365	-0.3395	-0.8621	-0.58535	-0.54715	-0.50965	0.9411	-0.4478	-0.32985	-0.32755	-0.6224	-0.31105	-0.61795	-0.8891	-0.3537	-0.5044	-0.461	-0.6119	-0.4048	-1.04565	-0.36715	-0.4825	-0.57675	-0.45475	-0.53815	-0.4581	-0.35845	-0.52495	-0.29185	-0.6066	-0.04885	-0.4902	-0.73305	-0.6227	-0.94525	-0.3803
5421	-0.95625	-0.53765	-0.371	-0.36765	-0.31855	-0.41755	-1.02445	-0.5222	-0.6602	-0.59675	-0.43255	-0.5453	-0.74025	-0.70115	-0.47465	-0.7644	-0.67935	-0.7932	-0.6727	-0.6141	-0.70935	-0.59965	-0.34245	-0.6603	-0.423	-0.55785	-0.8532	-0.42505	-0.2811	-0.2889	-0.7003	-0.3718	-0.8105	-0.3574	-0.52565	-0.7993	-0.40605	-0.3497	-0.3699	-0.58645	-0.4758	-0.50785	-0.6071	-0.2547	-0.4528	-0.73585	-0.40625	-0.9967	0.0191
5426	0.39345	-0.36825	-0.57065	-0.2851	-0.352	-0.26875	-0.0426	-0.324	-0.5217	-0.8013	-0.37665	-0.1646	-0.2809	-0.32305	-0.29955	0.36545	-0.2656	-0.2651	-0.18095	-0.7528	0.11175	-0.0453	-0.37985	0.11075	-0.26315	-0.39295	-0.2367	-0.1083	-0.11515	-0.35	-0.4893	-0.1765	-0.59455	-0.6853	-0.49145	-0.5499	-0.17155	-0.23925	-0.42115	-0.0438	-0.23465	-0.4514	-0.6026	0	-0.9009	-0.19245	0.00225	-0.9433	0.1603
5409	-0.8812	-0.40995	-0.71125	-0.5967	-0.29365	-0.03785	-1.20375	-0.2494	-0.52255	-0.5888	-0.3113	-0.8422	-1.0599	-0.3641	-0.30835	-0.75885	-0.53165	-1.6154	-1.0058	-0.3066	-0.66275	-0.2163	-0.02635	-1.07865	-0.2279	-2.2272	-0.56515	-0.4194	-0.14805	-0.4397	-0.8118	-0.53845	-1.2267	0.15555	-0.26605	-0.3755	-0.65005	0.0654	-0.38205	-0.44145	-0.3407	-0.46765	-0.2738	-0.45635	-0.64435	0.73675	-0.52125	-1.62435	-0.25235
5427	-0.49645	-0.62235	-0.8349	-0.35955	-0.6576	-1.13905	0.6283	-0.34405	-0.87905	-0.694	-0.8679	-0.23695	-0.19735	-0.42685	-0.55955	0.5914	-0.6743	-0.1719	-0.60325	-0.775	-0.12465	-0.3959	-0.793	-0.1064	-0.5072	0.10835	-0.5997	-0.3859	-0.78385	-0.96315	0.169	-1.0002	0	-0.9334	-1.0365	1.5612	-0.6545	-0.39335	-0.42205	-0.6636	-0.72465	-0.7438	0.3294	-0.8821	-0.33405	-0.14445	-0.34085	-0.3954	-0.3286
5423	-0.87955	-0.2536	-0.85855	-0.2444	-0.64395	-1.0566	-0.5447	-0.81165	-1.2365	-0.7128	-0.9279	-0.5657	-0.41705	-0.7535	-0.81865	-0.85415	-0.58975	-0.32745	-0.57955	0.1601	-0.7058	-0.5962	-0.7776	-0.5974	-0.6795	-1.6436	-0.7056	-0.37655	-0.726	-0.8239	-0.6471	-0.7548	-1.1068	-0.7858	-0.84145	-1.40265	-0.95685	-0.72565	-0.577	-0.48005	-0.5305	-0.94075	-0.61415	-0.6527	-0.7446	-0.8766	-0.38025	0.10005	-1.2008
5439	-0.28245	0.89575	0.31865	0.0815	0.1878	0.41325	-0.1877	0.1049	0.2395	0.53725	0.6397	0.1603	0.15575	0.0436	0.4297	-0.05695	0.04325	0.26005	0.10355	0.12765	0.1301	-0.4658	0.13505	0.01735	0.40095	0.0295	-0.14475	0.1099	0.43725	0.33115	0.2748	0.1853	0.4712	0.51	0.732	-0.276	0.4464	0.40205	0.54185	0.2846	0.478	0.2473	0.0611	0.10135	0.09115	0.70755	0.01735	0.5574	-0.0884
5446	-0.9517	-1.02905	-0.2978	-0.3234	-0.32905	-0.3706	-0.61725	-0.21405	-0.35535	-0.2012	-0.29575	-1.21625	-0.22425	-0.42685	-0.09515	-0.58055	-0.23615	-0.1296	-0.60135	-0.21965	-0.60525	-0.2357	-0.2113	-0.9191	-0.2263	-0.1318	-0.22135	-0.59595	-0.269	-0.3882	-0.3807	-0.47455	-0.7645	-0.33095	-0.0726	-0.74085	-0.359	-0.25845	-0.0397	-0.4281	-0.32245	-0.1265	-0.70885	-0.2323	-0.68715	0.0975	-0.24215	0.30125	-0.22765
5430	-0.06885	-0.53515	-0.68115	-0.2787	-0.1858	-0.3225	-0.8861	-0.21715	-0.45965	-0.2511	-0.45375	-0.40345	-0.3709	-0.3638	-0.26895	-0.48815	-0.4671	-0.1503	-0.515	-0.3259	-0.38915	-0.5082	-0.30105	-0.4479	0.0216	-0.3613	-0.86475	-0.36275	-0.3129	-0.2729	-0.35645	-0.38705	-0.34955	-0.05055	-0.12735	-0.7264	-0.43055	-0.24	-0.34185	-0.2932	-0.224	-0.3617	-0.4613	-0.0377	-0.4731	-0.3564	-0.39195	0	-0.1693
5444	0.5273	-0.46525	-0.12095	-0.59925	-0.2044	-0.17795	0.0985	-0.07155	-0.21265	-0.2055	-0.3054	-0.2833	0.0781	-0.27375	0.0101	0.09775	-0.07785	-0.01785	-0.2291	-0.5712	-0.06145	-0.016	-0.3315	-0.5521	-0.0662	-0.04145	-0.01015	-0.0787	-1.1558	-0.0482	-0.08265	-0.08635	-0.4597	-0.03405	-0.2951	2.56685	-0.10745	-0.09795	-0.54605	-0.4727	-0.3956	0.25095	0.0345	-0.0023	-0.0721	-0.3436	-0.13365	-0.2449	-0.4408
5441	-0.14355	0.11055	0.3963	0.2649	0.0281	0.30675	0.32585	0.24625	-0.0821	0.21735	0.32255	0.48945	-0.0448	0.2226	0.17905	0.42765	-0.31205	0.0138	0.40805	0.87865	0.0833	0.0317	0.04645	0.27475	-0.29455	0.22595	0.19335	0.18015	0.4939	0.2677	0.282	0.278	0.1379	0.20715	0.28125	0.24695	0.252	0.23335	0.65975	0.418	0.30475	0.2519	0.2919	-0.11355	0.3115	0.6843	0.2415	0.13935	0.06615
5433	0.248	-0.01295	-0.42555	-0.37045	-0.31165	-0.58205	0.0619	-0.1933	-0.4764	-0.2377	-0.58585	-0.625	-0.24265	-0.199	-0.23825	-0.6231	-0.03385	-0.2931	0.15455	-0.54925	0.17725	-0.2993	-0.7918	-0.16385	-0.4689	-0.10115	0.0017	-0.23495	-1.3368	-0.2548	-0.31655	-0.33825	-0.48185	-0.3304	-0.2504	0.09805	-0.21625	-0.3161	-1.1324	-0.50895	-0.2592	0.01835	0.031	-0.34115	0.0741	-0.8745	-0.2811	-0.3175	-1.0653
5437	0.3201	-0.1323	0.21545	0.09215	0.02365	0.41545	0.08575	-0.0892	0.5497	0.3467	0.096	-0.0902	-0.1759	0.34975	0.16135	-0.0928	0.43785	0.0301	0.3824	0.8913	0.0791	0.11905	-0.3659	0.2768	-0.10055	0.1945	0.03325	-0.0224	-0.25855	0.14825	0.10145	-0.0452	0.2295	0.19135	-0.14085	0.01915	-0.05255	0.0849	-0.47315	0.3493	0.14565	0.34685	0.3162	-0.2448	0.58465	0.24385	-0.0571	-0.20135	0.5425
5442	0	-0.3418	-0.16335	0.0452	-0.3162	0.09215	0.0312	-0.37935	-0.3133	-0.19805	-0.52755	-0.15565	-0.27795	-0.1447	-0.07855	-0.53115	-0.19255	-0.2732	-0.4276	-0.90025	-0.02315	-0.3991	-0.29175	-0.15605	0.11675	-0.3306	-0.63975	-0.0469	-0.2472	-0.0934	-0.34125	-0.1856	-0.0986	-0.05045	-0.74015	-0.2672	-0.29165	-0.18585	-0.47465	-0.07835	-0.20065	-0.04235	-0.37465	-0.2104	-0.27125	0.8262	-0.1231	-0.6343	-0.3597
5447	-0.4943	-0.798	-0.37055	-0.5284	-0.5329	-0.1387	-1.2468	-0.8385	-0.6735	-0.67035	-0.4669	-0.6098	-0.8502	-0.6985	-0.2576	-0.911	-0.77735	-0.74875	-0.78205	0.0607	-0.67855	-0.6465	-0.21855	-0.3827	-0.2153	-0.8055	-1.2691	-0.54395	-0.7564	-0.46445	-0.513	-0.55655	-0.81685	-0.3665	-0.4175	-0.06165	-0.26105	-0.22355	-0.32485	-0.34795	-0.27205	-0.7672	-0.36975	-0.569	-0.4764	0.1332	-0.25125	-1.25445	0.401
5434	0.0376	0.3072	0.28855	0.40195	-0.00015	0.08275	0.1206	-0.0591	0.24645	0.08175	0.13245	0.0273	0.0515	0.1671	0.1667	0.362	0.2644	0.2992	0.0912	-0.29485	0.39305	0.29635	0.18225	0.18325	0.1887	0.22365	-0.1116	0.1254	0.3444	0.109	0.26285	0.0991	0.33695	0.24375	0.1983	-0.29185	0.0835	0.20055	-0.11725	0.6042	0.29335	-0.01905	0.26425	0.43165	0.2756	0.68735	0.39885	0.08165	0.27625
5435	0.24245	0.27335	-0.8526	-0.6546	-0.56755	-0.3905	-0.47115	-0.46145	-0.6579	-0.76325	-0.4126	-0.53	-0.68055	-0.72855	-0.55185	-0.0129	-0.5962	-0.63135	-0.81555	-1.4015	-0.2655	-0.3072	-0.6437	-0.47075	-0.2258	-0.8272	-0.754	-0.13245	-0.4164	-0.328	-0.5846	-0.32685	-0.80835	-0.5219	-0.54575	-0.35715	-0.4812	-0.49605	-0.2316	-0.37525	-0.54	-0.59005	-0.6911	-0.1722	-0.3616	-0.6218	-0.36975	-4.1042	-0.31285
5432	0.12215	-0.18455	-0.0751	-0.217	-0.3225	-0.31945	-0.19785	-0.07735	-0.35695	-0.3041	-0.3561	-0.2199	-0.38745	-0.31315	-0.13605	-0.36885	-0.1486	-0.3158	-0.2253	-1.04905	-0.04165	-0.18255	-0.3289	-0.27555	-0.04005	-0.15935	-0.25195	-0.03615	-0.0911	-0.11035	-0.463	-0.14365	-0.0569	-0.473	-0.44625	0.2193	-0.2033	-0.3283	-0.5106	-0.2407	-0.2605	-0.50115	-0.3736	-0.01425	-0.22965	-0.21205	-0.09605	-0.70905	-0.07945
5431	-0.25285	-0.0682	-0.4125	-0.75555	-0.1854	-0.65525	-0.7153	-0.2221	-0.6011	-0.4978	-0.56105	-0.41925	-1.0214	-0.32795	-0.4945	-0.72635	-0.1068	-0.68615	-0.318	-0.08415	-0.6393	-0.94785	-0.4089	-0.30715	-0.42685	-0.20335	-0.50395	-0.42245	-0.3604	-0.19335	-0.62025	-0.20095	-0.46	-0.4971	-0.4231	-0.5838	-1.32245	-1.0275	-0.39615	-0.39265	-0.2496	-0.4832	-0.26045	-0.38095	-0.76355	-0.586	-0.6243	-1.3703	-0.63005
5464	0.06795	-0.9203	-0.38925	-0.21145	-0.46115	-0.25145	-1.0481	-0.452	-0.7395	-0.23165	-0.35705	-0.3112	-0.5485	-0.3741	-0.53505	-0.49235	-0.09985	-0.55585	-0.5335	-0.6754	-0.6542	-0.6036	-0.38755	-0.5209	-0.39665	-0.35055	-0.58615	-0.28425	-0.3976	-0.2831	-0.54265	-0.3087	-0.6359	-0.4976	-0.3456	-0.8086	-0.4771	-0.0675	0.0747	0.1292	0.1931	-0.40135	-0.5594	-0.17795	-0.3272	-0.6279	-0.6488	-0.1981	-0.4663
5467	0.0703	-0.2128	-0.22755	-0.02145	0.0965	0.10125	-0.0414	-0.07905	-0.01205	-0.0522	-0.0126	-0.46275	-0.21865	0.09885	-0.1099	0.0823	0.2299	-0.2826	0.1601	-0.40535	0.0169	0.1567	-0.22685	-0.0852	-0.0653	0.08305	-0.2941	-0.05915	0.05035	0.12325	-0.0977	-0.04915	0.13175	0.13235	-0.17665	-0.4017	0.07245	-0.09125	-0.4326	-0.1985	-0.17075	0.1697	0.0191	-0.0984	0.1839	-0.22235	-0.0246	-0.2389	0.3733
5452	0.22725	-0.03865	-0.2171	-0.33635	-0.13905	-0.3902	-0.51285	-0.39005	-0.3886	-0.23805	-0.18685	-0.11365	-0.0191	-0.28015	-0.2117	-0.59585	-0.15725	-0.0738	-0.0857	-0.1804	0.13855	-0.15155	-0.16975	-0.1586	-0.12015	-1.0383	0.02135	-0.1359	0.02695	-0.1398	-0.1947	-0.1301	-0.37715	-0.17105	-0.4409	0.55185	-0.04875	-0.30585	-0.6952	-0.23435	-0.10795	-0.6187	-0.12835	-0.20375	-0.0399	0.36975	-0.05625	-0.0583	-0.11045
5471	0.02265	-2.192	-0.23565	-0.3695	-0.43045	-0.1505	-0.1999	-0.2637	-0.42525	-0.41355	-0.1971	-0.57355	-0.4477	-0.20675	-0.503	-0.6475	-0.36135	-0.23015	-0.1888	-0.56335	-0.2006	-0.45745	-0.6253	-0.38865	-0.6236	-0.41185	-0.0079	-0.30665	-0.5678	-0.3255	-0.41595	-0.29735	-0.56665	-0.14865	-0.32485	-0.19645	-0.15445	-0.10565	-0.64485	-0.33375	-0.1364	-0.00215	-0.34845	-0.34595	-0.2852	-0.3065	-0.08715	0.1713	-0.5224
5468	0.31305	-0.51555	-0.3294	-0.11885	-0.2036	-0.29515	0.79245	0.00625	0.01735	-0.24355	-0.39865	-0.3757	-0.14795	-0.2015	0.0497	-0.22535	-0.0659	-0.11175	-0.3671	0.4957	0.1067	0.07905	-0.2915	-0.0434	0.08275	0.1519	-0.2349	0.04045	-0.23715	-0.10115	0.2158	0.01995	0.14405	-0.059	-0.19685	0.3782	-0.19935	-0.13465	-0.31955	-0.02235	-0.15305	-0.2304	-0.0013	-0.00035	-0.0027	-0.1124	-0.07315	0.15005	0.1874
5451	-0.2553	-0.421	-0.9837	-0.8714	-0.1831	-0.9106	0.6258	0.1898	-0.4389	-0.1137	-0.8575	-0.5417	-0.23	-0.1702	0.1273	0.4453	0.18	-0.1182	-0.2967	0.2362	-0.2515	0.2124	-0.6495	-0.5651	0.1812	0.3161	0.1079	0.1326	-5.5509	-0.3647	0.0152	-0.2856	0.3364	-0.2981	-0.3368	0.0399	-0.5399	-0.449	-0.9618	-0.7296	-0.5937	0.0371	0.3766	0.18	-0.0287	-1.4263	-0.202	-0.0632	-0.9658
5458	-1.25225	-1.723	-0.86	-0.84535	-0.6166	-0.53795	-1.08815	-0.70975	-0.93525	-0.7532	-0.5164	-1.0354	-0.9166	-0.62775	-0.8212	-1.2719	-0.82155	-0.9204	-0.84265	-1.4412	-0.73635	-0.85125	-0.54	-0.97625	-0.6501	-0.9246	-1.113	-0.72125	-0.6321	-0.57065	-0.97355	-0.76325	-1.1715	-0.4521	-0.8065	-0.34365	-0.5976	-0.6387	-0.51615	-0.93235	-0.7282	-0.7901	-0.96935	-0.89765	-0.69315	-0.8479	-0.84915	-1.35115	-0.34195
5472	0.2634	-0.9625	-0.64425	-0.33355	-0.4383	-0.5779	-0.50375	-0.168	-0.2688	-0.72375	-0.4154	-0.26295	-0.53435	-0.4513	-0.41175	-0.5598	-0.67775	-0.4511	-0.417	-1.34805	-0.1709	-0.7098	0.02045	-0.3163	-0.36705	-0.59855	-0.71975	-0.20505	0.15265	-0.25785	-0.47825	-0.4286	-0.41595	-0.55145	-0.3665	-0.67425	-0.58375	-0.7709	-0.2878	-0.56265	-0.5752	-0.27635	-0.51685	-0.4747	-0.8343	0.12215	0.04205	-1.33945	0.61565
5470	0.0332	0.22575	-0.10885	-0.1609	0.1045	-0.1609	-0.111	-0.025	0.0697	-0.1106	-0.1941	-0.4268	-0.29465	-0.02955	-0.03845	-0.18305	0.26105	-0.2785	0.1524	-0.79535	0.01115	-0.16105	-0.0854	-0.18895	-0.0631	0.11505	0.2365	-0.248	-0.14065	-0.06995	-0.2276	0.01605	-0.04935	-0.12385	-0.1607	-0.12925	0.03865	-0.17465	-0.16945	-0.13195	-0.09315	0.1378	-0.14035	0.10765	-0.1531	-0.0295	-0.1577	-0.1652	-0.163
5469	0.71885	-0.0178	-0.2124	-0.2019	-0.27695	-0.3514	0.014	0.11115	-0.08065	-0.4592	-0.2426	0.17795	0.2802	-0.22435	-0.11265	0.30875	0.31455	0.2632	0.1064	-0.26655	0.0496	-0.08835	0.0239	-0.2464	-0.15115	0.0505	0.0268	0.2974	-0.36525	-0.11395	0.12475	-0.2393	0.18045	-0.28525	-0.202	0.4962	-0.37585	-0.18295	-0.03315	-0.02015	-0.1944	-0.22845	0.1283	-0.0616	-0.02125	-0.41975	0.0434	0.423	0.0159
5462	-0.34475	-0.1153	-0.42815	-0.4523	-0.26975	-0.4232	-0.3603	-0.2864	-0.60475	-0.3735	-0.49915	-0.48125	-0.24545	-0.3484	-0.3755	-0.7025	-0.40625	-0.08935	-0.59415	-0.5206	-0.51055	-0.4146	-0.41895	-0.43925	-0.3364	-0.4837	-0.53925	-0.32475	-0.32185	-0.09575	-0.4466	-0.083	-0.605	-0.2024	-0.42645	-0.79415	-0.5771	-0.514	-0.15865	-0.0474	-0.32805	-0.3232	-0.53155	-0.23235	-0.3693	-0.644	-0.1726	-0.4596	-0.1344
5455	-0.6177	0.3151	-0.22285	-0.12615	-0.19135	-0.1603	-0.00275	0.0394	-0.33255	-0.2299	-0.07215	0.1035	-0.0592	-0.1127	-0.2643	0.5448	-0.45755	0.03275	-0.23575	-0.46515	-0.21655	-0.5689	0.03095	-0.11355	0.01375	-0.08455	-0.05455	-0.2378	-0.0986	-0.00205	0.0427	-0.0633	-0.4199	-0.14575	-0.10945	-0.56955	-0.14495	0.0932	-0.14545	-0.0186	-0.0424	-0.4313	0.2545	-0.05685	-0.2879	-0.1306	-0.19205	-0.6528	-0.16155
5456	-0.5914	-0.0808	-0.46725	-0.2192	-0.24065	-0.59155	-0.20825	-0.2466	-0.452	-0.42045	-0.57225	-0.3064	-0.27165	-0.32655	-0.45275	-0.0766	-0.26745	-0.28	0.02695	-0.536	-0.25155	-0.42435	-0.2439	-0.30535	-0.53885	-0.29025	-0.3131	-0.2459	-0.05415	-0.0965	-0.2601	-0.2184	-0.5134	-0.294	-0.4418	-0.61105	-0.5357	-0.98825	-0.2554	-0.5997	-0.55925	-0.8112	-0.12605	-0.47805	-0.4005	-0.49465	-0.37285	-0.396	-0.2662
5466	0.21915	-0.06825	-0.4099	0.04625	0.17625	0.2029	-0.3755	-0.0442	-0.12285	-0.13965	-0.036	-0.03725	0.02635	-0.1455	-0.0301	-0.63605	-0.342	0.11145	-0.13435	-0.25375	-0.1034	-0.7084	-0.1755	0.041	-0.5163	-0.37175	-0.5241	0.0085	0.2246	-0.19935	-0.0088	-0.0839	-0.15425	-0.06445	-0.16225	-0.68825	-0.0813	-0.16095	0.2998	-0.2209	-0.12125	-0.2854	-0.70525	-0.16635	-0.2278	-0.264	-0.22485	-1.02175	0.1129
5457	-0.2649	-0.0031	-0.21495	0.04725	-0.13065	-0.15165	0.0047	0.0608	0.00295	-0.2008	-0.21975	-0.01295	-0.07745	-0.13755	0.0037	-0.4095	-0.48995	0.07805	-0.2793	-0.13615	-0.0514	-0.0561	-0.07285	0.0933	-0.16985	-0.00765	-0.23525	0.04665	0.2845	-0.1904	-0.02575	-0.05275	-0.25505	-0.2193	-0.0488	-0.2414	-0.15675	-0.1786	0.03535	-0.0346	-0.01165	0.004	-0.62335	0.0115	-0.0382	-0.03755	-0.0704	-0.5814	0.01525
5463	-0.0429	-0.92795	-0.0164	-0.3749	-0.0221	-0.0921	-0.76715	-0.3102	-0.2226	-0.1573	-0.01505	-0.33155	-0.31365	-0.17815	-0.73015	-0.64585	-0.20435	-0.23405	-0.00855	-0.42565	0.0065	-0.37495	-0.1156	-0.4572	-0.3568	-0.18025	-0.56635	-0.31715	-0.1103	-0.13635	-0.45625	-0.055	-0.53015	0.03665	-0.0751	0.0039	-0.0925	-0.01165	-0.13195	-0.15515	-0.1004	-0.0405	-0.31135	-0.1702	-0.38995	0.40625	-0.17385	0.7804	-0.26975
5459	-0.7488	-2.39605	-0.22485	-0.0458	-0.15	0.23805	-0.33605	-0.418	0.03575	0.10305	-0.13695	-0.2039	-0.7101	-0.0282	-0.3787	-0.43145	-0.1807	-0.4773	0.0235	-0.4905	-0.2874	-0.2556	-0.28785	-0.10125	-0.5527	-0.41995	-0.5921	-0.4873	-0.11505	-0.1977	-0.39885	-0.1665	-0.2785	0.1174	-0.07955	-1.0585	-0.20405	0.0231	0.0576	-0.0657	-0.01405	-0.03975	-0.56085	-0.9585	-0.0702	-0.0882	-0.61685	0.02105	0.03455
5460	-0.2658	-0.31925	-0.0033	-0.1208	-0.5207	-0.5609	0.0169	-0.0843	-0.22555	-0.22225	-0.63925	-0.4967	-0.3306	-0.00875	-0.22965	-0.38345	0.0046	-0.52325	-0.1746	-0.2682	-0.1797	-0.3579	-0.65165	-0.1132	-0.3808	-0.09155	-0.13465	-0.22225	-0.6275	-0.21925	-0.07725	-0.21825	-0.29855	-0.3403	-0.07165	0.08265	-0.3884	-0.4301	-0.5747	-0.56575	-0.48115	0.1929	-0.2019	-0.38515	-0.37615	0.5702	-0.15015	-0.04005	-0.44795
5480	-1.40905	0.13025	-0.8498	-0.43465	-0.3756	-1.1989	-0.29275	-0.52935	-0.9481	-0.5329	-0.6968	-0.88665	-0.5417	-0.69645	-0.59495	-0.254	-0.50285	-0.5342	-0.7142	-0.4434	-0.3428	-0.71765	-0.5123	-0.8525	-0.3559	-0.60185	-0.8459	-0.2314	-0.4613	-0.42485	-0.61055	-0.4031	-0.5219	-0.35925	-0.4577	-1.1302	-0.5932	-0.3179	-0.6569	-0.712	-0.6613	-0.669	-0.59435	-0.7013	-0.3945	-0.5692	-0.2048	-0.24415	-0.28225
5486	-0.5784	-1.64545	-1.2184	-0.5719	-0.63175	-0.31505	-0.39055	-0.78855	-0.4032	-0.4717	-0.6968	-0.95795	-0.6653	-0.59665	-0.74805	-1.27975	-0.656	-0.56555	-0.6837	-1.76885	-0.5655	-0.9932	-0.78205	-0.48525	-0.89055	-0.9092	-0.6105	-0.5839	-1.0117	-0.7593	-0.99655	-0.9667	-0.9595	-0.74105	-1.1043	-1.21535	-1.0407	-0.69115	-1.56005	-1.23485	-1.20925	-0.5773	-0.6696	-0.90275	-0.623	-1.59685	-0.8601	-1.9594	-0.85445
5475	-0.65555	-1.57895	-0.36635	-0.82995	-0.8068	-0.40315	-1.2515	-0.4181	-0.8731	-0.59905	-0.87375	-0.67135	-0.40425	-0.67715	-0.5557	-0.6204	-0.48455	-0.3812	-1.11585	0.05405	-0.9721	-0.8734	-0.4906	-0.95865	-0.94895	-0.6942	-0.83235	-0.76925	-0.63795	-0.54455	-0.6008	-0.46115	-0.91825	-0.55485	-0.59655	-0.82355	-0.68105	-0.65485	-0.20735	-0.75475	-0.67095	-0.4407	-1.14345	-1.06185	-0.8125	-1.13155	-1.01645	-0.08665	-0.7047
5485	0.23065	-0.49585	-0.0296	-0.2096	-0.08595	0.06935	-0.62865	-0.30375	-0.05945	-0.2471	-0.3359	-0.4145	-0.5696	-0.17775	-0.32855	-0.3081	-0.3701	-0.553	-0.12865	-1.24735	-0.26275	-0.41225	-0.2443	-0.5477	-0.23205	0.0089	-0.2075	-0.2466	0.012	0.18895	-0.3504	0.1885	-0.1118	-0.15085	-0.0702	0.13645	-0.0185	-0.2152	-0.28875	0.061	-0.01995	-0.17475	-0.0037	-0.1746	-0.3148	0.2653	-0.18225	-0.3954	-0.23275
5476	-1.4953	-0.5586	-0.53995	0.27235	-0.5853	-0.61985	-0.1889	-0.46145	-0.24775	-0.5487	-0.30825	-0.15185	-0.3495	-0.29555	-0.47765	0.1771	-0.21335	-0.334	-0.01805	-0.3879	0	-0.2611	-0.37115	0.221	-0.74125	-0.283	-1.0168	-0.08875	-0.0436	-0.3545	-0.42555	-0.4055	-0.4467	-0.37015	-0.4748	-1.1622	-0.3301	-0.3719	-0.4415	-0.09045	-0.5007	-0.32745	-0.38955	-0.18665	0.00505	0.5737	0.0214	-0.06545	-0.25385
5481	0.31545	-0.26555	-0.17645	-0.0259	0.0898	-0.191	-0.01205	-0.1602	-0.21585	-0.14265	-0.32385	0.0042	0.0101	-0.1008	0.1229	-0.13935	-0.5268	0.07405	-0.4224	-0.91645	0.26485	-0.09955	-0.25715	-0.0026	-0.00645	-0.0511	-0.34525	0.10435	-0.1597	-0.23065	-0.0674	-0.1395	-0.0017	-0.07345	-0.06525	0.1057	-0.0577	-0.1234	-0.43125	-0.19275	-0.1944	-0.15115	-0.12835	0.1586	-0.1966	0.43735	0.0427	-0.6392	-0.201
5477	-0.97585	-0.4903	-0.59775	-0.52235	-0.2183	-0.63105	-0.5855	-0.42325	-0.46745	-0.30985	-0.6631	-0.4392	-0.2287	-0.5106	-0.73	-0.0816	-0.5197	-0.3808	-0.87095	-0.37945	-0.3963	-0.76865	-0.7527	-0.7233	-0.31995	-0.2197	-0.5194	-0.5704	-0.44185	-0.51015	-0.5127	-0.64395	-0.5962	-0.144	-0.5831	-0.5479	-0.61785	-0.39145	0.0862	-0.7904	-0.6699	-0.75505	-0.4603	-0.701	-0.79225	-0.59645	-0.7686	0.31415	-0.15995
5478	-0.113	-0.08835	-0.41795	-0.53515	-0.3766	-0.35335	-0.2114	-0.19355	-0.61695	-0.3583	-0.26965	-0.72905	-0.65255	-0.4527	-0.39595	-0.0919	-0.1596	-0.555	-0.36545	-0.6403	-0.2319	-0.33245	-0.5685	-0.67475	-0.01265	-0.1183	-0.71215	-0.1263	-0.7745	-0.3467	-0.6643	-0.4453	-0.45595	-0.1537	-0.47445	-0.3719	-0.2187	-0.2025	-0.5275	-0.2688	-0.40705	-0.0485	-0.1095	-0.39495	-0.5934	-0.8752	-0.6186	-0.37415	-0.54275
5479	0	-0.1802	0	-0.3129	-0.1882	-0.3956	0	-0.0317	-0.2115	-0.2636	-0.397	-0.1453	-0.2271	-0.1478	-0.0827	0.2373	0.0223	-0.3129	-0.2403	-0.3385	-0.0139	0.0694	-0.1573	-0.2934	-0.2817	-0.0763	-0.5976	-0.3054	-0.155	-0.1997	-0.0878	-0.0701	0.0613	-0.5223	-0.149	-0.512	-0.1525	-0.2852	-0.2661	-0.3188	-0.2254	-0.3731	-0.0332	-0.0526	-0.2234	0.2389	0.1823	-0.2837	-0.2824
5490	-0.5178	0.5719	0	0	0	0.4836	0.3282	-0.6244	0.1543	-0.5035	0.317	0.0877	-0.6111	0.4416	-0.2852	-0.5589	0.2707	-0.4072	0.5447	0.6111	-0.0431	0.3129	-0.3057	0.2339	-0.6258	-0.357	0.2724	-0.4273	-0.4991	-0.2992	-0.1582	-0.1835	-0.051	0.1439	-0.1278	1.3095	-0.1793	0.36	-0.0126	-0.6052	-0.5336	0.8201	0.3478	-0.6393	0.5741	-0.7628	-0.367	-1.7837	-0.3082
5489	-0.49685	-0.24645	-0.73825	-0.298	-0.40415	-0.52495	-0.26955	-0.3041	-0.65915	-0.3748	-0.37275	-0.3779	-0.18775	-0.26585	-0.1966	-0.52285	-0.47615	-0.23725	-0.4642	0.81235	-0.46885	-0.0721	-0.3038	-0.45115	-0.3328	-0.4194	-0.36645	-0.23865	-0.59215	-0.4549	-0.3753	-0.27215	-0.3421	-0.4036	-0.4893	-0.33825	-0.5093	-0.4686	-0.278	-0.3265	-0.47125	-0.39285	-0.30625	-0.1358	-0.31025	-0.67025	-0.1505	0.26485	-0.34785
5487	0.58835	0.03165	-0.4203	-0.3525	-0.58115	-0.39725	-0.45855	-0.4898	-0.46675	-0.52715	-0.51395	-0.33395	-0.4245	-0.61915	-0.3805	-0.3854	-0.4097	-0.40035	-0.25925	-0.31845	0.08575	-0.44425	-0.501	-0.56765	-0.45145	-0.51065	-0.7576	-0.54905	-1.24725	-0.49255	-0.5614	-0.21365	-0.6093	-0.3214	-0.58575	-0.0905	-0.4161	-0.32915	-0.33565	-0.6162	-0.5829	-0.0945	-0.2153	-0.53135	-0.5129	-0.39825	-0.24815	-0.85585	-0.55915
5484	-0.6683	-1.6709	-0.68905	-0.2545	-0.72235	-0.60705	-0.63265	-0.459	-0.58565	-0.61315	-0.6255	-0.52615	-0.264	-0.7278	-0.3822	-0.86905	-0.61915	-0.30995	-0.3423	-1.04145	-0.48345	-0.5824	-0.4703	-0.3683	-0.52455	-0.902	-0.62395	-0.4853	-0.89	-0.72475	-0.72915	-0.73005	-0.8586	-0.60865	-0.70855	-0.51785	-0.67055	-0.91805	-0.68195	-0.4835	-0.71495	-1.20015	-0.83415	-0.19625	-0.47975	-0.41255	-0.28165	-0.0091	-0.43765
5492	-1.08035	-0.4682	-0.4285	-0.3348	-0.23165	-0.3404	-0.68595	-0.36865	-0.49495	-0.3626	-0.12815	-0.5485	-0.52185	-0.45895	-0.40805	-0.89985	-0.26315	-0.26045	-0.22375	0.0108	-0.40125	-0.33785	-0.4348	-0.56245	-0.50065	-0.72935	-0.54895	-0.4049	-0.46135	-0.38705	-0.4311	-0.45445	-0.5267	-0.0171	-0.2753	-0.9542	-0.4558	-0.3509	-0.3176	-0.13075	-0.19055	-0.3189	-0.2682	-0.4034	-0.65155	-0.3938	-0.4353	-0.5271	-0.3383
5473	-0.535	-0.6377	-0.2914	-0.29005	-0.50085	-0.4265	-0.55405	-0.39275	-0.5652	-0.39895	-0.35905	-0.5791	-0.41265	-0.5924	-0.3644	-0.96335	-0.8273	-0.4063	-0.3461	-0.06305	-0.6278	-0.6362	-0.2702	-0.5524	-0.32145	-0.37345	-0.4339	-0.6589	-0.2215	-0.43835	-0.30855	-0.33785	-0.49705	-0.32735	-0.35465	-0.77545	-0.4075	-0.34415	0.0037	-0.1411	-0.0991	-0.20955	-0.38445	-0.39625	-0.58395	-0.8875	-0.4221	-0.54685	-0.27025
5496	-0.12805	0.31455	-0.16455	-0.2183	-0.01865	-0.4455	0.3057	-0.09015	-0.0293	-1.03965	-0.2085	-0.13245	-0.03075	-0.20025	0.08745	-0.014	0.21645	-0.16255	0.017	-0.40235	-0.0435	-0.2135	-0.5444	-0.02575	-0.1226	0.1425	-0.07735	-0.0916	-0.65655	-0.09495	-0.08205	-0.08985	-0.1084	-0.07285	-0.0989	-0.3159	-0.14975	-0.1328	-0.70225	-0.34805	-0.56755	-0.0438	-0.0379	0.04875	-0.0555	-0.0512	-0.13275	0.8067	-0.38075
5498	0.0992	-0.0963	0.29015	0.2453	0.0196	0.552	-0.2367	-0.1929	0.24095	0.18745	0.20865	0.17045	-0.42055	-0.1438	0.11135	-0.69755	0.0449	-0.31245	0.1283	0.058	-0.33355	-0.11115	0.3716	0.1401	-0.01715	-0.1606	-0.1801	-0.17305	0.28325	0.0578	-0.2675	-0.0817	-0.23325	0.01805	-0.01535	-0.45115	-0.07705	-0.00255	-0.381	-0.11015	-0.0148	-0.29785	-0.11895	0.15845	0.1842	-0.33015	0.0089	-0.8137	-0.0069
5506	0.50755	-0.018	-0.27485	-0.2616	-0.13225	-0.34095	-0.41785	-0.26245	-0.53755	-0.33775	-0.4703	-0.0825	-0.0628	-0.33195	-0.20845	-0.3287	-0.47245	-0.0143	-0.40895	-0.0977	-0.37455	-0.1516	-0.25975	-0.2785	-0.06515	-0.96725	-0.5757	-0.03795	-0.41915	-0.11195	-0.13905	-0.1685	-0.2069	-0.0352	-0.34415	-0.752	-0.41675	-0.432	-0.553	-0.51605	-0.34095	-0.2113	-0.5919	-0.10095	-0.5104	-0.45435	-0.61215	-0.56525	-0.45395
5501	0.06575	-0.7097	-0.27315	-0.5365	-0.3052	-0.4568	-0.47385	-0.2827	-0.44635	-0.3859	-0.34835	-0.13075	-0.10245	-0.4301	-0.31565	-0.3505	-0.27215	-0.1305	-0.63565	0.15075	-0.56595	-0.4207	-0.53275	-0.51645	-0.11575	-0.2989	-0.07735	-0.2833	-0.39535	-0.17895	-0.29075	-0.18685	-0.7421	-0.29065	-0.76145	-0.72805	-0.31395	-0.3785	-0.34665	-0.25935	-0.19425	-0.4351	-0.4326	-0.26545	-0.58435	-0.8353	-0.2778	-1.02195	-0.55875
5505	0.1441	-0.8488	-1.1605	-0.9384	-0.9737	-0.8127	-1.91665	-0.91085	-1.1956	-1.2224	-1.0976	-0.84795	-0.96	-0.8897	-1.2313	0.4739	-0.5912	-1.12965	-1.19665	-0.78835	-0.93135	-1.0508	-0.8343	-1.67485	-0.1697	-0.7228	-0.55565	-0.86515	-1.1109	-0.57785	-1.1753	-0.68995	-0.774	-0.51395	-1.2397	0.38015	-1.2296	-0.35485	-0.6397	-1.2195	-1.01505	-1.6904	-0.3095	-0.31325	-1.2122	-2.28995	-1.0749	-0.931	-0.3348
5493	0.27795	0.70745	-0.14765	0.0485	0.3958	-0.02755	-0.16205	0.15875	-0.04245	-0.26405	0.08245	0.19215	-0.49075	-0.1899	0.1146	0.7413	-0.05255	0.02135	-0.13365	-0.0624	0.1759	-0.03015	0.30205	0.26945	-0.2177	-0.0863	0.02755	0.30505	0.5468	0.34395	-0.3972	-0.2273	0.24595	-0.24845	0.0897	0.93025	-0.03045	0.22915	-0.30895	0.2586	0.15155	-0.2941	0.3685	0.56625	0.3922	0.3476	0.6951	0.3884	0.6169
5499	-0.1841	-0.0901	-0.48715	-0.58985	-0.4351	-0.25945	-0.9727	-0.52045	-0.56975	-0.5218	-0.51455	-0.39365	-0.1852	-0.58015	-0.42865	-0.74185	-0.59345	-0.1226	-0.851	-0.51255	-0.83845	-0.847	-0.4474	-0.53335	-0.37425	-0.51995	-0.5324	-0.424	-0.6924	-0.58495	-0.4062	-0.5886	-0.82085	-0.41175	-0.4084	-0.3596	-0.563	-0.4173	-0.05215	-0.86925	-0.78	-0.4465	-0.45465	-0.9728	-0.7113	-0.8211	-0.60125	-0.3025	-0.67565
5504	0.08085	0.10075	0.0394	0.0044	0.0354	-0.203	0.2911	-0.1115	-0.06435	-0.48165	0.0971	-0.03335	-0.173	-0.10325	-0.00165	0.5046	-0.4115	-0.1035	-0.13065	-0.0069	-0.02155	-0.0425	-0.06945	0.1787	0.11135	-0.60655	0.33695	-0.0099	0.15505	0.04645	-0.04245	0.00385	0.30045	-0.197	-0.08305	-0.2833	0.0221	-0.1182	-0.1715	0.08945	0.18	-0.23105	0.1415	0.1135	-0.00655	-0.1582	0.1459	0.2937	-0.2144
5503	-0.0569	-0.6204	-0.3024	-0.46615	-0.43625	-0.629	-0.268	-0.39365	-0.4053	-0.2137	-0.59235	-0.64095	-0.55765	-0.46495	-0.44165	-0.753	-0.46245	-0.2095	-0.49345	-0.1089	-0.4091	-0.61855	-0.22115	-0.63715	-0.6983	-0.65255	-0.55455	-0.35795	-0.4653	-0.2982	-0.60475	-0.36915	-0.40475	-0.18895	-0.27165	-0.2828	-0.3716	-0.3467	-0.9852	-0.3483	-0.36415	-0.1049	-0.8112	-0.467	-1.152	-0.0801	-0.0696	-0.18975	-0.4517
5497	0.6114	1.2397	-0.17335	0.41525	0.0028	0.22965	-0.3129	0.15365	-0.19355	0.009	-0.0627	0.3621	0.75815	0.0821	0.12185	0.01455	0.10755	0.89965	-0.1445	0.7298	0.2883	-0.19285	0.52005	0.0464	0.2229	-0.52505	-0.2175	0.2146	0.1839	0.01715	0.2901	0.2799	-0.37965	-0.1532	0.4839	0.74055	0.1862	0.4811	0.6726	0.3175	0.19285	-0.0475	-0.40935	0.2369	-0.78005	0.88245	0.43045	0.2131	-0.5474
5494	0.2032	0.0135	0.00215	-0.17155	0.06755	-0.41445	-0.45495	-0.3364	-0.29455	0.06405	-0.5818	-0.1037	-0.0068	-0.39435	-0.06515	-0.37915	-0.00155	0.05155	-0.1312	0.9132	-0.0213	-0.23925	0.1777	-0.0372	-0.09385	-0.19075	0.0186	-0.01795	0.20785	-0.034	-0.19105	0.18535	-0.21515	-0.22225	0.0062	-0.37945	-0.1163	-0.17945	-0.0745	-0.23995	-0.275	-1.0641	-0.2222	-0.0505	-0.03895	-0.45585	0.0068	-0.04605	-0.18255
5495	-1.00535	-1.77445	-0.47875	-0.65355	-0.988	-1.1355	-0.0767	-0.5367	-0.59985	-0.5603	-0.7105	-1.2576	-0.2655	-0.2967	-0.5644	-0.85345	-0.30785	-0.44075	-0.4113	-0.1383	-0.67345	-0.5472	-1.6528	-0.99885	-0.5724	0.1112	-0.44065	-0.4809	-1.7458	-0.79655	-0.37055	-0.616	-0.63925	-0.2678	-0.5868	-1.88225	-0.7597	-0.9858	-0.89815	-0.8344	-0.65815	-0.48365	-0.55305	-1.39335	-0.91735	-0.988	-0.90215	0.10515	-1.04105
5500	0.8046	0.20855	-0.1288	0.1016	-0.0929	0.0818	-0.65735	-0.10185	-0.07735	-0.21835	-0.0567	-0.2398	-0.5723	-0.21285	-0.05575	-0.25865	-0.1571	-0.3681	-0.17375	0.85485	-0.02745	-0.21965	-0.0633	-0.03385	-0.29175	-0.5492	-0.5858	-0.0982	-0.1874	-0.03115	-0.30485	0.04805	-0.3406	0.07425	-0.0289	0.51815	-0.2753	-0.18955	-0.21205	0.06145	0.07915	-0.2635	-0.48485	-0.16895	-0.1367	-0.14465	-0.35795	-0.9047	0.09845
5510	-0.2656	-0.55175	-0.41725	-0.1824	-0.229	-0.41785	0.14265	-0.1014	-0.4115	-0.34215	-0.25595	-0.17175	0.0301	-0.1487	-0.10185	-0.1929	-0.11215	-0.0731	-0.17965	0.64385	0.0278	-0.35525	-0.8966	-0.2971	-0.0186	-0.07195	-0.2217	-0.0828	-1.4741	-0.15135	-0.1265	-0.05165	0.077	-0.28525	-0.50275	0.4374	-0.3511	-0.65025	-0.1199	-0.78835	-0.6861	-0.23455	0.1164	-0.3306	-0.32215	-1.00145	0.04715	0.0302	-0.32445
5508	-0.63625	-0.3333	-0.3204	-0.23385	-0.1485	-0.21335	-0.42425	-0.3568	-0.4527	-0.17105	-0.25955	-0.4791	-0.60235	-0.2748	-0.2967	-0.51565	-0.42405	-0.54305	-0.2465	1.5024	-0.1809	-0.22295	-0.04705	-0.1453	-0.21825	-0.58135	-0.66725	-0.33105	0.12755	-0.3877	-0.5137	-0.2933	-0.39725	-0.162	-0.1161	-0.45615	-0.1725	-0.16485	-0.1126	0.13175	0.01685	-0.5007	-0.26445	0.04605	-0.03995	-0.55195	-0.41105	-1.00865	0.0971
5507	-0.88715	-0.57	-0.801	-0.50685	-0.3575	-0.4462	-0.18675	-0.5212	-0.53525	-0.46495	-0.70925	-0.4164	-0.42045	-0.66685	-0.33545	-0.39985	-0.4661	-0.50275	-0.54035	-0.09255	-0.37765	-0.56095	-0.30415	-0.58065	-0.288	-0.2724	-0.70375	-0.3433	-0.49085	-0.29365	-0.37885	-0.14685	-0.4196	-0.5527	-0.50215	-0.7537	-0.4585	-0.5242	-0.5178	-0.84475	-0.68235	-0.90015	-0.63055	-0.52725	-0.5116	-1.31095	-0.72705	-0.27985	-0.5067
4241	-0.3756	-0.1501	-0.3395	-0.5214	-0.41215	-0.61425	-0.3832	-0.2592	-0.2215	-0.3316	-0.52155	-0.0712	0.1385	-0.51245	-0.2519	-0.33325	-0.12265	0.20795	-0.4858	-0.64535	-0.3991	-0.2161	-0.3095	-0.4657	-0.18	-0.38275	-0.1292	-0.373	-0.8659	-0.13035	-0.1439	-0.56295	-0.28945	-0.1248	-0.03715	-0.2503	-0.3601	-0.16805	-0.58725	-0.31885	-0.12	0.1528	-0.3528	-0.17265	-0.25025	-0.0976	-0.17345	0.25235	-0.76645
4245	0.3973	0.40945	0.18345	0.01995	0.06595	0.2595	-0.58405	-0.36735	-0.0747	-0.0502	0.1576	-0.00905	-0.2841	-0.1573	-0.107	-0.5599	-0.2199	-0.27795	0.2128	-0.71235	-0.2392	-0.2889	-0.37695	0.0166	-0.42415	0.0369	0.35685	-0.0414	0.0303	-0.01605	-0.28775	0.0103	-0.39385	-0.149	0.1373	-0.59585	0.20635	0.1755	0.23425	-0.1922	-0.1328	0.14155	-0.2199	-0.332	-0.11265	-0.34295	-0.2214	0.01485	0.0069
4249	-0.52635	-1.5217	-0.87455	-0.38515	-0.23005	-0.63645	-0.2525	-0.18765	-0.6588	-0.6179	-0.83755	-0.61045	-0.25825	-0.5964	-0.28245	-0.06835	-0.5266	-0.2262	-0.73225	-0.82795	-0.84665	-0.00135	-0.42345	-0.7949	0.044	-0.42435	-0.7461	-0.2006	-0.4793	-0.66835	-0.41295	-0.82035	-0.3543	-0.216	-0.46105	-0.5468	-0.47205	-0.2454	-0.09995	-0.7872	-0.8364	-0.6127	-0.519	-0.1137	-0.82625	-0.5698	-0.65405	-0.735	-0.209
4250	0.99365	0.35465	0.08925	0.15535	0.248	-0.0277	0.3333	0.2025	0.1404	0.0258	-0.1521	0.1801	0.30735	-0.07685	0.1389	-0.6095	0.0034	0.32785	0.02175	-0.4656	0.11935	0.1443	-0.0225	0.24535	-0.1175	0.074	0.1023	0.3063	-0.19705	0.295	0.2495	0.1048	0.279	0.0579	-0.03005	0.31095	0.1241	0.07805	0.2308	0.41305	0.4634	0.26275	0.01515	0.35535	0.19965	-0.01235	0.1323	0.0705	-0.2644
4271	-0.58675	-0.3457	-0.37795	-0.1339	-0.09725	-0.2516	-0.1628	-0.40245	-0.1491	-0.50855	-0.2629	-0.36085	-0.2637	-0.4142	-0.3661	-0.31865	-0.07455	-0.30865	-0.2774	-0.53635	-0.27415	-0.31285	-0.5171	-0.41695	-0.1489	-0.2794	-0.3351	-0.21225	-0.16315	-0.28365	-0.39705	-0.27025	-0.57055	-0.0425	-0.098	-0.0311	-0.2022	-0.1399	-0.06905	-0.04725	0.08105	-0.52815	-0.2088	-0.12455	-0.36975	-0.0667	-0.3518	0.55725	0.00745
4287	-0.96715	-0.2328	0.0702	-0.1147	-0.21605	-0.1962	-0.16195	-0.05005	-0.1906	-0.17965	-0.49805	-0.10995	0.11275	-0.27815	0.1024	0.5013	-0.1487	0.28175	-0.2506	-0.46025	0.2512	-0.3108	-0.12825	-0.2501	-0.32895	-0.1294	-0.2479	0.3097	-0.1063	-0.08345	-0.04005	-0.14475	-0.1371	-0.0583	-0.0493	2.68185	0.1128	0.2003	-0.2824	0.1938	0.14505	0.18715	-0.1437	-0.00375	0.01495	0.57075	0.35155	0.18355	-0.0937
4273	-0.468	0.36275	-0.43715	-0.36785	-0.39725	-0.4656	-0.05105	-0.14085	-0.1705	-0.2026	-0.71105	-0.2906	-0.1651	-0.31065	-0.28695	-0.38885	-0.03025	-0.0921	-0.25325	-0.54775	-0.08455	-0.505	-0.20085	-0.26885	-0.1156	-0.5279	-0.2276	-0.26245	-0.72095	-0.275	-0.4186	-0.18265	-0.3157	-0.2306	-0.16125	-0.2966	-0.20205	-1.12845	-0.56275	-0.4076	-0.36465	-0.10555	-0.67515	-0.0105	-0.4112	-0.50475	-0.29885	-0.0749	-0.7898
4275	-0.44295	-1.82245	-0.61445	-0.689	-0.39825	-1.01995	-0.7478	-0.55255	-1.19835	-0.98905	-0.85755	-0.8603	-0.78605	-0.5415	-0.60965	-1.18335	-0.57265	-0.7018	-0.37855	-1.5642	-0.58795	-0.39765	-0.71025	-0.69245	-0.4051	-0.81075	-0.64155	-0.6197	-0.84645	-0.34595	-0.79745	-0.52115	-1.07155	-0.48875	-0.6923	-0.2924	-0.54685	-0.64475	-0.991	-0.69905	-0.68635	-0.70015	-0.59895	-0.2846	-0.6401	-0.58015	-0.61735	-0.65175	-0.76915
4382	0.0632	0.6665	-0.0431	-0.09125	0.08575	-0.25895	0.1007	-0.1706	-0.3404	0.03665	0.20165	-0.0949	-0.1604	-0.0685	-0.12875	0.14215	0.04045	-0.1041	0.13035	-0.13735	-0.0194	-0.0478	0.10615	0.33065	-0.33165	-0.1094	-0.25655	0.10115	0.19505	-0.0438	-0.1773	0.0296	-0.2488	0.0741	0.2599	-0.68265	0.1376	0.0975	-0.08355	0.16505	0.07635	0.41215	0.1166	-0.31	0.19655	-0.15685	0.01915	0.34525	-0.0799
4384	-0.0068	-1.40315	-0.0538	-0.00765	0.17495	0.4198	-0.28105	-0.048	0.06535	0.1509	-0.00315	-0.19925	-0.2206	0.06035	-0.064	-0.5691	-0.03985	0.04135	-0.22225	-0.9568	0.0047	0.28525	-0.2976	0.06575	0.12485	-0.06345	-0.29045	-0.2165	-0.2037	-0.3239	-0.1482	-0.26925	0.2722	-0.65615	-0.649	-0.1303	-0.1788	-0.10225	0.3267	-0.0318	-0.10335	0.37195	0.07165	0.06845	0.0987	0.1295	0.0443	0.04625	0.2107
4387	-0.141	-1.50605	-0.20795	-0.1477	-0.1645	0.1326	0.0227	-0.49	0.415	0.1131	-0.1708	-0.49045	-0.22415	0.17	-0.2704	-0.81075	0.1729	-0.38395	0.5546	-0.45505	-0.22435	-0.49635	-0.6022	0.02745	-0.46275	-0.1581	0.24975	-0.0936	-1.0316	-0.1604	-0.3594	-0.14005	-0.4743	-0.116	-0.4046	-0.2872	-0.46655	-0.0975	-0.28995	-0.7013	-0.6226	-0.08075	-0.0409	-0.89355	-0.01065	-0.5931	-0.49465	0.5374	-0.27415
4388	0.123	0.1525	-0.1992	-0.14505	-0.00895	-0.22455	-0.14535	-0.01635	0.00185	-0.06155	-0.29995	-0.08135	0.01275	-0.3127	-0.0129	-0.6237	0.11325	0.1212	0.0093	-0.4799	-0.3029	0.1229	-0.17265	-0.1573	0.083	0.00325	-0.0706	-0.0504	-0.29905	0.0783	-0.1642	0.08575	-0.0916	-0.11655	0.0298	0.1363	-0.22325	-0.17295	-0.1184	-0.38865	-0.27685	-0.37975	-0.26335	0	-0.01125	-0.31285	-0.12765	0.5763	0.13165
4391	-0.9636	-1.3713	-0.28875	-0.6928	-0.76705	-0.8734	-0.8117	-0.6004	-0.60855	-0.5965	-0.2779	-1.02845	-0.2578	-0.40635	-0.4189	-1.78685	-0.48845	-0.43395	-0.126	-2.0688	-0.5379	-0.69395	-0.842	-0.69365	-0.4876	-0.2505	-0.9006	-0.70665	-0.9424	-0.7225	-0.3823	-0.58595	-1.25855	-0.05805	-0.68425	-1.8316	-0.4036	-0.83425	-0.31125	-0.46	-0.6204	-0.52165	-0.6514	-1.1243	-1.25865	-0.62745	-0.76755	-0.66715	-0.599
4391	-0.9636	-1.3713	-0.28875	-0.6928	-0.76705	-0.8734	-0.8117	-0.6004	-0.60855	-0.5965	-0.2779	-1.02845	-0.2578	-0.40635	-0.4189	-1.78685	-0.48845	-0.43395	-0.126	-2.0688	-0.5379	-0.69395	-0.842	-0.69365	-0.4876	-0.2505	-0.9006	-0.70665	-0.9424	-0.7225	-0.3823	-0.58595	-1.25855	-0.05805	-0.68425	-1.8316	-0.4036	-0.83425	-0.31125	-0.46	-0.6204	-0.52165	-0.6514	-1.1243	-1.25865	-0.62745	-0.76755	-0.66715	-0.599
4392	-0.1775	-0.56295	-0.57265	-0.44465	-0.3533	-0.52955	0.023	-0.0825	-0.1012	-0.2907	-0.3509	-0.50205	-0.55635	-0.2505	-0.08995	-0.1304	-0.1656	-0.33265	-0.44095	-0.77825	-0.1263	-0.18775	-0.344	-0.6062	-0.1304	-0.0302	-0.28495	-0.08845	-0.82845	-0.3196	-0.5656	-0.28325	-0.03005	-0.55065	-0.3147	-0.20575	-0.43605	-0.57615	-0.6405	-0.4567	-0.38315	-0.45245	-0.1783	-0.0454	-0.18305	-1.3777	0.02675	-0.3284	-0.76305
4427	0.53285	-1.0312	-0.02215	-0.10135	-0.26785	-0.40615	0.07975	-0.2716	-0.11865	-0.32045	-0.325	-0.2098	-0.26115	-0.0573	-0.09905	0.12075	-0.1879	-0.3639	0.08115	-0.40275	0.03025	0.30645	-0.30935	0.0961	0.1276	0.0152	0.07575	-0.22095	-0.27785	-0.02625	-0.23985	-0.1584	-0.1172	-0.23205	-0.17935	0.5005	-0.1113	-0.30425	-0.887	-0.2808	-0.32405	-0.1256	-0.05665	0.02765	0.02105	-0.16605	0.0148	0.14725	-0.3338
4435	-0.1088	0.15045	0.1692	0.246	0.20915	0.21765	-0.27735	-0.0579	0.08945	0.09105	0.0302	0.0142	-0.1264	0.00765	-0.01155	-0.0472	-0.1955	0.07385	-0.1121	-1.02255	-0.2322	0.05145	0.1645	0.15545	-0.20255	-0.37765	-0.44145	-0.1538	0.4637	0.13145	0.0031	0.19925	-0.0215	-0.03425	0.136	-0.85255	0.0626	0.02535	0.4623	0.42445	0.38275	0.14845	-0.10215	-0.20765	0.01695	0.1192	-0.01765	-0.43845	0.61235
4436	0.33955	1.8689	-0.1682	0.2504	0.8266	-0.17395	0.16925	0.13045	0.09095	0.16165	0.159	0.55485	-0.00025	-0.1171	0.0422	0.917	0.55105	0.175	0.03435	-0.26835	0.1552	0.1378	0.68085	0.28095	0.00855	0.2373	0.3567	0.1603	0.30965	0.4188	0.15155	0.04045	0.23595	0.00085	0.3293	1.83035	-0.02605	0.4481	0.04015	0.1713	0.3834	0.01975	0.466	0.84505	0.59135	0.0587	0.64605	0.90105	0.3368
4437	-0.88655	-0.3431	-0.58505	0.00725	-0.4335	-0.49515	-0.539	-0.67405	-0.6978	-0.6478	-0.52005	-0.05685	-0.3699	-0.46985	-0.0819	-1.05745	-0.7698	-0.3578	-0.4496	-0.72925	-0.5031	-0.4626	0.05195	-0.19875	-0.68665	-0.4558	-1.1295	-0.199	0.104	-0.5147	-0.4513	-0.4455	-0.59985	-0.41655	-0.23785	-0.12445	-0.2952	-0.52405	-0.0374	-0.3185	-0.3666	-0.6527	-0.6371	-0.71955	-0.3058	0.51855	-0.09955	-0.3938	0.25115
4428	0.2811	0.30485	-0.1864	0.2613	-0.07095	0.007	0.24405	-0.18585	-0.0413	-0.07285	0.01885	0.24725	-0.05935	-0.15335	0.12035	-0.7087	-0.3022	0.0174	-0.16605	-0.4944	0.25175	-0.10385	0.06185	0.04295	-0.2792	-0.491	-0.5756	0.082	0.2267	-0.29495	-0.05325	-0.1316	-0.0763	-0.27995	0.24115	0.01095	0.08985	0.06375	-0.278	0.2734	0.1738	0.1488	-0.2885	-0.2364	0.0275	0.9072	0.29005	-0.57435	-0.5677
4441	-0.5549	-1.0554	-0.7401	-0.22695	-0.58615	-0.49155	-0.5357	-0.50925	-0.683	-0.4609	-0.5833	-0.50215	-0.3313	-0.527	-0.37055	-0.864	-0.39485	-0.0787	-0.6114	-0.96525	-0.5558	-0.40635	-0.3509	-0.28675	-0.42675	-0.55805	-1.01885	-0.3359	-0.36645	-0.69885	-0.69865	-0.61465	-0.69115	-0.5228	-0.40635	-0.3809	-0.64255	-0.51775	-0.6813	-0.585	-0.601	-0.51585	-0.72045	-0.8361	-0.59995	-0.15345	-0.22185	-0.13165	-0.74575
4447	0.2526	0.1953	-0.0267	-0.1273	-0.0357	-0.1389	0.1712	0.0131	-0.2343	-0.0022	-0.2141	-0.0024	0.0474	-0.1506	0.0457	-0.14925	-0.29165	0.2102	-0.07025	-0.8093	0.17485	0.1121	-0.3602	-0.0594	0.2039	0.05185	-0.34825	-0.1062	-0.2444	-0.00245	-0.1103	0.09115	0.44105	0.10355	0.01785	-0.34675	0.032	0.0963	-0.11545	0.1796	0.024	-0.024	-0.3268	0.04105	-0.075	0.37255	0.28235	0.0443	-0.92845
4450	0.00725	-0.39545	0.00415	-0.1755	0.05785	0.00415	-0.07415	-0.1168	-0.4023	0.1096	-0.4904	-0.2794	-0.30855	-0.25425	-0.23	-0.538	0.1206	-0.0535	0.02745	-0.1437	-0.105	-0.1902	-0.3641	0.2871	-0.4547	-0.0239	-0.2234	-0.02085	-0.1749	0.0505	-0.2849	-0.0246	-0.13495	0.168	-0.05745	-0.7693	-0.01765	0.1158	-0.71105	-0.17845	-0.0528	0.0741	-0.3715	-0.48015	0.2066	0.06965	-0.06965	0.2363	-0.2036
4451	-1.26515	-1.0546	-0.6439	-0.56525	-0.43295	-0.5727	-0.49995	-0.5673	-0.45315	-0.508	-0.53875	-1.1072	-0.4917	-0.59385	-0.3902	-1.03045	-0.7423	-0.3799	-0.4965	-1.29015	-0.76075	-0.5016	-0.5435	-0.4601	-0.6727	-0.65735	-0.53285	-0.29655	-0.314	-0.35745	-0.5708	-0.48575	-0.5161	-0.44095	-0.32295	-0.7656	-0.5056	-0.65455	-0.36855	-0.72755	-0.55505	-0.51615	-0.6449	-0.40685	-0.3864	-0.36885	-0.5832	-0.3633	-0.3256
4462	-0.6601	-2.3307	-0.5964	-0.39335	-0.24435	-0.5073	-0.294	-0.4453	-0.64525	-0.6137	-0.75035	-0.4233	-0.25115	-0.5175	-0.44585	-0.40785	-0.31235	-0.40005	-0.33775	-0.80355	-0.41755	-0.45695	-0.5292	-0.9051	-0.1216	-0.39175	-0.60215	-0.2881	-0.70075	-0.336	-0.4416	-0.2995	-0.49475	-0.20495	-0.5407	-0.28025	-0.31845	-0.4868	-0.4502	-0.6803	-0.6661	-0.58715	-0.2473	-0.3124	-0.4641	-0.48315	-0.4968	-0.2036	-0.47835
4459	-0.55195	-0.0831	-0.3628	-0.2592	-0.3332	-0.42745	-0.48115	-0.282	-0.53405	-0.43785	-0.7371	-0.5623	-0.3383	-0.30135	-0.33775	-0.5724	-0.1502	-0.1254	-0.15095	-0.5414	-0.3348	-0.114	-0.2647	-0.3368	-0.4413	-0.0954	-0.17655	-0.32675	-0.43715	-0.22605	-0.2972	-0.06555	-0.38785	-0.1828	-0.2975	-0.5736	-0.21155	-1.1472	-0.16335	-0.3819	-0.2129	-0.51345	-0.0941	-0.21165	-0.42905	-0.36095	-0.21585	-0.8697	-0.13315
4460	-0.32815	0.3494	-0.2882	-0.0171	-0.30195	0.5168	-0.63455	-0.7207	-0.2364	-0.9304	0.12435	-0.1262	-0.30415	-0.0889	-0.3061	-1.66945	-0.5847	-0.2472	-0.03605	-1.3814	-0.46355	-0.4273	-0.5694	0.08685	-0.97465	-0.8583	-0.59185	-0.4625	-0.39165	-0.40525	-0.34245	-0.3436	-0.78855	-0.4093	-0.6757	-1.3563	-0.3613	-0.18715	0.07105	-0.4871	-0.2402	-0.06245	-0.7641	-0.9847	-0.05895	-0.90195	-0.7074	-1.06495	-0.596
4456	-0.60835	-0.4458	-1.06025	-0.61235	-0.53975	-0.9425	-0.4892	-0.59775	-1.24595	-0.8719	-1.1772	-0.7582	-0.6073	-0.6145	-0.42395	-0.28825	-0.51115	-0.573	-0.80975	-0.40635	-0.65445	-0.31975	-0.61245	-1.0002	-0.22005	-0.5776	-0.8243	-0.38755	-0.76735	-0.6324	-0.6168	-0.6026	-0.6195	-0.366	-0.7731	-0.59015	-0.9185	-0.74405	-0.57035	-0.79385	-0.90655	-0.5946	-0.34085	-0.53705	-0.8277	-0.99255	-0.54455	-0.09505	-0.37975
4482	-0.73535	-0.1166	-0.35825	-0.18775	-0.12325	-0.47345	0.5728	0	-0.2302	-0.41565	-0.7376	-0.4372	-0.23465	-0.10065	-1.05935	0.20885	-0.3124	-0.20095	-0.8564	-1.68055	-0.40645	-0.0744	-0.03195	-0.52905	0.0591	0.21385	-0.9026	-0.16225	-0.34275	-0.42525	0.3249	-0.351	0.7707	-0.38255	-0.53885	-0.83995	-1.32755	-0.32445	-0.48455	-0.4893	-0.35865	-0.42915	-0.14615	-0.5413	-0.6207	-0.7308	-1.2938	-1.09335	-0.08975
4484	-0.69225	-2.55015	-0.2557	-0.383	-0.2664	-0.3783	-0.55915	-0.3797	-0.41375	-0.4373	-0.65205	-0.6253	-0.3157	-0.47065	-0.25955	-0.7879	-0.41615	-0.28115	-0.3941	-1.1327	-0.6949	-0.62445	-0.3634	-0.395	-0.4478	-0.43775	-0.69545	-0.2801	-0.56535	-0.47115	-0.5683	-0.4426	-0.6225	-0.5319	-0.31815	-0.71305	-0.4508	-0.6327	-0.76135	-0.71005	-0.6353	-0.21175	-0.53735	-0.54275	-0.41755	-0.83425	-0.47595	-0.7849	-0.45345
4489	-0.11675	1.19035	-0.1554	-0.3078	-0.2314	-0.52005	-0.1725	-0.4002	-0.5926	-0.1812	-0.433	-0.24685	-0.20365	-0.29555	-0.4078	-0.26595	-0.61885	-0.2361	-0.2668	-0.38215	-0.1164	-0.0446	-0.31975	-0.356	-0.30735	-0.07765	-0.3284	-0.3196	-0.5033	-0.2681	-0.0718	-0.31515	-0.36045	-0.3151	-0.1989	-0.03185	-0.19615	-0.3799	-0.62245	-0.0297	-0.0419	-0.52855	-0.1699	-0.2061	-0.20925	-0.2026	-0.1641	-0.57535	-0.43345
4487	-0.07435	-0.8928	-0.0433	-0.2358	-0.38055	-0.21465	-0.63785	-0.6159	-0.3289	-0.48305	-0.00835	-0.56325	-0.5492	-0.4309	-0.38955	-0.245	-0.23015	-0.3474	-0.15475	-0.81695	-0.34545	-0.50575	-0.46485	-0.3319	-0.3844	-0.2213	-0.42055	-0.29975	-0.48	-0.06545	-0.4293	-0.0311	-0.5914	-0.15505	-0.49225	-0.5601	-0.1479	-0.19645	-0.76495	-0.5046	-0.4943	-0.1911	-0.18455	-0.5948	-0.14695	-0.675	-0.3143	-0.8931	-0.36135
4488	-0.0871	-0.5816	-0.4006	-0.54325	-0.71295	-0.94185	-0.60545	-0.719	-0.89595	-0.9208	-1.05695	-0.57875	-0.5662	-0.5325	-0.57125	-0.3365	-0.8675	-0.5439	-0.73275	-0.7384	-0.66275	-0.3908	-0.4291	-0.42015	-0.6882	-0.6981	-1.2856	-0.385	-0.36525	-0.5689	-0.46925	-0.5935	-0.54955	-0.3408	-0.41275	-0.15395	-0.7661	-0.6801	-0.60585	-0.6824	-0.648	-0.76535	-0.75855	-1.0128	-1.1587	-0.3018	-0.5361	-0.68835	-0.69505
4499	-0.9781	-0.5112	-0.37385	-0.63605	-0.62755	-0.9046	-0.5854	-0.62985	-0.8522	-0.7995	-0.73285	-0.69825	-0.41615	-0.7205	-0.91375	-0.75845	-0.81445	-0.38815	-0.76345	-1.59365	-0.89245	-1.5383	-0.70325	-0.7598	-1.00225	-0.4427	-0.8812	-0.7863	-1.13405	-0.8985	-0.54585	-0.93585	-0.7523	-0.6075	-0.8172	-0.81585	-0.6949	-0.5763	-0.608	-1.0582	-0.8721	-0.70505	-0.77895	-1.3613	-1.1351	-0.7878	-0.8959	-1.1679	-1.1779
4498	-0.65355	-0.33775	-0.11435	-0.2978	-0.45855	-0.3182	-0.14995	-0.18995	-0.23485	-0.27085	-0.0344	-0.26625	-0.0091	-0.34615	-0.2343	-0.1658	0.15465	-0.1643	-0.36275	-0.8113	-0.2479	-0.1022	-0.2722	-0.30965	-0.12255	-0.1261	0.2212	-0.20555	-0.2377	-0.1818	-0.3573	-0.14765	-0.29395	-0.31485	-0.2229	-0.3993	-0.16	-0.3675	-0.434	-0.08315	-0.16505	-0.4422	-0.0331	-0.106	-0.46965	-0.09015	0.15245	-0.45805	-0.2283
4515	-0.1499	-0.23015	-0.18995	-0.2599	-0.0256	-0.32125	0.0232	-0.4798	-0.13075	-0.20265	-0.25155	-0.25545	-0.3883	-0.0631	-0.40935	-0.9595	-0.0665	-0.24655	0.12185	-0.44605	0.05085	-0.1198	-0.3161	-0.0156	-0.54305	-0.2304	-0.312	-0.27355	-0.55315	-0.18265	-0.55485	-0.05625	-0.349	-0.2025	-0.61405	-0.6977	-0.23285	-0.1884	-0.98915	-0.8402	-0.5709	0.00705	-0.5978	-0.427	0.0031	-0.98155	-0.1992	-1.42855	-0.4736
4492	0.1618	-0.32045	-0.514	-0.33535	-0.4644	-0.32985	-1.20315	-0.5693	-0.55725	-0.44805	-0.4218	-0.6796	-0.98255	-0.5468	-0.31625	-0.8846	-0.66285	-1.1733	-0.6115	-0.84505	-0.7716	-0.35865	-0.5385	-0.68205	-0.48475	-0.816	-0.60095	-0.50095	-0.35305	-0.4635	-0.90055	-0.38925	-1.1527	-0.0694	-0.33445	-0.53455	-0.3462	-0.422	-0.5165	-0.4244	-0.2619	-0.5661	-0.63035	-0.1764	-0.62845	-0.4865	-0.5872	-0.64145	-0.01875
4521	-0.02885	-0.4084	0.4585	0.4235	0.02265	0.7167	0.02425	-0.10715	-0.04425	-0.3812	0.6187	-0.02645	-0.4116	-0.185	0.15815	-0.15065	-0.01575	-0.19675	0.27395	-0.4296	0.32725	-0.1258	0.3732	0.60385	0.011	-0.2157	0.01875	0.32865	0.72475	0.2714	-0.1543	0.19725	-0.0401	-0.0376	0.364	-0.3932	0.29825	0.2434	-0.16075	0.32605	0.3001	0.1719	-0.22855	0.33105	0.1859	0.4387	0.1902	0.26125	-0.2546
4481	0.33955	-0.45205	-0.1114	-0.3488	-0.2009	-0.63365	-0.0311	-0.49115	-0.17475	-0.31945	-0.46455	-0.57615	-0.4464	-0.1983	-0.1743	-0.30305	0.1178	-0.39795	0.14465	-0.49945	0.07115	0.07985	-0.69795	-0.27425	-0.0649	-0.14965	-0.2112	-0.20015	-0.65865	-0.0192	-0.20025	0.0269	-0.2248	-0.19535	-0.3458	0.68575	-0.2423	-0.38125	-0.80975	-0.1839	-0.2938	-0.399	0.086	-0.59165	-0.194	-0.19575	-0.0438	-0.3443	-0.61995
4508	-0.3158	-0.0795	-0.46115	-0.32955	-0.4984	-0.15765	-1.01485	-0.6517	-0.97015	-0.60185	-0.3024	-0.73225	-0.43605	-0.9201	-0.48025	-1.08015	-1.13855	-0.3524	-0.89015	-1.06025	-0.62645	-0.7358	-0.50395	-0.59	-0.92775	-0.84525	-0.71945	-0.26535	-0.40785	-0.59945	-0.603	-0.4573	-0.9555	-0.45	-0.39935	-1.32205	-0.7156	-0.4848	0.11015	-0.59755	-0.4352	-0.4312	-1.0862	-0.63845	-0.3727	0.18795	-0.3274	-1.2059	-0.60555
4518	0.113	-0.33195	-0.2538	-0.06775	-0.1778	-0.0778	-0.32105	-0.38815	-0.38535	-0.34785	-0.14025	-0.33275	-0.54615	-0.1242	-0.21405	0.00785	-0.3597	-0.46745	-0.30085	-0.7939	-0.03535	0.13825	-0.2737	-0.01705	0.2216	-0.03945	-0.2208	-0.46165	0.11035	0.0075	-0.12415	0.114	0.00895	-0.1488	-0.1408	0.281	-0.20395	-0.03425	-0.06195	0.007	0.10775	-0.20995	0.0279	-0.2244	-0.0228	-0.15335	-0.05045	0.02145	-0.30685
4504	0.34785	0.0219	-0.35765	-0.6154	-0.60175	-0.52245	-0.3129	-0.2919	-0.44675	-1.4711	-0.5557	-0.46005	-0.19775	-0.29295	-0.2722	-0.30215	0.05755	-0.2601	-0.4801	-0.359	-0.4799	-0.16355	-0.68	-0.5733	0.06375	-0.47745	-0.22685	-0.27985	-2.3517	-0.34135	-0.2864	-0.3488	-0.5289	-0.38505	-0.55455	0.25345	-0.52375	-0.71415	-0.668	-1.2549	-1.07415	-0.3618	-0.0125	0.1587	-0.35495	-0.9452	-0.36485	0.3784	-0.5105
4519	0.27045	0.0564	0.06385	0.03145	-0.02995	0.0809	-0.3252	-0.17585	-0.32715	-0.0595	-0.20545	-0.24015	-0.2285	-0.22785	-0.11445	-0.40525	-0.27535	-0.10015	0.04305	-1.04905	-0.19115	-0.1213	-0.0437	-0.03465	-0.22015	0.0895	-0.5271	-0.06175	-0.1351	-0.08155	-0.0675	-0.0136	-0.02935	-0.10225	-0.0721	0.0198	-0.23815	-0.36635	-0.49495	-0.1248	-0.35805	-0.05955	0.0206	-0.56565	-0.23745	-0.33285	-0.30375	-0.8488	-0.00925
4486	-0.37195	-1.0112	-0.4317	-0.6341	-0.53125	-0.86985	-1.09895	-0.77845	-0.4791	-0.38835	-0.4148	-0.5894	-0.77305	-0.54575	-0.8803	-0.81905	-0.1538	-0.67285	-0.04935	-0.8783	-0.4509	-0.6165	-0.70625	-0.6872	-0.92315	-0.73955	-0.53105	-0.61055	-1.1882	-0.5672	-0.98455	-0.5082	-0.9424	-0.3374	-0.7133	-0.1388	-0.55255	-0.2296	-0.86615	-0.90325	-0.78055	-0.69745	-0.73875	-0.7279	-0.2952	-0.978	-0.77225	-0.33725	-0.80485
4509	-0.3059	-0.1694	-0.09885	-0.0813	-0.1346	-0.12665	-0.24705	-0.0828	-0.17085	-0.1858	0.253	-0.09255	-0.29385	0.01285	-0.18	0.40085	0.1807	-0.1992	0.138	-0.3206	-0.05425	-0.1741	-0.1411	0.15815	-0.08085	0.1357	-0.3108	-0.26735	0.1658	0.0196	-0.08465	0.0224	-0.04745	-0.16955	-0.0607	-0.5466	-0.09385	0.0095	-0.3351	-0.1272	-0.1251	-0.29315	0.13055	-0.259	-0.1644	-0.02735	-0.17175	-0.4748	-0.10525
4491	0.2204	-0.1638	-0.0474	-0.46305	-0.42315	-0.20175	-0.5684	-0.2549	-0.39075	-0.27715	-0.0992	-0.29465	-0.16465	-0.2651	-0.13075	-0.4621	-0.4935	-0.32815	-0.08065	1.43995	-0.3686	0.01795	-0.49695	-0.2685	-0.2157	-0.3103	-0.28975	-0.30435	-0.47905	-0.1589	-0.26285	-0.14755	-0.15245	-0.2282	-0.7396	-0.1476	-0.08965	-0.2523	-0.6713	-0.2295	-0.1581	-0.17605	-0.28915	-0.2119	-0.22895	-0.1222	-0.24305	-1.23485	-0.41725
4490	-0.92255	-1.0636	-0.77035	-0.7858	-0.83885	-1.19705	-0.8829	-1.1622	-0.9364	-0.9441	-0.7853	-0.87825	-0.69205	-0.7624	-0.9291	-0.5528	-0.1335	-0.796	-0.5852	-0.56125	-0.9056	-0.77085	-0.98005	-1.2087	-0.4891	-0.7007	-0.59115	-0.6937	-1.1439	-0.77255	-0.9153	-0.6877	-1.13435	-0.47445	-1.0984	-0.9545	-0.91325	-0.57475	-0.4915	-1.0655	-0.97375	-1.23685	-0.3388	-0.76805	-1.1204	-1.12255	-0.59225	-0.4981	-0.70145
4533	0.27215	0.75485	0.28645	0.1678	-0.09785	0.5534	-0.08375	0.148	0.00245	0.19855	0.38195	-0.011	-0.03855	0.14235	-0.51785	-0.509	-0.23445	-0.0668	-0.1057	0.19685	0.18295	0.19475	0.19255	0.3893	-0.2631	-0.9385	0.0948	0.13335	0.3031	0.07845	-0.0882	0.1945	0.04635	0.1055	0.2393	0.0839	0.1805	-0.044	-0.0553	0.48085	0.26645	0.49855	0.33665	-0.1359	0.1723	-0.2511	-0.65525	0.00375	-0.0845
4537	-0.19125	0.46135	-0.1573	-0.2232	-0.1922	-0.09365	-0.77615	-0.14445	-0.37945	-0.7415	-0.3348	-0.26855	-0.4447	-0.3189	-0.17585	-0.1355	-0.01265	-0.4124	-0.338	-0.2597	-0.2383	0.1282	-0.067	-0.1331	-0.2706	-0.53255	-0.62965	-0.20705	-0.2713	-0.16995	-0.362	-0.1771	-0.4533	-0.1969	-0.254	-0.53495	-0.20435	-0.4309	-0.1365	-0.1519	-0.235	-0.35905	-0.50125	-0.0088	-0.1243	-0.308	-0.2548	-0.73065	0.2228
4538	-0.599	-0.21245	-0.25515	-0.60285	-0.1202	-0.45025	-0.76675	-0.46795	-0.5575	-0.47635	-0.23925	-0.46975	-0.48765	-0.61185	-0.4808	-0.3797	-0.1341	-0.6405	-0.4082	-1.3252	-0.3537	-0.43595	-0.35125	-0.5959	0.18755	-0.5564	0.27495	-0.53875	-0.4055	-0.0841	-0.70235	-0.1804	-0.5166	-0.202	-0.35115	-0.26545	-0.2794	-0.14355	-0.49315	-0.6248	-0.5009	-0.8127	-0.64525	-0.1508	-0.4667	-0.67995	-0.34925	-0.15525	-0.49025
4543	-0.5389	-0.8455	-0.23205	0.2238	-0.19505	-0.17315	-0.0312	-0.38425	-0.07785	0.01745	-0.2534	-0.314	-0.143	-0.1244	-0.22285	-0.5642	-0.1294	-0.1906	-0.0766	0.35355	-0.1337	-0.2604	-0.35525	0.0441	-0.377	-0.13485	-0.6681	-0.10365	-0.2823	-0.3219	-0.2395	-0.32335	-0.10745	0.3569	-0.54775	-0.94645	-0.1864	-0.15675	0.15195	-0.2137	-0.26385	-0.14885	-0.2111	-1.00605	-0.46335	0.22895	-0.50815	-0.10095	-0.0236
4540	-0.5441	0.2746	-0.2338	-0.45585	-0.0495	-0.234	-0.462	-0.29375	-0.38315	-0.3425	-0.32095	-0.24075	-0.3701	-0.61965	-0.44945	-0.65645	-0.1345	-0.35475	-0.30325	0.43905	-0.4869	-0.26985	-0.1448	-0.15955	-0.1005	-0.2488	-0.3831	-0.27875	0.06605	-0.4378	-0.46595	-0.5353	-0.3926	-0.2727	-0.1913	-0.3526	-0.09785	-0.29775	-0.18605	-0.2282	-0.04395	-0.5597	-0.29825	-0.1183	-0.44955	-0.2545	-0.60025	-0.544	-0.29185
4541	-0.66465	0.34045	-0.2627	-0.20475	0.01245	-0.0978	-0.45455	-0.15145	-0.28185	-0.18725	-0.2463	-0.4237	-0.3275	-0.3494	0.01015	-0.64565	-0.23315	-0.2108	-0.2658	0.2589	-0.3534	-0.2836	-0.2415	-0.1468	-0.01435	-0.23755	-0.5841	-0.25305	-0.5405	-0.1613	-0.31985	-0.0689	-0.6681	-0.3285	-0.2172	-0.2763	-0.1475	-0.2551	-0.18795	-0.1811	-0.2313	0.1015	-0.26235	-0.14555	-0.30975	-0.3706	-0.29745	-1.102	-0.4989
4546	0.3989	0.4747	-0.11685	-0.3183	-0.0352	-0.1619	-0.1922	-0.1299	-0.3523	-0.33565	-0.36445	-0.27135	-0.16575	-0.1125	-0.14875	-0.0776	-0.4556	-0.0013	-0.45905	-0.10475	-0.2701	0.0315	-0.4727	-0.34995	-0.13985	-0.17875	-0.1618	-0.2129	-0.3716	-0.03335	-0.0472	-0.11615	-0.0345	0.05955	-0.2271	0.09385	-0.217	-0.16675	-0.2399	-0.1961	-0.07325	0.11465	-0.17235	-0.13725	-0.19165	-0.0711	-0.0104	-0.61035	-0.44325
4549	-1.08	0.1301	-0.01455	-0.3766	-0.2157	0.06565	-0.1306	-0.06975	-0.44815	-0.3482	-0.08565	-0.30275	-0.1182	-0.2015	-0.21785	-0.44735	-0.07	-0.18255	-0.3739	-0.88845	-0.35775	-0.65775	-0.362	-0.22195	-0.0493	-0.2099	0.13255	-0.36545	-0.3518	-0.2011	-0.1928	-0.11555	-0.66155	-0.05055	-0.26525	-0.46895	-0.0112	-0.06385	-0.30355	-1.2547	-0.7608	-0.1629	-0.02045	-0.15015	-0.44855	-0.6525	-0.1744	-0.06355	0.0937
4556	-0.7293	0.1923	-0.57985	-0.4454	-0.52385	-0.5569	-0.3407	-0.54195	-0.9347	-0.674	-0.7951	-0.8394	-0.75095	-0.7795	-0.5298	-1.17975	-0.6296	-0.6287	-0.90485	-0.1922	-0.3359	-0.51535	-0.89005	-0.96075	-0.54415	-0.5663	-0.76035	-0.44125	-0.98975	-0.61305	-0.81825	-0.72575	-0.7596	-0.4564	-0.6279	0.13915	-0.63445	-0.51305	-1.06805	-0.7593	-0.50805	-0.89115	-0.7176	-0.71845	-0.5601	-0.1777	-0.35405	-1.2395	-0.6828
4580	-0.3325	0.39555	-0.33535	-0.3847	-0.55315	-0.31405	-0.8945	-0.3447	-0.3677	-0.49035	-0.4905	-0.2014	-0.50885	-0.65055	-0.2907	-1.3464	-0.67845	-0.51575	-0.5722	0.45015	-0.6024	-0.5493	-0.0718	-0.6198	-0.7454	-0.65725	-0.8723	-0.32405	0.0989	-0.5633	-0.51905	-0.5585	-0.6277	-0.39805	-0.2716	-0.28185	-0.2449	-0.3016	-0.04605	-0.5912	-0.3451	-0.62665	-0.98635	-1.0023	-0.46835	-0.29985	-0.42685	-1.1462	-0.0867
4581	0.0874	-0.52655	-0.4274	-0.55995	-0.37235	-0.299	-0.54365	-0.2976	-0.31625	-0.3656	-0.49545	-0.2703	-0.379	-0.4324	-0.27865	-1.082	-0.1963	-0.2497	-0.3348	0.7299	-0.5023	0.1204	-0.44665	-0.53245	-0.30225	-0.22105	-0.4779	-0.3893	-0.16845	-0.45	-0.41215	-0.3782	-0.38145	-0.4146	-0.11985	0.12785	-0.5326	-0.3687	-0.52775	-0.1674	-0.10685	-0.457	-0.4628	-0.2739	-0.4016	-0.3296	-0.3363	-0.66585	-0.39455
4582	0.3153	0.9816	-0.06275	0.0357	0.3386	0.02725	0.29905	0.256	0.0917	0.2759	-0.3606	0.2523	0.0932	-0.03045	0.14815	1.33475	0.349	0.10775	0.1048	1.23385	0.25585	0.7043	0.2116	0.47465	0.32385	-0.88815	0.0607	0.3471	0.37285	0.3227	0.383	0.16045	0.5176	0.07815	0.23815	0.7349	0.25875	-0.3217	-0.29845	0.043	0.05935	0.3358	0.54	0.82015	0.4951	0.4121	0.4448	0.1232	0.22875
4576	0.42585	-0.54755	-0.1784	-0.14515	0.1991	-0.0706	0.4775	-0.1319	-0.32385	-0.10565	-0.3692	0.21365	0.23095	0.1844	-0.06295	0.8581	-0.0854	0.3007	-0.50795	-0.4002	0.09165	0.28825	-0.01725	-0.0904	0.2526	0.42325	-0.36225	0.18355	-0.15885	-0.1136	0.3957	0.04875	0.22265	0.041	0.01045	-0.37405	-0.09925	-0.31535	-0.23065	-0.02025	-0.0638	0.0303	0.0262	0.16535	-0.2057	-0.0619	0.06475	0.364	-0.28115
4569	-0.4389	1.3708	-0.06115	0.0965	0.08705	0.1328	-0.3608	-0.0189	-0.17645	-0.0858	0.13825	0.31255	0.09255	-0.0909	0.0365	0.03875	-0.15415	0.19365	-0.203	-0.91495	-0.32365	-0.34095	0.3111	-0.00015	-0.21755	0.06735	-0.36055	-0.0053	0.57425	0.03615	0.1924	-0.1111	-0.15535	0.05145	0.1861	-0.434	-0.1913	0.0726	0.7024	0.13	0.15485	-0.0082	-0.14975	-0.11665	-0.2926	0.7279	0.1979	0.1212	0.60475
4579	-0.66025	1.8677	0.24485	0.08795	0.36665	-0.0313	0.25185	0.20965	0.18235	0.1812	0.22005	0.3918	0.07685	-0.01095	0.0376	1.1713	0.3571	0.31335	0.3246	0.266	0.58755	0.2598	0.20155	0.35205	-0.30205	0.1443	0.07725	0.39265	0.4261	0.19965	0.1893	-0.03955	0.45805	-0.2184	0.0806	0.30735	0.2025	0.4055	-0.9026	0.28565	0.19835	0.11385	0.5412	0.4773	0.45635	0.3254	0.347	0.6587	-0.0611
4574	-0.388	-1.20835	-0.286	-0.2413	-0.17985	-0.84075	0.4458	-0.16595	-0.5514	-0.09065	-0.47455	-0.54125	-0.2511	0.03185	-0.2954	0.395	-0.39615	-0.25545	0.0871	-1.1917	0.31915	-0.32565	-0.78865	-0.13885	-0.71535	-0.02535	-0.0543	0.13845	-1.4262	-0.1357	-0.1515	-0.1849	-0.2067	-0.43585	-0.34175	0.8407	-0.1154	-0.05285	-0.0427	-0.2797	-0.4184	0.06165	0.058	-0.5574	-0.0795	0.167	0.14545	-0.1504	-0.3632
4594	-1.7702	-2.0315	-0.9325	-0.8939	-1.76695	-1.0165	-0.8469	-1.2343	-1.24675	-1.2792	-1.32385	-1.3991	-0.70745	-0.88195	-1.26125	-3.2332	-1.29745	-0.85475	-1.65055	-1.32405	-1.4079	-1.12455	-0.8888	-1.089	-0.91095	-1.0434	-1.9709	-1.11185	-1.0707	-0.9728	-1.3067	-0.8378	-1.5204	-0.6751	-1.01945	-3.08475	-1.2865	-0.9631	-0.73405	-1.2178	-1.03085	-1.8352	-1.55895	-1.7935	-2.0398	-0.6977	-1.9754	-0.34415	-0.79295
4635	-0.3018	0.5873	0.1596	-0.09925	0.13305	-0.1743	0.34895	0.1243	0.22215	0.1837	0.0491	0.51485	0.14455	0.2651	0.09795	-0.7169	0.35205	0.154	0.26695	-1.1065	0.0538	0.35735	0.0094	0.226	-0.03125	0.13115	0.2966	0.1805	0.0851	0.06845	0.09455	-0.0198	0.4215	0.0625	-0.04445	-0.19895	0.19675	0.0944	-0.1332	0.31575	0.25985	0.1121	0.24695	0.0665	0.12905	0.2023	0.4045	0.91125	-0.4551
4596	-0.1651	0.8653	-0.37425	-0.017	-0.0381	-0.2527	0.3129	-0.05205	0.0657	0.05825	-0.3301	0.07165	0.3949	-0.00695	0.00875	0.2801	0.0148	0.30395	0.05175	-0.3068	0.1707	-0.056	-0.0329	0.0869	0.0746	0.3798	0.17485	-0.13165	-0.4975	-0.0193	0.38335	-0.0957	0.26915	0.003	-0.10575	-0.0062	0.1134	-0.03585	-0.1503	-0.229	-0.2573	0.0228	0.2187	-0.00175	-0.02255	0.15895	0.19335	0.5109	-0.171
4597	-0.07235	-1.08615	-0.2641	-0.61355	-0.3388	-0.4547	-0.60985	-0.38885	-0.53285	-0.2485	-0.22415	-0.54725	-0.287	-0.3303	-0.2827	-0.89215	-0.3914	-0.40585	-0.4113	-0.77445	-0.3677	-0.26935	-0.7918	-0.32975	-0.44815	-0.3396	-0.00735	-0.2817	-0.4102	-0.4606	-0.57175	-0.253	-0.70235	-0.3718	-0.2837	-0.7713	-0.5351	-0.74245	-0.9891	-0.49865	-0.366	-0.5974	-0.5696	-0.48625	-0.429	-0.78535	-0.40235	0.0049	-0.13585
4598	-0.3582	0.1563	-0.5909	-0.17845	-0.1872	-0.4225	-0.0465	-0.1082	-0.20905	-0.2796	-0.60065	-0.30795	-0.45285	-0.3552	-0.3487	-0.48645	-0.5809	-0.29475	-0.247	-0.9392	-0.0046	-0.56295	-0.2415	-0.5592	-0.3975	-0.19165	-0.7722	-0.0757	-0.6055	-0.2485	-0.38905	-0.2742	-0.46535	-0.15635	-0.2402	-0.61875	-0.17045	-0.1671	-0.20795	-0.2448	-0.2842	-0.4618	-0.4835	-0.167	-0.3871	0.25505	-0.0982	0.511	-0.08895
4601	-0.07595	-0.05055	-0.60555	-0.553	-0.49015	-0.38195	-0.79705	-0.5435	-0.4825	-0.8099	-0.35165	-0.7097	-0.5745	-0.7181	-0.7477	-0.8192	-0.24405	-0.5128	-0.2881	-1.38715	-0.46035	-0.61405	-0.5855	-0.8132	-0.35015	-0.64295	-0.5156	-0.734	-0.58705	-0.4072	-0.7725	-0.3147	-1.08005	-0.69865	-0.42665	-0.60945	-0.3883	-0.58855	-0.06235	-0.5683	-0.4293	-0.55435	-0.4559	-0.124	-0.8266	-0.5997	-0.8372	0.1899	-0.6123
4562	-0.56075	-3.3287	-0.47145	-0.335	-0.18595	-0.51555	0.31585	-0.23595	-0.2091	-0.3973	-0.73765	-0.38155	-0.2015	-0.30225	-0.62785	0.5299	-0.35695	-0.1121	-0.4734	-1.04655	-0.4564	-0.17635	-0.54645	-0.55725	-0.07755	-0.13775	-0.3445	-0.2916	-0.05845	-0.5746	0.00615	-0.9881	0.1355	-0.35535	-0.38585	-0.6011	-0.5053	-0.5462	-0.3353	-0.19875	-0.1963	-0.32285	-0.0396	-0.1457	-0.2288	-1.4286	-1.4811	-0.48705	0.03095
4600	-1.09125	-0.7702	-0.7204	-0.39775	-0.72925	-0.1954	-0.52815	-1.04305	-0.57495	-0.7989	-0.776	-1.20095	-1.0411	-0.7893	-0.96935	-1.6306	-1.0675	-0.7458	-0.7024	-2.58285	-0.56675	-0.8463	-1.2334	-0.71265	-1.11225	-1.2819	-1.42185	-0.74355	-0.60075	-0.72725	-1.1435	-0.623	-1.25155	-0.54065	-1.2038	-1.5925	-0.92905	-0.4856	-0.97985	-1.09485	-0.9056	-0.6746	-0.92	-1.0557	-0.54715	-1.99015	-1.16795	-2.602	-0.4306
4603	-0.5133	-0.9396	-0.0779	-0.2957	-0.3361	-0.18545	-0.45265	-0.12305	-0.29865	-0.4923	-0.22065	-0.33715	-0.1264	-0.281	-0.2825	0.01855	-0.3742	-0.11015	-0.0765	0.06845	-0.3398	-0.1922	-0.2362	-0.12195	-0.50605	-0.19695	-0.2339	-0.32105	-0.0745	-0.1883	-0.16065	-0.08655	-0.19915	-0.0462	-0.20205	-0.37755	-0.0867	-0.111	0.0436	-0.0538	-0.06515	-0.2469	-0.29295	-0.2974	-0.28375	-0.25705	-0.15885	-0.564	0.1974
4605	-0.248	0.0496	-0.6176	-0.0126	-0.5194	-0.20465	-0.3411	-0.2872	-0.33395	-0.2233	-0.4224	-0.39525	-0.3948	-0.3101	-0.2274	-1.06925	-0.02985	-0.35695	-0.27045	-0.4376	-0.1447	-0.21895	-0.39805	-0.28325	-0.33445	-0.3038	-1.0004	-0.2055	-0.34495	-0.28415	-0.3924	-0.32185	-0.3267	-0.2291	-0.47785	-0.12975	-0.50275	-0.5486	-0.30285	-0.1772	-0.1928	-0.49145	-0.6197	-0.29105	-0.1513	-0.38275	-0.47755	-0.0331	-0.3542
4621	0.27705	2.2155	-0.43375	0.14755	0.10005	0.06905	0.02365	0.05045	-0.30785	-0.09105	-0.08885	0.33345	0.3379	-0.06145	-0.05575	0.13975	-0.2195	0.5798	-0.2453	0.77845	0.09445	0.21315	0.0702	0.5176	0.1276	-0.2958	-0.40035	0.00205	0.1231	0.01415	-0.0012	0.16	-0.4079	-0.04305	0.33765	-0.1206	0.1252	-0.10285	0.30515	0.3746	0.1848	-0.10145	0.0526	0.27955	-0.0458	0.51495	0.17495	-0.2944	-0.4301
4606	-1.22805	-0.123	-0.9536	-0.85295	-0.6104	-0.96655	-1.1736	-0.78035	-1.0794	-1.0439	-1.25745	-0.6987	-0.6982	-0.99675	-0.99785	-0.4338	-0.8811	-0.64095	-1.03525	-2.04985	-1.09555	-0.64015	-0.4527	-1.34265	-0.36755	-1.00715	-1.1276	-0.85625	-0.46215	-0.62145	-0.68465	-0.84965	-0.8793	-0.45145	-0.882	-1.1975	-0.83665	-0.6372	-0.35305	-0.85535	-0.62375	-1.42565	-0.6958	-0.52225	-1.0372	-1.0165	-1.11945	-1.27835	-0.45125
4611	-0.4244	-0.80395	-0.76115	-0.7489	-0.2925	-0.61565	-0.2411	-0.4807	-0.2455	-0.7332	-0.5611	-0.6223	-0.4319	-0.38385	-0.46745	-0.19965	-0.0314	-0.2671	-0.26685	-0.20915	-0.25815	-0.44915	-0.87445	-0.55125	-0.36065	-0.68715	-0.3643	-0.44515	-0.969	-0.4351	-0.51675	-0.36145	-0.5689	-0.37145	-0.66935	-0.77595	-0.56805	-0.46855	-0.5269	-0.74455	-0.62605	-0.1446	-0.37595	-0.2129	-0.66	-0.8325	-0.2215	-1.1863	-0.63045
4608	-0.3633	-0.43885	-0.35955	-0.74845	-0.3282	-0.78485	-0.6947	-0.13045	-0.57415	-0.2798	-0.4599	-0.4414	-0.05695	-0.34155	-0.2843	0.09215	-0.24285	-0.17345	-0.17855	-0.0443	-0.4155	-0.2978	-0.7332	-0.4624	-0.14585	-0.2738	0.14645	-0.5038	-1.1077	-0.54835	-0.3471	-0.56985	-0.4127	-0.44895	-0.39675	0.41835	-0.56955	-0.399	-0.4406	-0.31435	-0.2276	-0.54265	-0.27	-0.28915	-0.4599	-0.7955	-0.1746	0.04335	-0.6478
4609	-0.90355	-0.8981	-1.7553	-1.56	-0.6438	-1.25385	-0.8533	-0.8414	-1.41765	-1.1249	-1.62755	-1.252	-0.84665	-1.0992	-1.0682	-0.41605	-1.00545	-0.8589	-1.2427	-1.598	-1.54425	-1.4847	-1.18475	-1.46195	-0.8857	-0.6084	-1.08185	-1.2185	-1.73995	-1.23155	-1.0418	-1.19505	-0.98945	-1.03875	-1.36465	-0.94465	-1.04225	-0.8917	-0.93055	-1.54375	-1.21395	-1.38415	-0.6935	-0.9138	-1.52365	-2.48395	-1.5255	-1.06285	-0.73775
4610	0.1277	0.3423	-0.3956	-0.3943	-0.1805	-0.3956	0.3977	-0.3834	-0.3313	-0.4863	-0.3265	-0.4094	-0.397	-0.4484	-0.9424	-0.1336	0.0342	-0.4072	-0.1774	-1.2011	0.0022	-0.031	-0.6113	-0.6565	-0.3647	-0.2945	-0.2266	-0.4649	-0.2571	-0.2233	-0.0202	-0.0428	-0.0263	-0.3978	-0.5507	0.6236	-0.2956	-0.1186	-0.1426	-0.5612	-0.7024	-0.389	0	-0.0538	-0.3991	-1.3133	-1.056	0.5451	-0.2163
4612	-0.84075	-1.7995	-0.53835	-0.567	-0.4984	-0.3801	-1.40795	-0.7338	-0.9151	-0.75605	-0.60225	-0.8475	-1.017	-0.86755	-1.04005	-0.9859	-0.7854	-0.9439	-0.7367	-0.5935	-0.9565	-0.8143	-0.63525	-0.89715	-0.9246	-1.10865	-0.90565	-0.7083	-0.3714	-0.64175	-0.9519	-0.72855	-1.31675	-0.26905	-0.49745	-1.05665	-0.6353	-0.1502	-0.2379	-0.53335	-0.3426	-0.79355	-0.8998	-0.659	-0.5927	-0.85335	-0.84545	-1.27865	0.183
4613	-0.02175	-0.17535	-0.59295	-0.4935	-0.5716	-0.60945	-0.3129	-0.4205	-0.67635	-0.49955	-0.9311	-0.6651	-0.7408	-0.6396	-0.49545	-1.5885	-0.83285	-1.053	-0.7097	-1.9417	-0.6144	-0.7866	-0.4544	-0.7505	-0.97245	-0.4514	-0.4839	-0.56295	-0.59155	-0.47515	-0.9761	-0.48155	-0.5971	-0.62225	-0.8688	-0.4157	-1.77995	-0.6399	-0.53625	-0.9138	-0.83095	-0.98225	-0.9827	-1.0801	-0.7866	-0.9026	-0.5597	-0.25745	-0.94605
4614	0.05615	0.04435	-0.05665	-0.047	-0.1567	-0.21235	-0.15445	0.0387	0.0316	-0.1504	-0.2473	-0.03005	-0.07535	-0.384	-0.05515	-1.05395	-0.17615	-0.0724	-0.13095	-1.17995	-0.0381	0.0602	0.0152	-0.04915	0.0596	0.11025	-0.4676	0.11415	0.05935	-0.28265	-0.113	-0.10745	0.0981	-0.22835	-0.9641	0.04225	-0.0289	-0.2776	-0.3797	-0.1926	-0.07295	0.1732	-0.25615	0.2238	-0.29555	0.41795	0.07335	0.00045	-0.2146
4615	-1.9878	-0.19305	-0.4371	-0.52995	-0.36475	-0.20705	-0.849	-0.378	-0.51755	-0.4779	-0.69635	-0.58735	-0.4686	-0.4848	-0.43025	-0.65175	-0.6327	-0.3468	-0.6074	-1.00175	-0.46805	-0.1775	-0.1989	-0.50525	-0.7847	-0.57425	-0.6651	-0.579	0.0689	-0.1799	-0.51045	-0.2964	-0.62775	-0.20045	-0.131	-1.0819	-0.35175	-0.32075	-0.19015	-0.22525	-0.0985	-0.1981	-1.10865	-0.5224	-0.357	0.0659	-0.48815	-0.6876	0.18015
4616	-0.8764	-0.4794	-0.58435	-0.6643	-0.349	-0.7415	-0.3039	-0.4733	-0.63595	-0.42055	-0.4836	-0.3312	-0.23815	-0.40345	-0.65915	0.19865	-0.3723	-0.35655	-0.3003	-0.92315	-0.4311	-0.41645	-0.6878	-0.1761	-0.6684	-0.05815	0.0712	-0.5193	-0.37845	-0.3399	-0.33185	-0.42535	-0.77585	-0.5248	-0.51565	-0.28235	-0.3686	-0.13265	-0.23715	-0.70755	-0.7298	-0.93295	-0.25515	-0.66155	-0.5574	-1.07825	-0.4656	0.10425	-0.624
4617	-0.02215	0.80155	-0.49755	-0.2869	-0.2479	-0.3449	-0.0114	-0.20705	-0.4482	-0.4155	-0.5161	0.07205	0.61625	-0.38855	-0.40035	0.2646	-0.40535	0.51845	-0.41965	-0.90505	-0.34385	-0.38755	-0.15715	-0.2502	-0.23055	-0.1951	-0.6105	-0.19755	-0.6929	-0.1701	0.2235	-0.2925	-0.17205	-0.32145	-0.4446	0.20535	-0.60775	-0.1943	0.30795	-0.2226	-0.28315	-0.2405	-0.2409	-0.52185	-0.79815	-0.44765	-0.4832	-0.46305	-0.324
4618	-0.6483	-1.7971	-0.41915	-0.41925	-0.36975	-0.45635	-0.68675	-0.58645	-0.5299	-0.52235	-0.9263	-0.62975	-0.4712	-0.42475	-0.46585	-1.53445	-0.59635	-0.63925	-0.55395	-0.6984	-0.4385	-0.6718	-0.736	-0.63835	-0.5327	-0.65745	-0.6164	-0.4621	-0.56485	-0.3442	-0.6866	-0.3798	-0.976	0.0427	-0.4103	-1.57805	-0.43575	-0.3644	-0.08185	-0.26105	-0.29885	-0.3698	-0.99085	-1.0321	-0.7129	-0.0117	-0.77315	-1.00695	-0.5212
4629	0.0466	-0.30945	-0.58295	-0.4323	-0.3706	-0.6439	-0.4444	-0.412	-0.6136	-0.5002	-0.2739	-0.346	-0.58845	-0.37515	-0.3473	-0.1299	-0.47155	-0.5072	-0.54865	-2.0722	-0.5562	-0.43415	-0.458	-0.60875	-0.23345	-0.2716	-0.68125	-0.40275	-0.60485	-0.37735	-0.67105	-0.3856	-0.4547	-0.33975	-0.4191	-0.3846	-0.36045	-0.5134	-0.9523	-0.5164	-0.57855	-0.4612	-0.17505	-0.35145	-0.60395	-0.94395	-0.43625	-0.1508	-0.66275
4627	-0.3526	-0.0853	-0.4891	-0.30715	-0.36185	-0.3477	-0.49265	-0.365	-0.66345	-0.57435	-0.76115	-1.06075	-0.3179	-0.46345	-0.3914	0.02625	0.05915	-0.1544	-0.63245	-1.4254	-0.32485	-0.49435	-0.43275	-0.48305	-0.42515	-0.6832	-0.76865	-0.40885	-0.65895	-0.38075	-0.54565	-0.42825	-0.36635	-0.2805	-0.4568	-0.1743	-0.6073	-0.37965	-0.5115	-0.5173	-0.3205	-0.16735	-0.50865	-0.56085	-0.6756	-0.63185	-0.4547	-1.58565	-0.46415
4630	-0.84205	-1.5032	-0.66375	-0.71345	-0.66355	-1.0047	-0.0469	-0.61575	-0.76025	-0.74705	-0.7827	-0.95305	-0.15975	-0.5993	-0.7213	-0.72535	-0.48165	-0.21995	-0.68255	-1.3945	-0.50885	-0.7507	-0.92785	-0.7009	-0.64235	-0.4386	-0.15175	-0.6103	-1.48545	-0.68335	-0.63955	-0.7458	-0.68355	-0.4392	-0.9164	-0.54065	-0.6891	-0.52315	-0.78835	-0.711	-0.57765	-0.56695	-0.60705	-0.91945	-0.9055	-1.07605	-0.3924	0.5445	-0.91505
4619	-0.27395	-0.5874	-0.6665	-0.556	-0.26245	-0.5931	-0.07505	-0.25685	-0.542	-0.66145	-0.596	-0.201	-0.14475	-0.6203	-1.0056	-0.74215	-0.22125	-0.18205	-0.3599	-0.72585	-0.3422	-0.1018	-0.33725	-0.59775	0.14005	-0.11455	-0.2988	-0.4463	-0.34805	-0.128	-0.30485	0.09075	-0.1894	-0.3754	-0.7332	-0.1625	-0.5101	-0.49425	-0.24095	-0.61375	-0.60145	-0.9016	-0.1872	0.1901	-0.73745	-1.75805	-1.1766	-1.25595	-0.0302
4639	0.0491	-0.3806	-0.0652	-0.0657	-0.00755	0.07735	-0.45855	-0.16315	-0.30145	-0.2892	0.25795	-0.1388	-0.13245	-0.19935	-0.24015	0.21735	-0.12535	-0.13295	-0.01355	-0.667	-0.1198	-0.31645	0.13275	-0.08035	-0.1246	-0.2958	-0.17915	-0.003	-1.29465	0.03715	-0.23425	-0.01105	-0.1156	0.10535	-0.03385	-0.5649	-0.19375	0.17015	-0.09125	-0.34295	-0.35695	-0.04335	-0.2894	-0.06965	0.05345	0.0868	0.1245	-0.5387	0.0696
4641	-0.57605	-0.83585	-0.64835	-0.67235	-0.5146	-0.50635	-0.86095	-0.64605	-0.7748	-0.67245	-0.6222	-0.63595	-0.47355	-0.63875	-0.64385	-1.2899	-0.54325	-0.42025	-0.3932	-1.3754	-0.7239	-0.5054	-0.6047	-0.67395	-0.49195	-0.54425	-0.58205	-0.4297	-1.8052	-0.5608	-0.7192	-0.3411	-0.7029	-0.53975	-0.2799	-0.39015	-0.63715	-0.61365	-0.63925	-0.81315	-0.53045	-0.52315	-0.91085	-0.5578	-0.7207	-1.1095	-0.83895	-0.72315	-0.6743
4665	-0.52045	1.0499	-0.11105	-0.27575	-0.34815	-0.2794	-0.58715	-0.39355	-0.51515	-0.26785	-0.15005	-0.06425	-0.3372	-0.33065	-0.3243	-0.655	-0.47625	-0.25255	-0.13125	-0.41165	-0.5463	-0.34515	-0.11995	-0.4795	-0.5376	0.09875	-0.6177	-0.46855	0.2099	-0.0984	0.0317	-0.02575	-0.16125	-0.11855	-0.20055	0.08315	-0.2778	0.0549	0.05365	-0.09055	-0.10175	-0.79195	0.03465	-0.5721	-0.3085	0.10145	-0.1932	-0.6071	0.08575
4645	-1.5239	-1.7925	-0.43545	-1.0041	-0.56035	-0.8372	-0.9051	-0.6729	-1.0055	-0.6438	-0.63385	-1.0147	-0.8781	-0.6716	-0.76945	-0.54475	-0.6802	-0.8764	-0.76265	-1.3087	-0.9148	-0.77625	-0.926	-0.8629	-0.56995	-0.6037	-0.10555	-1.05065	-1.06505	-0.63195	-1.0211	-0.6119	-0.9846	-0.7779	-0.65095	-0.9087	-0.57035	-0.79945	-0.94755	-1.14335	-0.74275	-0.75645	-0.83465	-0.6557	-0.86215	-1.14245	-0.8299	-0.21165	-1.02335
4646	0.3897	-0.14015	-0.06485	-0.2923	-0.0878	-0.37395	-0.2608	-0.18115	-0.2221	-0.35275	-0.37	-0.31275	-0.3013	-0.09915	-0.31655	-0.0054	0.0082	-0.2188	0.1883	-0.636	-0.2525	-0.4231	-0.4691	-0.0748	-1.10555	-0.09265	0.0086	-0.016	-0.22215	0.0324	-0.28755	0.03345	-0.36055	-0.0819	-0.1746	-0.13775	-0.27775	-0.15865	-0.14145	-0.1863	-0.10485	0.26805	-0.23815	-0.4293	-0.2408	-0.4744	-0.27375	-0.1838	0.12525
4647	0.50525	-1.06	-0.44515	-0.1843	-0.68405	-0.5689	-0.30325	-0.3403	-0.29715	-0.4814	-0.51075	-0.5489	0.1409	-0.2116	-0.1681	-1.07305	-0.5263	-0.00585	-0.45765	-1.1689	-0.28955	-0.4604	-0.3526	-0.49685	-0.19725	-0.1246	-0.53935	-0.31795	-1.0516	-0.3487	-0.28025	-0.25345	-0.4534	0.13055	-0.61355	-0.4913	-0.17435	-0.5676	-0.0709	-0.9667	-0.56415	-0.4603	-0.35595	-0.7968	-0.9897	-0.74235	-0.8208	-0.38715	-1.0173
4644	-0.93175	-0.4482	-0.62365	-0.3533	-0.57225	-0.37575	-0.5872	-0.70605	-0.75165	-0.8099	-0.59715	-0.6476	-0.4666	-0.4272	-0.82515	0.26515	-0.81465	-0.57485	-1.3139	-1.5362	-0.79035	-0.5043	-0.61075	-0.5837	-0.3979	-1.22365	-1.5269	-0.86145	-0.21175	-0.7221	-0.28645	-0.42575	-0.5704	-0.47065	-0.4586	-0.7768	-0.8134	-0.41115	0.3884	-0.4398	-0.3612	-0.80535	-0.47735	-0.8515	-0.7846	-0.5886	-1.1356	-0.2383	0.23455
4651	-0.7456	0.03075	-0.3104	-0.57805	-0.3403	-0.3802	-0.6258	-0.5919	-0.81135	-0.4324	-0.2918	-0.4908	-0.4275	-0.81395	-0.4032	-0.2815	-0.41805	-0.4064	-0.70855	-0.71075	-0.6443	-0.7472	-0.26165	-0.3132	-0.49575	-0.37025	-0.58235	-0.4988	-0.28295	-0.4833	-0.45265	-0.35525	-0.5489	-0.31995	-0.3964	-1.28865	-0.3183	-0.3583	-0.3977	-0.55135	-0.47125	-0.1456	-0.30655	-0.84945	-0.7998	-0.5193	-0.6213	-0.81685	-0.41795
4654	-0.3203	-0.11005	-0.52955	-0.24845	-0.0999	-0.39605	-0.33085	0.0276	0.02235	-0.3658	-0.73615	-0.25365	0.25075	-0.34485	-0.08855	0.10445	-0.3371	0.00645	-0.1718	-0.858	-0.3902	-0.15265	-0.0014	-0.2195	0.02295	0.13955	-0.39535	-0.1961	-0.75405	-0.1623	0.02545	-0.0486	0.0962	-0.29985	-0.25315	-0.726	-0.33215	-0.1971	-0.3132	-0.1146	-0.06835	-0.6662	-0.33765	-0.0352	-0.37835	-0.6546	-0.078	-1.3298	0.7098
4655	0.26615	-0.2842	-0.1234	-0.24555	-0.29235	-0.35135	0.0498	-0.28955	0.01185	-0.43745	-0.29655	-0.2063	-0.1451	-0.4043	-0.26335	-5e-05	-0.32905	-0.17245	-0.14575	-0.404	-0.0876	-0.33825	-0.2327	-0.37845	0.0393	-0.18605	-0.1219	0.17055	-0.12205	-0.01675	-0.0742	-0.18965	-0.26855	-0.14495	-0.1873	0.2669	-0.46245	-0.19865	-0.4444	0.00905	-0.14485	-0.50605	0.03875	-0.27475	-0.3298	0.1108	-0.04705	0.38595	-0.3065
4650	-0.26295	-0.8782	-0.39465	-0.2629	-0.171	-0.14875	-0.347	-0.4949	-0.24455	-0.38215	-0.4051	-0.4048	-0.341	-0.39045	-0.39175	-0.8714	-0.03625	-0.24645	-0.1477	-0.9468	-0.0758	-0.3527	-0.26415	-0.5012	-0.2374	-0.44435	-0.40165	-0.3558	-0.1109	-0.36795	-0.4729	-0.37295	-0.4076	-0.08455	-0.38455	-0.899	-0.198	-0.21795	-0.181	-0.3537	-0.17	-0.1718	-0.6111	-0.59955	-0.1383	-0.0668	-0.1287	-2.33595	-0.26595
4544	0.6935	0.4492	0.2474	-0.1088	0.04455	0.0484	0.01505	-0.2264	-0.3195	-1.05665	0.20495	-0.04825	-0.34335	0.02625	-0.2189	-0.15645	-0.12965	-0.1453	0.22365	-0.28295	0.31325	-0.16495	-0.1131	0.34375	-0.19675	-0.0935	-0.2127	0.03935	0.24985	0.2273	-0.0444	0.2565	-0.56175	0.10775	0.24515	1.2636	0.3916	0.2282	-0.2654	0.1003	0.1393	0.5067	0.16785	-0.0826	0.0792	0.58745	0.20045	-0.3527	0.043
4667	-0.01495	-0.746	0.29055	0.3746	0.2724	0.8464	0.1182	-0.13685	0.40145	0.44205	0.29055	0.1607	-0.15035	0.4436	-0.06035	-0.9878	0.4161	0.05145	0.7808	-0.5835	0.13145	-0.02685	0.1909	0.4087	-0.64585	-0.35965	-0.0434	-0.0209	0.25075	0.2617	-0.0413	0.1864	0.08675	0.21435	-0.20115	-0.30285	0.07935	0.25425	-0.1243	0.1534	0.3161	0.56805	0.02355	-0.656	0.38515	-0.42255	-0.4216	-1.0797	0.47675
4661	-0.82925	0.5279	-0.64305	-0.0689	-0.37915	-0.4929	0.1713	-0.44915	-0.3526	-0.1766	-0.52605	-0.26955	-0.3444	-0.31705	-0.35745	-0.686	-0.17805	-0.3032	-0.2114	-1.0373	0.12655	-0.2467	-0.34545	0.0592	-0.693	-0.4742	-0.7226	-0.03335	-0.2655	-0.34565	-0.48165	-0.2633	-0.7296	-0.5679	-0.5553	0.3191	-0.29425	-0.4796	-0.36555	-0.2385	-0.49615	-0.5942	-0.34275	-0.02955	-0.0021	-0.3661	-0.0323	0.11285	-0.02395
4679	-0.193	0.0161	-0.17625	-0.13455	-0.13465	-0.4343	-0.31705	-0.15585	-0.2322	-0.03755	-0.84825	-0.38085	-0.03435	-0.2492	-0.13825	0.1679	0.16915	0.0112	-0.26475	-0.4615	-0.33445	-0.30035	-0.4027	-0.60245	0.0344	0.1517	0.14135	0.0963	-0.70915	-0.2603	-0.1902	-0.14275	-0.29455	-0.1634	-0.21805	-0.6906	-0.4859	-0.14975	-0.10405	-0.2335	-0.35495	-0.52095	-0.209	-0.27465	-0.4059	-0.0494	-0.06755	0.91455	-0.54145
4682	0.0913	-1.2189	-0.23575	-0.234	-0.0195	-0.27655	-0.10035	-0.21205	-0.18705	-0.18525	-0.3476	-0.31705	-0.33835	-0.21285	-0.26555	-0.19425	0.1889	-0.13285	-0.19595	-0.3155	-0.0614	-0.08735	-0.4133	-0.1644	-0.1315	-0.2272	-0.20025	-0.06295	-0.54165	-0.03545	-0.45815	-0.0597	-0.0139	0.1075	-0.3635	-0.11575	-0.36835	-0.0846	-0.8691	-0.0391	-0.14455	-1.07435	-0.2183	-0.3535	0.30715	-0.167	0.04205	-0.4538	-0.3458
4687	0.3657	0.4584	0.04675	0.07935	-0.0567	0.221	-0.51305	-0.12845	-0.16735	-0.0454	0.33145	-0.0265	0.0135	-0.04035	0.04845	-0.62065	0.10295	-0.05055	0.0952	-0.4571	0.27885	-0.5111	-0.19685	0.1155	-0.53915	-0.3469	-0.04415	-0.1692	-0.30345	-0.0423	-0.08995	0.13805	-0.6086	-0.0449	0.0319	0.0568	0.12425	-0.115	0.1138	0.10835	0.01145	-0.0798	-0.1751	-0.25735	-0.1786	0.25835	0.05385	-0.126	0.0369
4688	-0.37135	0.02025	0.10615	-0.48825	-0.33345	-0.78845	-0.53975	-0.2109	-0.19495	-0.0863	-0.02905	-0.10905	-0.3189	-0.35305	-0.07885	-0.43885	-0.16435	-0.21245	-0.06065	0.5894	-0.17975	-0.2982	-0.1704	-0.3306	-0.0641	-0.37525	-0.173	-0.3521	-0.03655	-0.1034	-0.36855	0.00025	-0.3664	-0.0087	0.0347	0.2263	-0.19985	-0.18345	-0.30545	-0.257	-0.03005	-0.30025	-0.11095	-0.21385	-0.2375	-0.01375	0.11655	0.6097	0.0788
4689	-0.31645	-0.7435	-0.7578	-1.1235	-0.92895	-1.27775	-1.1136	-1.10865	-1.1506	-0.9283	-0.772	-0.64715	-1.05315	-0.7633	-0.71615	-0.9206	-1.01675	-1.03255	-0.68845	0.1909	-0.6203	-0.80695	-1.1447	-1.442	-1.079	-1.2404	-0.2619	-0.8486	-1.44455	-0.91855	-1.21995	-0.81645	-1.3633	-1.709	-0.8441	0.5253	-0.9799	-0.66365	-1.04565	-0.95295	-0.9562	-0.92905	-0.78465	-1.08295	-1.0325	-0.87225	-0.76695	-1.0843	-1.1073
4690	-0.0602	-0.34215	-0.45175	-0.3708	-0.4541	-0.4546	-0.42385	-0.46885	-0.5106	-0.47835	-0.4946	-0.48545	-0.30605	-0.5326	-0.33715	-0.7722	-0.32855	-0.3789	-0.5537	-0.624	-0.08175	-0.6138	-0.7135	-0.26705	-0.47425	-1.46695	-0.6151	-0.22715	-0.5574	-0.40905	-0.4831	-0.3137	-0.52445	-0.21895	-1.26445	0.63205	-0.4008	-0.3902	-0.4988	-0.5505	-0.408	-0.42975	-0.22055	-0.42015	-0.2906	0.0145	-0.17305	-0.3179	-0.57365
4692	0.7646	-0.52605	-0.02845	-0.0851	0.22635	-0.1751	-0.06905	0.101	-0.25625	0.1386	-0.38805	-0.08985	0.0243	0.0254	-0.02125	0.3038	-0.1163	0.02095	0.2086	-0.50275	0.03745	-0.19515	-0.161	-0.17045	-0.33715	0.25985	-0.00205	0.05815	-1.0977	0.10715	-0.08565	0.2284	0.2206	-0.02295	0.12455	1.01515	-0.0461	-0.75935	0.2495	-0.08335	-0.06835	0.20885	-0.03735	-0.22645	-0.05175	0.0323	0.1871	-0.0628	0.03135
4693	-0.16575	-0.73685	-0.2547	-0.61175	-0.3838	-0.73555	-0.89625	-0.44865	-0.9624	-0.76145	-0.413	-0.2728	-0.3605	-0.5319	-0.57335	-0.3722	-0.49795	-0.40755	-0.46925	-0.258	-0.5362	-0.37405	-0.50445	-0.56995	-0.46195	-0.53575	-0.2206	-0.52905	-0.4897	-0.54965	-0.55755	-0.4704	-0.68505	-0.38495	-0.51925	-0.7103	-0.539	-0.24135	-0.1328	-0.4005	-0.2925	-0.79535	-0.58075	-0.42485	-0.74485	-0.19625	-0.38775	-0.5083	-0.7034
4694	-0.2938	-1.17905	0.1018	-0.0021	-0.09885	-0.1298	-0.04605	-0.0034	-0.16395	0.1532	0.1365	0.06315	0.02895	-0.1815	-0.16815	0.43965	-0.37835	-0.04875	0.03475	1.1856	0.11875	-0.0777	0.179	0.05585	-0.0666	NA	0.31255	-0.08415	0.1309	0.02375	-0.0644	0.0055	0.0121	0.06295	-0.0574	-0.2416	0.2022	0.1063	0.3962	0.14555	0.20835	-0.1603	0.08235	-0.20605	0.0772	0.2043	0.1393	1.19285	-0.25065
4695	1.3659	1.00165	0.7366	0.76875	0.91455	1.3231	-0.15955	0.9237	0.6307	1.57845	1.72985	1.57325	1.3042	0.56425	1.0246	1.91125	0.6629	1.3435	0.76005	1.34275	0.4256	0.6244	1.1172	1.0366	0.64875	0.3245	0.96055	0.7196	1.0663	0.8206	0.9077	1.3441	0.53965	0.4819	1.33145	0.136	0.8171	1.7406	1.7659	1.0895	1.317	0.80285	0.5116	0.78245	1.00515	1.023	0.9057	0.5483	0.43195
4711	-0.92715	-0.13635	-0.33975	-0.30965	-0.0441	-0.18865	0.04715	0.09145	-0.19295	-0.6755	-0.1843	-0.0803	-0.06395	-0.27485	0.01245	-0.20435	-0.1376	-0.01425	-0.36435	-0.09485	-0.25825	-0.2592	-0.1928	-0.30975	0.0481	-0.4963	-0.2602	-0.06445	-0.4239	-0.31305	-0.3287	-0.31055	0.09235	-0.37865	-0.2051	-0.5674	-0.3253	-0.34025	-0.49185	-0.2101	-0.1472	-0.4557	-0.41155	-0.1095	-0.2332	-0.22745	-0.1795	-0.19325	-0.60635
4680	-0.4396	-0.36795	-0.6244	-0.39045	-0.41855	-0.43865	-0.7094	-0.5709	-0.4811	-0.418	-0.41165	-0.58955	-0.3461	-0.48935	-0.2342	-0.5079	-0.42815	-0.4025	-0.17435	-0.60615	-0.61435	-0.42065	-0.0202	-0.33425	-0.35655	-0.4944	-0.33685	-0.50825	-0.06895	-0.33755	-0.3646	-0.2932	-0.77	-0.2733	-0.17075	-0.36425	-0.572	-0.34205	-0.2475	-0.33315	-0.2824	-0.6047	-0.57035	-0.14025	-0.4002	-0.8134	-0.34985	-0.7056	-0.1902
4698	-1.12075	-2.0629	-1.02855	-1.0485	-0.81185	-1.52455	-0.54915	-0.8544	-1.43625	-1.1655	-1.08775	-1.134	-0.95645	-0.81385	-0.99945	-0.1982	-0.578	-0.9727	-0.8319	-1.4973	-0.88895	-1.3322	-1.54865	-1.00775	-1.2078	-0.69285	-0.54705	-0.68385	-2.0274	-0.9256	-1.11275	-0.8668	-1.4878	-1.1114	-0.9564	-0.84565	-0.8492	-0.791	-1.46365	-1.07145	-1.1348	-0.8253	-0.45895	-1.17145	-1.0451	-1.086	-0.82535	-0.2921	-1.17595
4699	-0.36345	-0.5891	-0.671	-0.36295	-0.32195	-0.5979	0.0687	-0.11505	-0.32935	-0.39845	-0.69335	-0.4031	-0.1515	-0.45785	-0.1046	-0.13695	-0.1922	-0.2416	-0.3046	-0.87005	-0.1466	-0.36885	-0.21055	-0.3625	-0.07575	-0.4848	-0.57585	-0.17455	-0.468	-0.67855	-0.54225	-0.60375	-0.1897	-0.34515	-0.37695	-0.1376	-0.37335	-0.42005	-0.57085	-0.3687	-0.3474	-0.6441	-0.3248	-0.1176	-0.15245	-0.60815	-0.1481	-0.3154	-0.2041
4701	-0.19175	-4.75355	-0.3051	-0.2977	-0.08335	-0.2474	-0.35155	-0.10105	-0.19535	-0.2448	-0.4245	-0.03	0.01425	-0.299	-0.1513	-0.15955	0.0427	0.0027	-0.04605	0.06185	-0.1889	-0.06235	-0.2982	-0.3869	0.01405	-0.45455	-0.1468	-0.2902	-0.4129	0.05235	-0.2808	0.02275	-0.26955	-0.20385	-0.19315	-0.14965	-0.20635	-0.13965	-0.41715	-0.4417	-0.3051	-0.16795	-0.4752	0.01685	-0.07685	-1.4398	0.1934	-0.2251	-0.26185
4702	-1.802	0.26355	-1.06795	-0.3802	-0.83325	-1.4857	0.1208	-0.63585	-1.0486	-1.06785	-0.9845	-0.66525	-0.3874	-0.669	-0.97965	0.1558	-0.7483	-0.1764	-0.66045	-1.13925	-0.208	-0.6598	-1.0352	-0.3949	-1.2487	-0.67665	-1.2623	-0.0475	-1.16365	-0.9937	-0.59325	-0.95825	-0.64855	-0.7518	-1.09475	0.6611	-0.94485	-0.8583	-0.97305	-0.44635	-0.73085	-0.97935	-0.20305	-0.54895	-0.66465	-0.66915	-0.5486	-0.7052	-0.507
4703	0.0379	-2.3266	-0.1162	-0.01775	-0.12155	-0.106	-0.2751	-0.3104	-0.3446	-0.3022	0.0297	-0.1358	-0.1002	-0.0337	0.0141	-0.77545	0.0327	-0.08075	0.03815	1.3022	-0.2981	-0.3776	-0.3344	-0.256	-0.71975	-0.1584	-0.53785	-0.1195	-0.1222	-0.00155	-0.14405	0.0255	-0.2823	0.1092	-0.2092	0.46055	-0.1666	-0.0669	-0.3692	-0.20095	-0.08605	-0.36245	-0.47445	-0.9337	0.037	-0.165	-0.24555	-0.14945	-0.03865
4705	-0.567	0.1419	-0.7751	0.0099	-0.29555	0.1558	-0.29335	-0.21945	-0.1431	0.0038	-0.332	-0.1689	-0.26195	-0.2803	-0.3227	-0.3908	0.08545	-0.1278	-0.1001	-0.2475	-0.239	-0.2513	0.1008	-0.1369	-0.32325	-0.4352	-0.8882	-0.25065	-0.64235	-0.37295	-0.38095	-0.2841	-0.197	-0.18815	-0.3784	-0.8246	-0.4922	-0.33025	0.0176	-0.6106	-0.6101	-0.642	-0.70085	-0.2483	-0.03715	-0.79545	-0.57415	-1.2293	0.5659
4724	0.5374	0.1368	0.0466	-0.03355	0.193	-0.03765	-0.1989	-0.15385	-0.2361	0.0211	-0.06825	-0.1541	-0.205	-0.1224	-0.226	-0.52335	0.0388	0.01525	0.25905	-0.5169	0.1258	-0.517	-0.00875	-0.23085	-0.17295	-0.0281	-0.21955	0.16245	-0.0057	0.09795	-0.0321	0.0499	-0.1877	0.1479	0.01685	-0.137	0.1427	0.0748	0.0639	0.05675	-0.1374	0.2508	-0.08575	-0.1353	-0.8712	0.40725	0.0078	0.0155	-0.2584
4725	-0.68465	-0.23545	-0.11915	-0.2429	-0.0407	-0.38875	-0.3039	-0.25015	-0.32855	-0.2766	-0.38115	-0.37575	-0.4381	-0.2313	-0.25185	-0.6277	-0.32635	-0.3073	-0.3406	0.0542	-0.4527	-0.06165	-0.1867	-0.26515	-0.22625	-0.41255	-0.7058	-0.2227	0.0296	-0.22915	-0.3208	-0.23605	-0.19115	-0.28475	-0.051	-0.1585	-0.2911	-0.16425	-0.53355	-0.18775	-0.20725	-1.2252	-0.2408	-0.1665	-0.3139	0.4248	-0.27445	-0.77465	0.30605
4730	-0.70025	0.172	-0.2982	-0.43425	-0.0792	-0.8784	-0.41175	-0.497	-0.1569	-0.06365	-0.16835	-0.1258	-0.22315	-0.5071	-0.3326	-0.25805	0.0278	-0.40495	-0.23475	0.21885	-0.3711	-0.07545	-0.34835	-0.52045	-0.2605	-0.1222	-0.02655	-0.4001	-0.30405	-0.2168	-0.29425	0.00245	0.07415	-0.37565	-0.07535	-0.33335	-0.2347	-0.2809	-0.32585	-0.5148	-0.2146	0.14025	-0.12665	-0.66615	-0.3491	-0.61205	-0.14795	-0.241	-0.2841
4736	-0.26205	-0.60395	-0.6701	-0.46765	-0.35515	-0.4941	-0.54895	-0.56565	-0.59475	-0.7269	-0.28155	-0.6635	-1.1342	-0.61655	-0.39425	-0.5116	-0.18865	-0.79415	-0.12425	-0.33945	-0.2828	-0.39125	-0.27915	-0.3608	-0.43875	-0.314	-0.7903	-0.31975	0.0392	-0.21375	-0.49925	-0.0903	-0.4423	-0.37035	-0.42145	-0.1249	-0.47115	-0.5012	-0.18545	-0.31505	-0.3325	-1.014	-0.43255	-0.1548	-0.44635	-0.4563	-0.2256	-0.5129	0.38275
4731	-1.4112	-0.58645	-0.50485	-0.1996	-0.5591	-0.5716	1.02635	-0.5917	-0.72205	-0.46135	-0.55215	-0.3085	-0.53405	-0.2476	-1.19585	1.12275	-0.6218	-0.23645	-0.942	-0.8178	-0.25225	0.28425	-0.2093	-0.25745	-0.1549	0.1874	-0.9242	-0.0049	0.2767	-0.2265	0.88015	-0.19395	0.3269	-0.502	-0.26805	-0.05355	-0.3233	-0.19675	-0.04585	-0.16805	-0.2583	-0.27995	0.67625	-0.59465	-0.575	-1.08565	-1.1273	-0.8083	-0.03635
4734	-1.56825	-0.87765	-0.3677	-0.2155	-0.32085	-0.2471	-0.20005	-0.01265	0.02155	-0.2196	-0.6518	-0.5742	-0.0695	-0.28835	-0.40975	-0.51415	0.0076	-0.18695	-0.2821	-0.55215	-0.421	0.01965	-0.4888	-0.4717	-0.16455	-0.12715	-0.2549	-0.16925	-0.186	-0.41545	-0.1799	-0.3665	-0.2822	-0.4745	-0.18875	-0.1329	-0.40795	-0.37065	-0.24715	-0.26165	-0.23195	-0.43635	-0.714	0.00885	-0.27385	-0.58955	-0.32345	0.52245	-0.67325
4737	-0.3129	-1.353	-0.3129	-0.1031	-0.1862	-0.3385	0	0	-0.3401	-0.3534	-0.6258	-0.1543	-0.0425	-0.2053	-0.2617	-0.2464	-0.397	-0.3129	-0.3408	0.1086	0.0139	-0.0139	-0.4573	-0.9471	-0.2535	-0.313	-0.3129	-0.0425	-0.6265	-0.3129	-0.21	0.0671	-0.4675	-0.466	-0.2364	0.8698	-0.3312	-0.5097	-1.0639	-0.4044	-0.377	-0.1961	-0.0058	0.2784	-0.0158	-0.0875	0.1489	0.5608	-0.2105
4741	0.4311	-2.38355	-0.2158	-0.3745	-0.1079	-0.3793	-0.3666	-0.20825	-0.1551	-0.44015	-0.10205	-0.20635	-0.02705	-0.2524	-0.19715	-0.2032	-0.14335	0.0819	-0.07815	0.17905	-0.11945	-0.33455	-0.05	-0.2725	0.12935	-0.0789	-0.0577	-0.4532	-0.09605	-0.18165	-0.2352	0.06415	-0.14775	-0.0713	-0.15315	0.63795	-0.0502	-0.17805	-0.329	-0.1283	-0.1329	-0.17955	-0.2414	-0.06595	-0.29015	-0.6379	-0.06065	-0.0458	-0.586
4743	-1.02725	-1.08495	-0.40465	-0.31055	-0.4692	-0.10695	-0.8899	-0.4188	-0.6933	-0.7572	-0.48975	-0.57875	-0.3221	-0.62	-0.52265	-0.50265	-0.41555	-0.422	-0.65065	-1.416	-0.592	-0.75845	-0.3646	-0.8008	-0.6483	-0.81025	-0.54995	-0.55415	-0.26935	-0.55705	-0.4277	-0.41575	-0.8537	-0.329	-0.4287	-0.9186	-0.46375	-0.2754	0.0338	-0.5939	-0.32265	-0.8307	-0.8817	-0.7657	-0.58245	-0.34455	-0.7763	-0.90035	-0.1278
4744	0.04235	0.8356	0.15455	-0.04625	-0.00385	-0.00945	-0.31405	-0.0738	0.0256	-0.1619	-0.5357	0.17905	-0.01015	-0.21125	-0.10115	-0.40175	-0.06765	-0.0468	-0.0383	-0.24925	0.01765	-0.11965	-0.675	-0.15305	-0.3067	-0.12615	-0.2109	-0.1721	-0.00745	0.10205	-0.127	0.19035	-0.2355	-0.0688	0.0893	-0.29595	0.1687	0.1468	-0.2189	0.0331	0.16775	0.0147	-0.3559	-0.2528	0.1136	0.1193	0.1077	-0.1453	-0.2075
4745	-0.5814	-0.3842	-0.42955	-0.5491	-0.3545	-0.53385	-0.73265	-0.5765	-0.8187	-0.50945	-0.5431	-0.82605	-0.5422	-0.7109	-0.55115	-0.7649	-0.46195	-0.4564	-0.52745	-1.36565	-0.53585	-0.7318	-0.5377	-0.5724	-0.88145	-0.603	-0.6278	-0.39325	-0.4707	-0.21055	-0.63815	-0.36185	-0.5817	-0.2925	-0.41405	-0.106	-0.52785	-0.2512	-0.64685	-0.8509	-0.6256	-0.5573	-0.4192	-0.5869	-0.50685	-0.5818	-0.3798	-0.28905	-0.23585
4747	0.1786	-0.1624	-0.46205	-0.4565	-0.40625	-0.42825	-0.39365	-0.2988	-0.4524	-0.36665	-0.8689	-0.26425	-0.15915	-0.2639	-0.15385	-0.51935	-0.4395	-0.0515	-0.2721	-0.59705	-0.24535	-0.3023	-0.3704	-0.5438	-0.51765	-0.30135	-0.1209	-0.31415	-0.77205	-0.34585	-0.342	-0.3106	-0.5625	-0.1528	-0.47335	-0.3117	-0.34865	-1.4922	-0.47765	-0.27395	-0.17645	-0.1467	-0.4751	-0.32215	-0.31975	-0.8864	-0.3976	-0.34425	-0.86855
4749	0.059	-1.6597	-0.70455	-0.2193	-0.49535	-0.58465	-0.3129	-0.31495	-0.57825	-0.86955	-0.7786	-0.727	-0.3175	-0.52405	-0.3255	-0.7232	-0.3647	-0.338	-0.39525	-0.72525	-0.1202	-0.64335	-0.2902	-0.50615	-0.46655	-0.58155	-0.67505	-0.26735	-1.0037	-0.34315	-0.5442	-0.5677	-0.7746	-0.2557	-0.7132	1.0978	-0.5752	-0.31915	-1.04915	-0.7569	-0.70325	-0.16195	-0.65805	-0.2626	-0.3384	-0.83085	-0.388	-0.4515	-0.36695
4750	-0.0317	0.33465	-0.56255	-0.3355	-0.26155	-0.0153	-0.5362	-0.27645	-0.52935	-0.1476	-0.12635	0.28925	-0.0191	-0.27885	-0.2114	-0.3986	-0.6321	0.1116	-0.55585	-0.5316	-0.57755	-0.327	0.03275	-0.0877	-0.6556	-0.4965	-0.2998	-0.33805	-0.0087	-0.33885	-0.3578	-0.3418	-0.39355	-0.41155	-0.0374	-0.5698	-0.3556	-0.2373	-0.00105	-0.25585	-0.10765	-0.45605	-0.6736	-0.6125	-0.4448	-0.35065	-0.3419	-0.6672	-0.1253
4756	-0.2692	-0.95405	-0.3085	0.1272	-0.36565	-0.1181	-0.2214	-0.52275	-0.3728	-0.2573	-0.18075	-0.11235	-0.35395	-0.3839	-0.20145	-0.57245	-0.38925	-0.28555	-0.0397	-0.5923	0.3117	-0.27275	-0.54895	0.00155	-0.4072	-0.3658	-0.39795	-0.1873	-0.3535	-0.55615	-0.501	-0.598	-0.65995	-0.27215	-0.67765	0.95975	-0.081	-0.52955	-0.46785	-0.1168	-0.28035	-0.09355	-0.29935	-0.2198	-0.1055	-0.3548	-0.12825	-0.28045	-0.41245
4752	0.02535	0.35545	-0.0933	-0.1382	-0.21875	-0.27575	-0.41025	-0.13245	-0.58995	-0.30035	-0.1829	0.19995	0.351	-0.2986	-0.30395	0.4685	-0.318	0.63245	-0.3464	0.09665	-0.19175	0.10255	0.11045	-0.1312	-0.06425	-0.436	-0.5452	-0.0572	0.2403	0.01815	0.14225	0.2131	-0.08525	-0.23365	0.11035	-0.0688	-0.30655	0.16465	-0.1486	0.009	0.0319	-0.22055	0.11155	-0.35525	-0.39185	0.13925	-0.1946	0.0378	-0.19535
4755	0.32105	-0.8936	0.08065	0.156	0.01715	0.5972	0.26985	-0.01565	0.23985	-0.086	0.23655	0.27055	-0.2408	0.0394	0.0907	-0.551	-0.12995	0.01945	-0.0565	-0.7522	0.23495	0.03195	0.04145	0.22445	0.2557	-0.52275	-0.12135	0.04435	0.0168	-0.0048	-0.12305	0.06575	-0.0496	0.23435	0.2479	0.1219	0.07085	0.23565	-0.4278	-0.07085	-0.1254	0.3317	-0.2952	0.2109	0.2347	0.7376	0.26065	-0.0225	-0.4224
4754	-0.3755	-0.33695	-0.22535	-0.33095	-0.0659	-0.1986	-0.54395	-0.1442	-0.2474	-0.29245	-0.2017	-0.3028	-0.30545	-0.38895	-1.10795	-0.2126	-0.1663	-0.24795	-0.43475	-1.1926	-0.3809	-0.2026	-0.20965	0.13265	-0.2039	-0.0687	0.0703	-0.34665	-0.14645	-0.15655	-0.4204	-0.0938	-0.2261	-0.3907	-0.25715	0.1507	-0.09465	-0.4087	-0.28565	-0.25185	-0.25855	-0.3356	-0.04855	-0.33885	-0.4657	-1.75215	-1.5201	-1.37245	-0.05
4759	0.3351	-0.58545	0.0017	-0.0421	-0.05705	-0.02965	-0.0075	0.0941	0.3573	-0.0367	0.1035	0.18385	0.29815	0.11395	0.15815	-0.1559	0.22155	0.31585	-0.03585	-0.8134	0.0705	0.1204	-0.01695	-0.00555	0.07995	-0.03205	0.3839	0.12725	-0.0629	0.1261	0.1264	0.01615	0.1084	0.13415	0.1454	0.29445	0.0691	-0.0907	-0.11455	0.33515	0.33225	0.23555	0.26305	0.2679	-0.13235	0.05655	0.19065	-0.6198	-0.1352
4760	-0.23955	-0.81655	-0.2159	0.0193	0.0086	0.29565	0.22955	-0.5216	0.22325	0.24175	-0.0356	-0.40205	-0.24565	-0.11995	-0.08295	-0.7382	-0.2867	-0.07575	0.12665	-1.165	-0.10745	-0.71555	-0.47845	-0.11085	-0.50795	-0.2416	-0.5693	-0.26515	-0.4901	-0.10315	-0.276	-0.19455	-0.03465	0.07395	-0.4232	-0.70175	-0.13995	0.10905	-0.28255	-0.68455	-0.49965	0.1919	-0.6314	-0.57275	-0.1192	-0.50945	-0.22325	-0.62485	-0.33
4765	-0.62865	-1.1755	-0.19425	-0.2074	-0.1859	-0.2163	-0.0881	-0.36465	-0.28475	-0.0291	-0.434	-0.07685	0.0035	-0.36135	-0.19475	0.18955	-0.18115	-0.0556	-0.18385	-0.4252	-0.37185	-0.1407	-0.4842	0	-0.121	-0.43015	-0.344	-0.4171	-0.2759	-0.4432	-0.1334	-0.4067	-0.0651	-0.1478	-0.0978	-0.7296	-0.2397	-0.14505	0.1105	-0.44855	-0.40285	-0.24325	-0.3201	-0.37705	-0.1994	-0.0643	-0.0491	-0.1659	-0.0514
4766	-0.016	-3.4923	-0.3019	-0.1015	0.00095	-0.24585	0.1998	-0.0511	-0.02165	-0.38015	-0.2718	-0.25225	-0.0145	-0.1277	-0.115	0.5189	0.00235	0.07305	-0.29055	-0.58085	-0.0793	-0.0356	0.12485	-0.26015	0.4442	0.2635	-0.91395	-0.19065	-0.1173	-0.15955	0.2114	-0.18015	0.54895	-0.25185	-0.0733	0.04445	-0.19815	-0.0605	0.3331	-0.3359	-0.371	-0.45945	0.1558	0.0985	-0.2346	-0.4515	-0.0198	-0.78825	0.28675
4775	-0.21595	0.0494	-0.1654	-0.17825	-0.2317	-0.3345	-0.3535	-0.35615	-0.2837	-0.4196	-0.31625	-0.3003	-0.32935	-0.4468	-0.3086	-0.50645	-0.50175	-0.23375	-0.411	-1.79595	-0.30925	-0.4253	-0.2691	-0.30215	-0.15535	-0.4343	-0.3304	-0.13945	-0.2383	-0.1745	-0.49735	-0.05505	-0.5027	-0.2815	-0.2257	-0.2602	-0.2434	-0.2731	-0.70825	-0.27215	-0.29295	-0.254	-0.2952	-0.4262	-0.34435	-0.4427	-0.25295	0.13805	-0.48515
4777	-0.65855	-0.07295	-0.232	-0.31165	-0.34425	-0.1963	-0.9839	-0.5675	-0.37775	-0.70185	-0.0306	-0.25795	-0.67275	-0.32425	0.38125	-1.57965	-0.2892	-0.5984	-0.5	-1.298	-0.43515	-0.2868	0.2495	-0.2504	-0.1078	-0.6454	-0.52105	-0.45115	0.18775	-0.34635	-0.63035	-0.1883	-0.6285	-0.50835	-0.20915	-0.89945	-0.0127	-0.37905	-0.56865	-0.3129	-0.1321	-0.74165	-0.36725	-0.2225	-0.4363	-0.3147	-0.20265	-0.3602	-0.4121
4798	-0.70055	0.50385	0.06935	-0.0219	0.0618	-0.2437	0.0512	-0.09165	-0.01575	0.174	-0.1259	0.089	0.0098	-0.0475	0.04025	-0.40925	-0.06735	0.04245	-0.10145	-0.4264	0.2385	-0.24105	0.05675	0.2722	-0.1626	-0.061	0.0198	-0.28775	0.1345	0.01785	0.0751	-0.1506	-0.04125	-0.02505	-0.28975	-0.0509	0.01455	0.0299	-0.05515	0.08785	0.0271	0.3321	-0.11015	-0.49115	0.08975	0.6292	0.1455	0.49555	-0.14995
4794	-0.30675	-0.2753	-0.42325	-0.57415	-0.4534	-0.55355	-0.7121	-0.6159	-0.67865	-0.4025	-0.6158	-0.53375	-0.49485	-0.54005	-0.5518	-0.4328	-0.66915	-0.4933	-0.66715	0.4639	-0.5479	-0.25005	-0.45465	-0.60545	-0.5008	-1.50995	-0.57525	-0.52645	-0.45755	-0.37385	-0.57815	-0.52265	-0.7103	-0.1886	-0.4178	-0.41045	-0.2944	-0.35895	-0.92675	-0.28275	-0.28315	-0.4392	-0.62235	-0.68125	-0.3185	-0.17245	-0.5829	-1.056	-0.4871
4795	-0.659	-1.25915	-0.9393	-0.4283	-0.45755	-0.05625	-0.3743	-0.7145	-0.12755	-0.45545	-0.9915	-0.91705	-0.57325	-0.37935	-0.57165	-0.8248	-0.0931	-0.56195	-0.25595	-1.283	-0.7121	-0.60575	-0.93785	-0.58925	-0.7745	-0.81855	-0.61155	-0.80275	-1.53875	-0.91255	-0.6946	-0.8133	-0.71475	-0.3307	-1.00705	-1.05205	-0.8322	-0.6409	-0.91335	-0.6564	-0.82255	-0.0432	-0.73295	-0.69795	-0.4688	-1.5803	-1.0418	-1.84945	-0.8173
4791	0.57595	-0.26375	-0.418	-0.03875	-0.2517	-0.39525	-0.19685	-0.377	-0.35485	-0.4513	-0.79295	-0.48685	-0.3819	-1.049	-0.02925	-0.21585	-0.07695	-0.3379	-0.20805	-0.63105	-0.081	0.2396	-0.43675	-0.38285	0.00485	-0.22645	-0.7377	-0.09115	-0.23055	-0.11505	-0.31415	-0.00735	-0.2045	-0.2104	-0.32895	0.16445	-0.2277	-0.2884	-0.2297	-0.37495	-0.3502	-0.824	-0.21585	0.0559	-0.0475	-0.1331	-0.13765	-0.80525	-0.3458
4803	0.0852	-0.52245	-0.34395	-0.2273	0.02715	0.13945	0.03115	-0.07255	0.31045	0.1198	0.0472	-0.09045	-0.16765	-0.0207	-0.1015	-0.87185	0.3434	-0.05425	0.2369	-1.8483	0.11315	-0.1293	-0.35405	-0.09365	-0.15885	-0.07635	-0.12915	0.01235	-0.5944	-0.16365	-0.38315	-0.26815	-0.29315	-0.2006	-0.4966	-0.8075	-0.22535	-0.47995	-0.4964	-0.47505	-0.5281	0.0509	-0.2216	-0.17745	0.2389	-0.7495	-0.32565	-0.5638	-0.16015
4819	0.65565	-0.98485	-0.14575	0.0483	-0.0396	0.1222	-0.33615	0.22685	-0.1901	0.16075	-0.1423	-0.7502	0.002	-0.07105	0.13465	-0.08575	0.05785	0.09475	-0.02515	-0.871	-0.032	0.14725	-0.064	-0.1854	-0.19775	-0.02275	-0.50125	-0.06295	0.2164	0.0851	0.03195	0.2742	0.7062	0.13255	-0.13085	-0.34515	-0.27985	0.0897	0.34355	0.16305	0.17845	-0.25185	-0.3138	-0.18025	0.3959	-0.01245	-0.2273	-0.10685	0.0495
4821	0.3325	0.3682	-0.186	-0.24645	-0.06395	-0.4898	-0.04065	-0.2602	-0.17055	-0.056	-0.2176	-0.0684	-0.222	-0.10855	-0.2309	0.06395	-0.17295	-0.2987	-0.1524	-1.34925	-0.019	-0.37225	-0.25	-0.2602	-0.3453	-0.1255	-0.00055	-0.1791	-0.50025	0.04825	-0.16985	0.14095	-0.04245	-0.22175	-0.3909	0.9813	-0.292	-0.29305	-0.0193	-0.09015	-0.09995	0.0733	-0.0339	-0.3397	-0.26765	0.18115	-0.03705	-0.1991	0.0435
4820	-0.79925	-0.5826	-0.4495	-0.41365	-0.2555	-0.61555	-0.09415	-0.4099	-0.51125	-0.41225	-0.272	-0.42615	-0.2588	-0.25965	-0.6656	-0.00695	-0.1991	-0.1942	-0.35915	-0.3658	-0.1342	-0.3263	-0.56545	-0.5917	-0.36385	-0.34835	-0.3259	-0.1061	-0.3465	-0.2971	-0.33775	-0.3453	-0.1643	-0.31865	-0.4519	-0.435	-0.4131	-0.32125	-0.4246	-0.4475	-0.3497	-0.7104	-0.2219	-0.59545	-0.4742	-0.68275	-0.3975	-0.2827	-0.5402
4822	0.0245	-1.16575	-0.5496	-0.5831	-0.38875	-0.4726	-0.5822	-0.40195	-0.8576	-0.60365	-0.3954	-0.42845	-0.54675	-0.5302	-0.43065	-0.37215	-0.5698	-0.35445	-0.52275	-1.5833	-0.3549	-0.40985	-0.5092	-0.55195	-0.33015	-0.67645	-0.7343	-0.424	-0.5898	-0.36455	-0.69205	-0.3437	-0.57865	-0.37655	-0.647	-0.67285	-0.64575	-0.36085	-1.1856	-0.6509	-0.70155	-0.6296	-0.5634	-0.1863	-0.4673	-0.426	-0.4124	-0.773	-0.34505
4824	-0.2248	-0.6761	-0.27245	-0.98585	-0.5511	-0.76205	-0.1161	-0.4995	-0.64435	-0.2325	-0.78805	-0.5425	-0.4453	-0.2384	-0.3154	0.41845	-0.3048	-0.44415	-0.20845	0.2275	0.1053	0.07645	-0.46065	-0.19155	-0.16535	-1.0197	0.0393	-0.23275	-0.607	-0.34655	-0.41075	-0.23885	-0.16725	-0.41385	-0.35805	0.15735	-0.3209	-0.5162	-0.70715	-0.72505	-0.7907	-0.3655	0.2149	-0.2683	-0.02445	-0.9612	-0.16605	-0.1664	-0.4559
4825	-0.56215	0.2522	-0.54675	-0.75805	-0.5492	-0.7942	-0.3129	-0.20185	-0.4013	-0.5653	-0.38595	-0.54845	-0.3592	-0.37625	-0.44775	0.34995	-0.2104	-0.3129	-0.4283	-0.3647	-0.30445	-0.0497	-0.32385	-0.4305	0.088	0.0815	-0.1569	-0.24585	-0.37685	-0.35155	-0.3595	-0.372	-0.14385	-0.54345	-0.83075	-0.6241	-0.68915	-0.43335	-0.6642	-0.5555	-0.3532	-0.8155	-0.1491	0.17445	-0.49005	-0.985	-0.49365	-0.93125	-0.5497
4827	-0.55565	-2.8144	-0.37635	-0.4604	-0.32975	-0.3629	-0.6107	-0.22665	-0.54305	-0.38795	-0.2613	-0.50855	-0.1889	-0.29765	-0.33805	-0.5413	-0.43805	-0.2674	-0.8423	-0.7047	-0.47685	-0.23885	-0.3026	-1.3986	-0.387	-0.32135	-0.4002	-0.48775	-0.49385	-0.314	-0.4233	-0.2912	-0.8007	-0.11455	-0.1528	-0.4233	-0.36705	-0.27275	-0.65035	-0.2141	-0.0831	0.00705	-0.4159	0.01375	-0.2612	0.0121	-0.41745	-0.3203	-0.4499
4831	0.3956	-0.0483	0.10355	-0.0354	-0.095	-0.23475	-0.0274	0.0401	-0.1933	-0.24565	0.06025	-0.04495	0.02825	-0.1304	-0.1086	0.1381	-0.1816	0.0458	0.28735	-1.2624	0.12225	0.1603	-0.11615	0.27895	-0.58555	0.1814	0.0351	0.1675	-0.09775	-0.15805	-0.0482	-0.05855	0.09465	-0.0076	0.0677	-0.06095	0.17575	0.25215	-0.1839	0.3152	0.191	0.1491	0.17835	-0.3328	-0.0719	0.4483	0.28585	0.2446	-0.1859
4833	0.1949	-0.92835	-0.01885	-0.2813	-0.02305	-0.45555	-0.5704	-0.3585	-0.46675	-0.3791	-0.3104	-0.095	-0.26945	-0.27025	-0.2116	0.1143	-0.0649	-0.2447	-0.3223	-0.3306	-0.29605	0.0679	-0.19395	-0.7474	0.0399	-0.19735	0.0524	-0.32205	-0.26675	-0.32905	-0.3842	-0.26975	-0.4098	-0.1671	-0.0866	-0.408	-0.2565	-0.0738	-0.10315	-0.3832	-0.23615	-0.3544	-0.0824	0.0259	-0.22125	-0.4756	-0.4313	0.2639	-0.1832
4834	-0.61765	-0.0166	-0.4558	0.00645	-0.2994	-0.0836	-0.6728	-0.54905	-0.44125	-0.34	-0.38935	-0.29775	-0.4209	-0.37045	-0.279	-0.4792	-0.38515	-0.41605	-0.2483	-0.9603	-0.39415	-0.27075	-0.40485	-0.229	-0.20775	-0.60515	-0.4233	-0.23265	-0.04795	-0.3739	-0.4185	-0.35635	-0.47025	-0.2374	-0.28555	-0.534	-0.14255	-0.3331	-0.27445	-0.35185	-0.19445	-0.36525	-0.54545	-0.31165	-0.6506	-0.30495	-0.0223	-0.7308	-0.28585
4826	0.04805	-0.6435	-0.3177	-0.184	-0.62035	-0.4298	-0.0551	-0.32005	-0.19115	-0.3243	-0.735	-0.2053	-0.47615	-0.6009	-0.27075	-0.6403	-0.31875	-0.3498	-0.7834	0.25325	0.0737	-0.0443	-0.4	-0.44535	-0.3548	-0.60555	-1.0941	-0.1351	-0.45445	-0.34825	-0.62075	-0.35425	-0.5683	-0.5736	-0.5661	0.0475	-0.37665	-1.2654	-0.59815	-0.25075	-0.5099	-0.5083	-0.62105	-0.12075	-0.1693	-0.0364	-0.48175	-0.42845	-0.29965
4835	0.2771	-0.2403	-0.2783	-0.29205	-0.1845	-0.51655	-0.16045	-0.02905	-0.28045	-0.12925	-0.46745	-0.27175	-0.09925	-0.11605	-0.06725	-0.4312	-0.12085	-0.04825	-0.42185	0.2864	-0.043	-0.1445	-0.25955	0.0002	-0.2958	-0.91415	-0.1246	-0.0873	-0.847	-0.193	-0.3421	-0.0264	-0.32605	-0.11235	-0.279	0.1876	-0.19655	-0.39345	-0.52025	-0.3179	-0.2664	-0.1978	-0.2082	-0.30285	-0.0989	-0.34735	0.0122	-0.1729	-0.39475
4837	-1.10365	0.12155	0.0059	-0.1204	-0.1239	-0.5922	-0.06575	-0.1167	-0.0576	-0.11595	-0.2669	-0.81525	-0.71655	0.0832	0.0981	-0.0226	0.1044	-0.6592	0.09095	-0.6606	0.2336	0.06855	-0.28155	-0.31395	-0.2135	-0.03845	-0.11875	-0.1176	-0.55355	-0.13885	-0.4832	0.0196	0.19085	-0.1541	-0.2073	-0.87655	-0.3669	-0.2306	-1.1084	-0.391	-0.31955	0.1666	-0.4928	0.18	-0.1835	-0.2093	0.11975	-0.3107	-0.63575
4838	-1.139	-0.69415	-0.9232	-0.52475	-0.63635	-0.7975	-0.28615	-0.6279	-0.5304	-0.8031	-0.8654	-1.04875	-1.31885	-0.48635	-0.7353	-1.50645	-0.65515	-1.1453	-0.73365	-1.35235	-0.6905	-0.64865	-0.49695	-1.2573	-0.74185	-1.16955	-0.78085	-0.53055	-0.40285	-0.6319	-1.1716	-0.6426	-1.0165	-0.5819	-0.89405	-0.60495	-0.8144	-0.7223	-0.62415	-0.5615	-0.6658	-0.93605	-0.81225	-0.9253	-1.009	-0.5358	-0.60875	-0.8111	-0.4276
4839	-0.05855	0.2024	-0.6868	-0.07375	-0.4069	-0.48975	-0.3365	-0.22025	-0.5196	-0.38215	-0.4262	-0.54605	-0.2236	-0.25215	-0.2974	-1.1421	-0.38145	-0.02975	-0.3603	-1.20715	-0.22365	-0.39315	-0.53175	-0.24715	-0.35885	-0.4652	-0.715	-0.35815	-0.60535	-0.4839	-0.3341	-0.5034	-0.50525	-0.4743	-0.5134	0.1218	-0.3955	-0.39325	-1.2355	-0.16195	-0.31025	-0.70455	-0.5877	-0.2711	-0.20195	-0.19355	-0.0935	-0.9802	-0.20785
4841	0.5885	-0.4734	-0.26095	-0.10805	-0.0647	-0.31865	0.01975	-0.18995	-0.1623	-0.232	-0.37635	-0.34865	-0.1804	-0.2612	-0.01565	-0.67275	-0.07975	-0.3441	-0.08925	-0.64735	0.22945	-0.4089	-0.30245	-0.10055	-0.4615	-0.4836	-0.2472	-0.117	-0.24575	-0.18515	-0.2654	-0.09415	-0.39345	-0.2668	-0.3256	0.67795	-0.19975	-1.11755	-1.20905	-0.2215	-0.22925	0.08735	-0.3571	-0.42525	-0.27735	-0.30645	-0.4538	-0.64145	-0.0251
4899	-0.33605	-0.0843	-0.5402	-0.2324	-0.26155	-0.33935	-0.009	-0.05395	-0.48345	-0.3552	-0.38885	-0.2843	-0.13835	-0.28445	-0.3169	-0.0229	0.1576	-0.03645	-0.31265	0.30095	-0.4004	-0.09175	-0.6436	-0.2679	0.17945	-0.0602	-0.43265	-0.0779	-0.32075	-0.16695	-0.33265	-0.2578	-0.1433	-0.30325	-0.32675	-0.1825	-0.2882	-0.30145	-0.15975	-0.3329	-0.3345	-0.5147	0.2044	0.0472	-0.40365	-0.3419	-0.21655	0.0808	-0.09595
4845	-0.6243	-0.4183	-0.55015	-0.6111	-0.7095	-0.7348	1.23155	-0.4278	-0.44605	-0.4614	-0.5311	-0.96815	-0.58145	-0.324	-0.43505	0.3347	-0.2789	-0.51345	-1.0526	-0.62245	-0.31115	0.17285	-0.6572	-0.79675	0.0911	-0.02345	-0.5607	-0.58495	-0.33055	-0.3102	0.75935	-0.28985	0.30075	-0.335	-0.4011	0.09875	-0.52755	-0.14375	0.1466	-0.4677	-0.45745	-0.59725	0.1593	-0.27725	-0.38505	0.30865	0.02305	-0.3045	0.1771
4846	-0.672	0.09925	-1.57395	-0.58125	-0.4301	-1.67405	-0.6021	-0.78225	-1.52875	-1.17285	-1.46825	-1.06465	-0.5876	-0.9168	-1.2359	0.06215	-0.8012	-0.4555	-0.76405	-0.73135	-0.38	-0.92155	-1.1039	-0.53465	-0.9955	-0.27615	-0.75635	-0.7339	-1.5287	-1.37305	-0.68695	-1.0938	-0.8647	-1.2852	-1.40005	-0.5355	-1.0129	-0.83795	-0.26115	-1.2763	-1.27175	-1.79495	-0.81545	-0.4706	-0.67635	-1.2479	-0.7159	0.32295	-0.3185
4849	-0.64765	-0.2115	-0.28285	-0.1303	-0.2764	0.44645	-0.2981	-0.53555	0.5024	0.1765	-0.40255	-0.5678	-0.5052	0.0034	-0.53095	-0.7088	-0.0878	-0.39585	0.4131	-1.94145	0.0184	-0.2454	-0.83145	-0.1619	-0.64525	-0.492	-0.31955	-0.12215	-0.5944	-0.3865	-0.58965	-0.5362	-0.3897	-0.1596	-0.4905	-0.4376	-0.4504	-0.1254	-0.84205	-0.8812	-0.93015	-0.2813	-0.43045	-0.2934	0.21365	-1.25055	-1.09505	-1.4286	-0.19585
4854	-0.5081	0.25325	-0.18615	-0.1217	-0.0071	-0.3879	0.0046	-0.3565	-0.2577	-0.3639	-0.2314	-0.1624	-0.4297	-0.2514	-0.2504	-0.5262	-0.36065	-0.40555	0.0163	-0.25035	0.0605	-0.38265	0.04675	-0.0618	-0.39005	-0.25865	-0.2406	-0.12985	0.1097	-0.2724	-0.4396	-0.10305	0.0129	-0.2363	-0.0648	-0.65385	0.03975	-0.02775	-0.4795	-0.2845	-0.21735	-0.42935	-0.38125	-0.20775	-0.0103	0.3318	-0.00885	-0.24425	-0.08335
4851	0.08425	-1.3948	-0.40565	-0.33225	-0.15465	-0.24335	0	-0.1654	-0.3049	-0.33345	-0.29075	-0.37655	-0.2477	-0.6091	0.15125	-0.74085	-0.358	-0.0927	-0.33225	-1.18775	-0.4467	-0.30215	-0.22855	-0.37635	-0.25455	-0.0255	-0.4711	-0.4592	-1.3314	-0.11275	-0.31985	-0.08355	-0.20315	-0.11305	-0.136	-0.4059	-0.24995	-0.1838	-0.3098	-0.44385	-0.3511	-0.25835	-0.20325	-0.7198	-0.3563	-0.62415	-0.48655	-0.797	-0.3824
4828	0.25635	-1.04275	-0.0774	-0.2484	-0.54115	-0.1811	-0.6288	-0.68995	-0.5344	-1.16395	-0.22575	-0.2896	-0.2548	-0.4757	-0.3824	-0.65865	-0.50725	-0.34425	-0.33675	-0.5892	-0.33145	-0.22505	-0.5426	-0.25055	-0.82665	-1.62945	-0.39655	-0.49285	-0.2574	-0.4673	-0.44075	-0.18715	-0.4866	-0.32605	-0.44125	-0.5135	-0.38265	-0.18455	-0.325	-0.2553	-0.2802	-0.4807	-0.4947	-0.93635	-0.2821	-0.2914	-0.6864	-0.37625	-0.7267
4852	0.28155	0.20515	0.1681	0.22275	-0.1027	0.1595	-0.5115	-0.0964	-0.02045	-0.1474	0.03675	0.04485	-0.07755	0.1513	0.0889	-0.54795	-0.05945	0.1182	0.03625	-0.2748	0.05505	-0.1619	-0.1188	0.05845	-0.2398	-0.43335	0.13175	-0.30485	0.15735	-0.15515	-0.0687	-0.03365	-0.21	0.2484	0.0489	-0.11315	-0.0877	0.02225	-0.0165	-0.2083	-0.1033	0.05395	-0.00915	-0.2864	0.0094	0.23405	-0.17265	-0.3392	0.27885
4853	-0.5589	-0.0045	-0.0707	-0.3873	-0.4035	-0.30765	-0.2187	-0.1364	-0.27745	-0.17615	-0.252	-0.55475	-0.3234	-0.27675	-0.15385	-0.07815	-0.1887	-0.31475	-0.51565	-0.4402	-0.19875	-0.37035	-0.43235	-0.1031	-0.34055	-1.0758	-0.28925	-0.0507	-0.40025	-0.26485	-0.3674	-0.29	-0.0619	-0.17385	-0.29895	-1.09355	-0.28405	-0.4121	-0.92085	-0.18145	-0.28795	-0.0197	-0.24615	-0.3712	-0.1382	-0.54725	-0.14865	-1.05925	-0.5517
4856	-0.3568	0.21085	-0.3512	-0.0658	-0.29745	-0.42865	-0.22235	-0.37165	-0.3234	-0.4298	-0.78415	-0.53555	-0.46965	-0.56355	-0.58055	0.1153	-0.7236	-0.32	-0.96505	-1.24255	0.0487	-0.72555	0.11695	-0.4612	-0.4246	-0.23335	-0.83515	0.0954	0.1492	-0.22635	-0.52935	-0.3648	-0.0731	-0.08845	-0.2557	-0.3168	-0.6289	-0.24	-0.1163	-0.63235	-0.66425	-0.43555	-0.44335	-0.01105	-0.3668	-0.109	-0.3071	-0.21285	0.3548
4857	0.05835	0.06045	-0.33645	-0.18735	-0.1427	-0.09825	-0.4513	-0.15905	-0.2676	-0.15075	-0.30205	-0.22545	-0.09045	-0.48195	-0.018	-0.86135	-0.10965	0.07235	-0.52325	-0.9892	-0.02585	-0.3897	0.01615	-0.3701	-0.2263	-0.59055	-0.26175	-0.1275	0.05635	-0.04275	-0.2343	0.03885	-0.52945	0.0371	-0.00745	0.1712	-0.19935	-0.1738	-0.0169	0.1012	-0.0252	-0.32645	-0.5845	0.0581	-0.15825	0.47885	0.10775	0.09135	-0.0769
4858	0.0056	0.278	-0.0644	0.0854	-0.0405	-0.14985	-0.2751	-0.04885	-0.1738	-0.1355	-0.0415	0.0363	0.04605	-0.1385	0.01715	-0.1865	-0.11895	0.0131	-0.0446	-0.43275	-0.0169	-0.08615	0.21365	-0.04735	-0.29945	-0.17985	0.03835	0.12955	0.09475	0.08475	-0.2181	0.0546	-0.07945	-0.19495	0.03345	-0.4635	-0.01945	-0.06575	-0.54525	-0.0383	-0.1066	0.0318	-0.17155	-0.31785	-0.0407	0.01135	0.1085	0.1389	0.022
4863	-0.27595	-1.00275	-0.0689	0.18745	-0.221	-0.41165	-0.3521	-0.35625	-0.22955	-0.0939	-0.21025	-0.3429	-0.24735	0.03305	-0.30215	-1.0264	-0.29215	-0.0587	-0.26485	-0.6138	-0.068	-0.3622	-0.3481	0.02035	-0.6715	-0.4382	-0.3096	-0.17605	-0.0907	-0.3336	-0.33435	-0.3527	-0.37795	0	-0.36655	-0.4334	-0.3812	-0.22255	-0.2707	0.21415	0.05775	0.0928	-0.39965	-0.4307	-0.32015	0.1348	-0.299	-0.5624	-0.0522
4866	0.21635	-0.11525	-1.1218	-0.776	-0.6011	-0.11375	-1.0559	-0.83675	-0.6557	-0.7444	-0.41415	-0.80705	-0.74565	-0.9481	-0.76335	-1.3472	-0.64385	-0.567	-0.539	-1.208	-1.30935	-1.02025	-0.544	-0.6584	-0.9478	-1.02675	-1.25345	-0.8423	-0.55745	-0.4198	-0.83395	-0.59235	-0.81835	-1.46285	-1.1023	-1.09285	-0.6944	-0.52	-0.61485	-0.61085	-0.4813	-1.02615	-0.55595	-0.7156	-0.9555	-1.9081	-0.99825	-3.31445	-0.14275
4873	0.531	-1.1413	-0.24055	-0.24065	-0.13135	-0.5063	-0.06865	-0.41955	-0.1652	-0.20745	-0.24845	-0.28485	-0.26495	-0.11505	-0.15785	-0.2197	-0.4282	-0.08305	-0.08245	-0.3437	0.1709	-0.08945	-0.41925	-0.0767	-0.13495	-0.0528	0.0086	0.05365	-0.86905	-0.25815	-0.07355	-0.18975	-0.2919	-0.1527	-0.3853	0.3923	-0.16565	-0.2949	-1.1075	-0.22075	-0.46925	0.0184	0.02445	-0.1668	-0.17115	-0.03535	0.11125	-0.9154	-0.41895
4867	-0.5361	-0.65205	-0.24665	-0.5344	-0.24615	-0.22445	-0.65235	-0.4226	-0.4221	-0.53505	-0.6589	-0.468	-0.2609	-0.37035	-0.4653	-0.72395	-0.37525	-0.2905	-0.5077	-1.05155	-0.4047	-0.55725	-0.2134	-0.83155	-0.52175	-0.479	-0.7596	-0.4139	-0.23325	-0.2481	-0.47525	-0.24295	-0.6947	-0.204	-0.2902	-0.78675	-0.44655	-0.25365	-0.2261	-0.2096	-0.21375	-0.1275	-0.913	-0.5242	-0.38265	-0.12835	-0.56755	-1.054	-0.5217
4871	0.73405	0.604	0.51	-0.0462	0.37515	0.11365	-0.2436	-0.00545	0.2139	0.27075	0.2866	0.33355	0.24675	0.04895	0.0129	0.13315	-0.00745	0.0885	0.1287	0.67395	0.04945	0.48855	-0.10295	-0.0462	0.35805	0.33175	0.6384	-0.09315	0.1055	0.3197	0.4813	0.3333	0.1739	0.31745	0.1881	0.2145	0.4707	0.29315	0.157	0.2805	0.2559	0.68265	0.5377	0.4362	-0.53605	0.3585	0.2083	0.5383	-0.04145
4874	0.5426	0.05065	-0.09325	0.00675	-0.08965	-0.2016	-0.28565	-0.0562	-0.29785	-0.265	-0.17495	-0.0089	0.11795	-0.41435	0.14435	0.3947	0.08975	0.11655	-0.36365	-0.249	0.05235	0.08415	-0.1976	-0.30595	0.26005	-0.22185	-0.16135	-0.14825	-0.1237	-0.13925	0.0552	-0.0254	0.01935	-0.1012	0.08865	0.3021	-0.14325	0.0168	0.1354	-0.11695	-0.20245	-0.2396	-0.03315	0.2818	-0.2592	0.24965	0.2137	0.29815	-0.65
4876	0.0408	-1.0975	-0.3115	-0.0305	-0.05715	-0.148	-0.8792	-0.11855	-0.56425	-0.68325	-0.5076	-0.24125	-0.2238	-0.2669	-0.06225	-0.43645	-0.24805	-0.08895	-0.2779	-0.46865	-0.5886	-0.0817	-0.07955	-0.0022	-0.1547	-0.29105	-0.94805	-0.23605	0.3107	-0.17075	-0.2169	-0.13675	-0.1226	-0.26075	-0.167	-0.695	-1.29685	-0.1544	0.40185	-0.19345	-0.16575	-0.8968	-0.408	-0.3339	-0.22635	-0.40695	-0.2426	-1.2232	0.1398
4895	0.2047	0.6849	0.2873	0.09915	0.17635	0.3954	-0.0313	0.22515	-0.1468	0.1235	0.25735	0.14625	-0.1389	0.15825	-0.13465	0.706	0.00555	0.17085	0.1559	0.02775	0.06355	0.1654	0.5114	0.20905	-0.20165	0.20805	0.20195	0.39085	0.7687	0.1238	0.1439	-0.03875	0.1502	0.4359	0.2907	-0.44125	0.20955	0.4181	0.4517	0.65795	0.39485	0.07605	0.2652	0.16555	0.4818	0.7271	0.0289	0.41655	0.3679
4893	0.18215	0.79335	-0.15035	-0.1176	-0.25295	-0.2734	-0.4254	-0.03055	-0.3935	-0.2955	-0.01235	-0.52115	-0.23175	-0.15495	-0.16645	-0.5558	-0.2232	-0.0619	-0.4352	-0.28015	-0.2214	-0.2029	-0.2304	-0.36765	-0.49205	-0.859	-0.36885	-0.20705	-0.4151	-0.2155	-0.3602	-0.2871	-0.4969	0.0227	-0.241	0.29525	-0.3749	-0.16745	-0.4884	-0.1485	-0.0361	-0.03325	-0.51375	-0.4033	-0.26225	-0.2561	-0.1995	-0.36485	0.1765
4878	-0.17585	-1.6062	-0.1967	-0.35135	-0.659	-0.2068	0.01305	-0.56775	-0.36795	-0.2212	-0.3811	-0.1928	-0.0534	-0.2009	-0.0737	-1.95385	0.13065	-0.2895	-0.1195	-1.35575	-0.4177	-0.64235	-0.5369	-0.2982	-0.5848	-0.39285	-0.2886	-0.40205	-1.05375	-0.48735	-0.3058	-0.5101	-0.65015	-0.1492	-0.43975	-0.55725	-0.2554	-0.53635	-0.57165	-0.502	-0.4342	0.0343	-0.77015	-1.0139	-0.42535	0.12805	-0.41185	-0.26315	-1.2762
4909	-0.06515	-0.29775	-0.3335	-0.27815	-0.3639	-0.3436	-0.5593	-0.31105	-0.5172	-0.447	-0.56655	-0.4498	-0.2827	-0.5628	-0.58255	-0.4845	-0.64665	-0.31695	-0.54175	-0.5485	-0.4019	-0.27235	-0.30985	-0.32415	-0.35655	-0.258	-0.74235	-0.32925	-0.235	-0.28905	-0.3339	-0.24065	-0.4208	-0.3066	-0.54835	-0.54445	-0.51145	-0.3211	-0.2445	-0.26935	-0.37035	-0.59965	-0.37835	-0.3138	-0.3199	-0.8021	-0.51375	-0.86005	-0.60375
4882	-0.5622	-1.3398	-0.7115	-0.51615	-0.3726	-0.64295	-0.5107	-0.4052	-0.595	-0.89405	-0.84875	-0.3725	-0.1241	-0.353	-0.7785	-0.6596	-0.45375	-0.15215	-0.6048	-0.6368	-0.32495	-0.3534	-0.4616	-0.73915	-0.2725	-0.3881	-0.344	-0.34595	-0.8438	-0.37545	-0.3711	-0.4618	-0.37935	-0.3776	-0.6621	-0.69015	-0.4801	-0.51335	0.1173	-0.68655	-0.6624	-0.5576	-0.945	-0.3768	-0.5673	-0.85845	-0.32365	-0.98725	-0.53615
4881	0.21835	0.2892	-0.1286	-0.03325	0.237	-0.0248	0.34785	0.1549	0.08535	0.24525	-0.1003	0.047	0.119	0.1006	0.07005	1.2066	0.02745	0.06275	0.3291	-0.23735	0.4729	0.06055	-0.00645	0.20545	0.11575	0.1314	0.03905	0.37105	-0.11435	0.32185	0.3113	0.27085	0.18255	0.19	-0.0443	0.27425	0.2334	0.0807	-0.41605	-0.14515	-0.002	0.19365	0.39665	-0.0132	0.34445	0.04915	0.2152	0.47955	0.2602
4883	0.0075	-0.0136	-0.3609	-0.1248	-0.39835	-0.47475	-0.4723	-0.4033	-0.59825	-0.62175	-0.4961	-0.4727	-0.5015	-0.36665	-0.51395	-0.31465	-0.61435	-0.4369	-0.45835	-0.9807	-0.4191	-0.5069	-0.30745	-0.52995	-0.6055	-0.28525	-0.6784	-0.31145	-0.22125	-0.31435	-0.4222	-0.33275	-0.51525	-0.10265	-0.96125	-0.14955	-0.28415	-0.12575	0.15275	-0.2851	-0.182	-0.733	-0.46895	-0.6754	-0.5281	0.211	-0.21275	-1.02195	0.0805
4884	-1.43455	-0.58935	-1.0039	-0.60945	-0.80705	-1.3211	-0.4643	-0.911	-1.17155	-0.8665	-1.2248	-0.90125	-0.59575	-0.60445	-0.9376	-0.8124	-0.86865	-0.57455	-1.10365	-1.2365	-0.8163	-1.0596	-0.8853	-0.74515	-0.65625	-0.63005	-1.2106	-0.5106	-0.8286	-0.80115	-0.5955	-0.84905	-0.9011	-0.67855	-0.8498	-1.0077	-1.01895	-0.7143	-1.05895	-1.069	-1.19345	-0.5915	-0.4324	-1.01715	-0.93535	-0.31155	-0.85485	-0.55045	-1.01255
4885	0.36855	-0.1402	0.10005	0.0115	-0.00405	0.323	-0.28225	-0.5085	-0.1159	0.0509	0.1795	0.01875	-0.50615	0.0342	-0.11275	-0.81865	-0.0493	-0.29955	0.10175	-0.4312	-0.00415	0.04465	0.14985	-0.00505	-0.3383	-0.3294	-0.2414	-0.3128	-0.89355	-0.1726	-0.2988	-0.06505	-0.2484	-0.05615	-0.32625	-0.41265	0.00825	-0.0187	-0.24145	0.065	-0.1111	0.2421	-0.1188	-0.43755	-0.11375	0.1271	-0.4339	-0.7168	-0.20635
4886	-1.01575	0.07215	-0.6476	-0.827	-0.4885	-0.7932	-0.31945	-0.38865	-0.51235	-0.69865	-0.26045	-0.74365	-1.2386	-0.7471	-0.61395	0.5939	-0.79665	-1.0247	-0.6762	-1.41475	-0.9409	-0.0156	-0.24355	-0.87135	-1.2598	-0.11885	-0.74265	-0.4894	-1.0564	-1.06765	-0.53025	-0.8572	0.06425	-0.802	-0.36345	-0.265	-0.62755	-0.6834	-0.73465	-1.469	-1.06495	-0.91425	-0.0943	0.5976	-0.3368	-0.0771	-0.58245	-0.04475	0.88585
4887	0.00305	0.69005	0.16525	-0.2872	-0.09875	-0.0536	0.028	-0.0351	-0.0281	0.1057	-0.32915	0.1394	0.147	-0.08255	0.0806	-0.41385	0.1589	0.0674	0.3344	-0.112	0.2203	-0.01405	-0.13315	0.02475	-0.0795	0.01255	0.4452	0.0476	-0.2371	-0.0875	0.13565	-0.04255	-0.0608	0.0697	0.1745	2.0843	0.05315	-0.1158	-0.3226	0.3005	0.10925	0.0851	0.129	0.02175	0.17315	0.1042	-0.09455	0.3733	-0.41245
4889	-0.07395	-0.9551	-0.09755	-0.2328	-0.06065	0.00605	-0.53195	-0.30905	-0.3487	-0.13085	-0.301	-0.1705	-0.1436	-0.21765	-0.3811	-0.57635	-0.5429	-0.04085	-0.4904	-0.89395	-0.31145	-0.27055	0.0889	-0.4484	-0.36635	-0.3664	-0.26845	-0.3327	0.22195	-0.2326	-0.3024	-0.188	-0.3801	-0.0234	-0.04115	-0.4659	0.0328	-0.9008	-0.00225	-0.0895	0.0825	-0.1992	-0.3878	-0.32095	-0.19065	-0.14115	-0.3758	-0.54405	-0.0474
4892	-0.0683	0.7362	-0.4365	-0.14705	-0.0724	-0.5683	0.24695	0.0616	-0.1393	-0.07415	-0.0771	-0.28975	-0.12735	-0.1007	-0.09465	0.21095	0.2781	0.03005	0.0309	-1.4412	0.1423	-0.2796	-0.2029	0.06775	-0.152	0.0953	-0.01275	0.25135	-0.76385	-0.1627	-0.01905	-0.06815	0.0675	-0.1791	-0.29925	-0.56145	-0.1701	-0.03115	-0.17285	-0.33705	-0.21525	-0.29675	-0.13575	0.0313	-0.08845	-0.27255	0.16125	0.25825	-0.40435
4891	-0.0226	0.33605	-0.4981	-0.86205	-0.53955	-0.7049	-0.25235	-0.0887	-0.4429	-0.27325	-0.7428	-0.53945	-0.18645	-0.40195	-0.2308	-0.95615	-0.3742	-0.008	-0.3465	-1.27785	-0.02135	-0.62825	-0.53245	-0.40895	-0.4944	-0.3462	-0.2559	-0.35785	-1.7421	-0.4893	-0.4957	-0.32305	-0.8328	-0.63885	-0.57555	-0.24635	-0.39885	-0.34495	-1.6317	-0.93805	-0.86865	-0.45035	-0.69295	-0.3113	-0.36035	-0.06905	-0.25105	0.0031	-1.2781
4894	-0.66325	0.0039	-0.4309	-0.28855	-0.2344	-0.7344	0.10225	-0.09605	0.245	-0.2788	-0.3108	-0.2948	-0.1975	-0.2302	-0.4471	0.21525	0.0237	-0.299	0.16165	-1.36115	0.1807	-0.27395	-0.5021	-0.3309	-0.31825	-0.09045	0.1159	-0.0854	-1.44285	-0.25285	-0.15625	-0.2889	-0.03365	-0.3842	-0.4569	-0.13225	-0.23755	0.01395	-0.4808	-0.0671	-0.21135	-0.3141	-0.008	-0.3068	-0.40595	-0.10375	-0.09335	-0.4683	-0.5064
4861	-0.19635	-0.0154	-0.4691	-0.2664	-0.441	-0.70485	-0.31665	-0.3171	-0.3858	-0.3313	-0.33645	-0.3142	-0.33365	-0.27955	-0.4134	-0.65695	-0.2516	-0.18975	-0.29445	-1.2941	-0.32175	-0.2251	-0.47365	-0.29425	-0.5506	-0.2711	0.0007	-0.361	-0.62	-0.29255	-0.3856	-0.4557	-0.2621	-0.397	-0.3622	-0.4377	-0.4427	-0.0669	-0.4932	-0.38355	-0.2713	-0.6433	-0.5815	-0.67625	-0.49965	-0.52945	-0.0546	-0.16115	-0.50865
4897	0.01895	0.1764	-0.2209	-0.2899	-0.2744	-0.1541	-0.06235	-0.21085	-0.2297	-0.28345	-0.1412	-0.48745	-0.03565	-0.0544	-0.1343	0.0644	0.0061	-0.02825	-0.2377	-0.3365	0.21045	0.0604	-0.26575	0.1497	-0.10335	-0.33155	-0.31155	0.01705	-0.15785	-0.06005	-0.1658	0.0683	-0.40965	-0.1122	-0.2089	0.4062	-0.15995	-0.3429	-0.02875	-0.0642	-0.178	-0.20225	0.09235	0.0844	-0.07225	-0.38565	-0.16595	-0.692	0.08385
4877	0.5382	-0.2381	-0.3833	-0.0722	-0.07385	-0.26035	0.3357	0.0535	-0.07395	-0.07165	-0.28415	0.0839	0.00265	-0.11905	0.1259	0.2431	-0.0687	0.09485	-0.00625	-0.7172	0.08175	0.1973	-0.1249	0.10685	-0.1298	0.0316	0.14345	-0.00165	-0.26395	-0.1409	-0.0217	-0.00045	0.07475	-0.18265	-0.1364	0.3176	-0.0416	-0.3013	-0.4473	-0.1563	-0.28915	-0.00685	0.19345	-0.19455	-0.03275	-0.3394	0.1245	-0.58935	-0.45555
4864	0.09965	-1.3796	-0.511	-0.3167	-0.5421	-0.4155	-0.5107	-0.78775	-0.58	-0.6539	-0.7736	-0.4909	-0.454	-0.59065	-0.612	-0.2652	-0.40945	-0.40275	-0.7823	0.0544	-0.4619	-0.07725	-0.5632	-0.7019	-0.11895	-0.70175	-0.67165	-0.40735	-0.28835	-0.56675	-0.5215	-0.64105	-0.3519	-0.3336	-0.2232	-0.21365	-0.3726	-0.2686	-0.2598	-0.5341	-0.36315	-0.36755	-0.8119	-0.37535	-0.3392	0.44405	-0.50835	-0.07035	-0.2548
4875	0.2943	-3.36465	-0.0306	-0.22255	-0.24325	-0.2878	0.4082	-0.03315	-0.1276	-0.00485	-0.28765	-0.0943	-0.0698	-0.15455	-0.1057	0.30035	-0.124	0.0634	-0.1566	0.0131	0.06395	0.2209	-0.2872	0.06435	-0.10725	0.07685	0.064	-0.05135	-0.29175	0.0046	-0.1138	0.05075	0.30395	-0.21465	0.0015	0.26305	-0.1629	-0.10625	-0.50465	-0.2726	-0.18695	0.04625	0.03455	0.1006	0.03905	0.3456	0.44185	-0.27235	-0.05055
4865	0.2257	-0.0817	-0.0259	-0.30145	-0.10615	-0.46535	-0.0927	0.16705	0.0339	0.08085	-0.3136	-0.16205	-0.087	-0.2015	-0.03285	-0.30475	0.1632	-0.14085	0.29485	-0.34205	0.0412	0.0159	-0.2727	-0.1195	0.0266	-0.0593	0.212	0.0255	-0.29675	-0.03455	-0.10175	0.08735	-0.56615	-0.0476	-0.09895	0.49225	0.0278	0.14805	0.0141	-0.36945	-0.50345	-0.0755	0.1806	-0.00075	-0.18325	0.14545	-0.0773	0.7084	-0.2024
4860	-0.31995	-0.14425	-0.4297	-0.34435	-0.3496	-0.64775	-0.7471	-0.51505	-0.7236	-0.66215	-0.83135	-0.7536	-0.3198	-0.56645	-0.5558	-1.1387	-0.60045	-0.24935	-0.8052	-0.67165	-0.57585	-0.8242	-0.4756	-0.6601	-0.6507	-0.85675	-0.7513	-0.47485	-0.7733	-0.45405	-0.5896	-0.52115	-0.85645	-0.2714	-0.6333	-0.556	-0.7559	-0.6865	-0.7133	-0.47345	-0.503	-0.54685	-1.00795	-0.63165	-0.7024	-0.76665	-0.5071	-0.49795	-0.67815
4910	-0.1598	0.1572	-0.21985	-0.1527	0.04645	-0.03535	0.08725	-0.08095	-0.1458	-0.05725	0.02285	-0.1467	-0.34905	-0.1855	-0.15795	0.12445	-0.14385	-0.20375	-0.1251	-0.83295	-0.24805	-0.2401	0.1991	-0.0107	-0.00645	-0.2218	-0.2413	-0.1606	0.2665	0.10585	-0.0466	0.06255	0.13925	-0.0024	0.2297	-0.0695	0.06865	0.05395	0.14045	0.0023	0.0277	0.1027	0.0244	-0.02145	0.034	0.6699	0.22985	0.32885	0.39065
4911	0.0544	-1.2599	-0.25615	-0.58805	-0.31075	-0.4819	-0.7874	-0.4748	-0.2636	-0.4193	-0.33805	-0.43595	-0.5244	-0.35225	-0.15465	-0.45945	-0.1466	-0.36735	-0.19555	-1.12855	-0.63475	-0.42095	-0.3871	-0.37485	-0.4079	-0.36115	-0.3169	-0.49755	-0.0999	-0.25645	-0.59985	-0.2874	-0.38995	-0.30675	-0.31315	-0.339	-0.2585	-0.4608	-0.9207	-0.343	-0.283	-0.46665	-0.61075	-0.51845	-0.2924	-0.3061	-0.45565	-1.153	-0.3693
4912	0.1828	0.4448	-0.1323	0.10915	-0.08025	0.4575	-0.50285	-0.1516	-0.31015	-0.1628	0.2054	0.13205	-0.10835	-0.1941	0.0172	-0.404	-0.1146	0.0705	-0.2807	-0.87155	-0.0497	-0.1508	0.34025	0.1483	-0.04465	-0.43765	-0.37985	0.0395	0.46575	0.01695	-0.0639	0.00425	0.09775	-0.1849	0.18115	-0.23185	-0.05215	-0.0259	0.36045	-0.12085	-0.02275	0.0585	-0.04085	-0.3132	0.09625	0.2922	-0.11355	-0.20765	0.197
4914	0.39545	0.7406	-0.0237	-0.0153	0.0224	0.20495	0.79255	-0.0392	0.15835	-0.06835	-0.24165	0.09775	0.2932	0.1259	-0.02935	0.2379	0.15465	0.1021	-0.2612	0.04805	0.43135	0.44085	0.02025	-0.04005	0.2908	0.2962	-0.14475	0.0382	0.3398	0.068	0.3526	0.0482	0.25355	0.16735	0.15825	-0.0547	-0.0282	0.1909	0.26455	0.0289	-0.01775	0.1832	0.20675	0	0.364	0.26145	0.02265	0.6656	0.37495
4913	1.12855	NA	0.01085	0.0679	0.4012	-0.0116	-0.35375	0.3138	0.19455	0.11285	0.0098	0.47145	-0.02415	0.0851	0.14785	1.14695	0.2273	0.27855	-0.32115	-0.7506	0.17815	-0.01715	0.5217	0.1359	0.40665	-0.89455	-0.21475	0.45555	0.1134	0.26605	0.118	-0.14025	0.47985	-0.10135	0.1426	1.12075	-0.1844	0.1657	-0.10055	0.2037	0.16685	0.191	0.00025	1.1352	0.3339	0.07415	0.667	0.01895	0.1919
4916	0.8238	0.86645	0.19095	0.20825	0.2648	0.163	-0.0231	0.521	0.2199	0.05795	0.5467	0.80985	0.24155	-0.12175	0.2266	-0.0263	0.3752	0.23315	0.6087	-0.38695	0.49515	0.28125	0.67855	0.70125	0.01585	0.1999	0.8436	0.4519	0.7115	0.4767	0.3858	0.3424	0.3052	0.10055	0.3192	0.44395	0.44	0.17475	0.44455	0.08245	0.16725	0.39305	0.2653	0.85415	0.6248	-0.0318	0.64045	0.45205	0.4044
4917	0.2448	-0.12335	-0.4207	-0.34595	-0.5138	-0.41045	-0.59055	-0.5697	-0.5939	-0.61725	-0.5266	-0.4901	-0.298	-0.39995	-0.48945	-1.2271	-0.30115	-0.28065	-0.57815	-1.1907	-0.1818	-0.63005	-0.4463	-1.1032	-0.42075	-0.78255	-0.71285	-0.2702	-0.25595	-0.22125	-0.3918	-0.31685	-0.74055	-0.1763	-1.0143	0.19835	-0.35045	-0.6952	-0.13925	-0.29855	-0.19345	-0.3182	-0.64775	-0.0458	-0.4841	-0.3441	-0.48565	-0.55325	-0.2526
4918	-0.28475	-1.0748	0.0442	-0.0872	-0.0769	-0.2203	-0.75415	-0.18575	-0.3309	-0.3538	0.0023	-0.05025	-0.31155	-0.37465	-0.0475	-0.6448	-0.402	-0.3288	-0.1739	-0.96115	-0.423	-0.3919	-0.0613	-0.2627	-0.14215	-0.13565	-0.61695	-0.2533	0.1074	-0.0857	-0.27375	-0.0821	-0.255	-0.093	-0.0184	-0.3743	-0.13295	-0.21765	-0.33515	-1.51175	-1.0409	-0.3058	-0.09305	-0.1996	-0.2133	-0.1562	-0.15655	-0.05145	0.14375
4946	-0.29335	-0.20745	-0.1521	-0.2673	-0.3745	-0.56075	-0.4643	-0.6003	-0.3573	-0.30785	-0.26915	-0.268	-0.2273	-0.31925	-0.18365	-1.11805	-0.42895	-0.3623	-0.24895	-0.0811	-0.25165	0.0394	-0.38075	-0.15485	-0.1611	-0.2034	-0.1752	-0.17855	-0.25735	-0.23665	-0.4032	-0.1409	-0.6654	-0.24555	-0.2061	0.4398	-0.3084	-0.28765	-0.33125	-0.43725	-0.28755	-0.43755	-0.32645	-0.24065	-0.2041	0.2372	0.0084	0.4658	-0.7915
4919	0.0218	0.44725	-0.282	-0.5111	-0.2427	-0.6062	-0.38375	-0.2842	-0.4975	-0.23735	-0.32765	-0.366	-0.0746	-0.125	-0.37655	-0.28875	-0.1034	-0.1082	-0.00865	-0.5154	0.02075	-0.3462	-0.24795	-0.43795	-0.23505	-0.224	0.32015	-0.2261	-0.57815	-0.1835	-0.31915	-0.09955	-0.2799	-0.2677	-0.20755	0.29485	-0.25175	-0.203	-0.312	-0.52005	-0.33545	0.0121	-0.19075	0.01625	-0.3028	-0.27995	0.017	-0.1626	-0.79085
4921	0.42985	0.8392	0.2451	0.72995	-0.0156	0.0687	0.54415	0.1618	0.11575	0.40705	0.5504	0.4118	0.4762	0.24275	0.4342	0.5343	-0.0058	0.66695	0.55515	-0.3576	0.50475	0.081	0.59005	0.44225	0.14975	0.30825	-0.13235	0.6616	0.68875	0.3542	0.563	0.5341	0.3084	0.3748	0.12915	-0.28175	0.16455	0.4169	0.7782	0.1055	0.15945	0.17085	0.0811	0.14755	0.21175	1.23845	0.5879	0.87055	0.30295
4923	0.04735	-0.3191	-0.2523	-0.2059	-0.1394	-0.19575	-0.25965	-0.35215	-0.0098	-0.2302	-0.2744	-0.20485	-0.0518	0.02	-0.364	-0.4158	-0.00375	-0.1772	0.05565	-0.3914	-0.13365	-0.09115	-0.5437	-0.32645	-0.40335	-0.2922	-0.1853	-0.34355	-1.0487	-0.33385	-0.33935	-0.18315	-0.32225	-0.0042	-0.5483	-0.39655	-0.198	0.12335	-0.40325	-0.48295	-0.53195	-0.3106	-0.15045	-0.44155	0.0017	-0.7218	-0.30585	-0.09785	-0.60515
4924	-0.0366	-0.82015	0.1165	-0.2432	0.03375	-0.2702	-0.14975	-0.14885	-0.6285	0.2014	-0.01395	0.2544	-0.08185	-0.0601	-0.1066	-0.0857	-0.3031	0.0561	0.2631	-0.7247	0.17225	-0.4485	-0.307	0.2453	-0.4611	-0.1576	0.1426	-0.11255	-0.20545	-0.29265	-0.09165	-0.00615	-0.1964	-0.054	0.0299	0.06675	0.1269	0.25315	0.5502	-0.04035	0.04105	0.1211	0.1477	-0.71325	0.01225	0.53145	0.2307	0.7226	-0.4394
4925	-0.2989	-0.61715	-0.36615	-0.12585	-0.0423	-0.2016	-0.22735	-0.1121	-0.08845	-0.0293	-0.14655	-0.25145	-0.4599	-0.28525	0.03025	-0.517	0.16245	-0.2709	0.0549	-0.9676	-0.1008	-0.0947	-0.21235	0.0457	-0.37795	-0.24355	-0.37645	-0.07015	0.1501	0.09665	-0.34735	-0.07105	-0.126	-0.2081	-0.5202	-0.45485	-0.23855	-0.2524	-0.57385	-0.1762	-0.0204	0.01245	-0.30365	0.1084	0.13835	0.3053	0.1095	-0.46665	-0.2876
4928	0.1341	-0.13385	-0.3009	-0.3041	-0.24805	-0.5107	-0.61525	-0.22605	-0.32185	-0.2156	-0.2875	-0.10685	-0.2283	-0.14125	-0.25035	-0.1986	-0.2241	-0.33585	-0.19245	-0.69575	-0.20775	0.0585	-0.25625	-0.1924	-0.342	-0.10235	-0.211	-0.35725	-0.6207	-0.3403	-0.1376	-0.2155	-0.33925	-0.29855	-0.2587	0.119	-0.10395	0.0704	0.11415	-0.51	-0.5767	-0.469	0.0582	-0.3319	-0.00835	-0.44245	-0.15545	-0.4882	-0.4883
4929	-0.3166	-2.21505	-0.8866	-0.39035	-0.55315	-0.31475	-0.3246	-0.66495	-1.03335	-0.61385	-0.78965	-0.54705	-0.6079	-0.55395	-0.41525	-0.9644	-0.9133	-0.37355	-0.608	-1.5371	-0.6925	-0.4178	-0.6759	-0.19785	-0.79365	-0.68165	-0.92865	-0.46615	-0.8097	-0.899	-0.7574	-0.83215	-1.0145	-0.647	-1.36675	-0.4932	-0.63025	-0.7242	-0.927	-0.6411	-0.67275	-0.56755	-0.81425	-0.83275	-0.21895	-1.0213	-0.39315	-1.4118	-0.75655
4930	0.08015	-0.90325	-0.15525	-0.25875	-0.2221	-0.4262	-0.04605	-0.16975	-0.54925	0.00575	-0.5644	-0.0542	0.0322	-0.2909	-0.0603	-0.2409	-0.5934	-0.0443	-0.51165	-0.2477	-0.23585	-0.21685	-0.2833	-0.28385	-0.28215	-0.15875	-0.1863	-0.2178	-0.41045	-0.26095	-0.009	-0.23405	-0.1119	0.1796	-0.04705	0.49345	-0.2136	0.04845	-0.11265	-0.1771	0.02055	-0.09085	-0.0894	-0.37315	-0.2131	-0.02615	-0.225	0.5356	-0.20315
4933	-0.2881	-1.3703	-0.62935	-0.53595	-0.15335	-0.38605	-0.7733	-0.58045	-0.5424	-0.5748	-0.54215	-0.69185	-0.74115	-0.7789	-1.28045	-0.65435	-0.4905	-0.5373	-0.34965	-1.0128	-0.60035	-0.5374	-0.08665	-0.538	-0.4873	-0.5491	-1.04035	-0.34985	0.0741	-0.31765	-0.70115	-0.41395	-0.43065	-0.2814	-0.59065	-0.5395	-0.31825	-0.4004	-1.02795	-0.408	-0.37455	-0.58755	-0.4449	-0.2336	-0.45585	-1.6286	-1.6964	-1.59675	0.04605
4935	-0.0634	-0.0838	-0.0574	-0.00745	0.0135	0.03135	-0.4206	-0.1381	-0.1918	-0.23045	0.08005	-0.12425	-0.11275	-0.1768	0.04115	-0.2159	-0.0869	-0.0886	-0.01805	-0.43645	-0.3523	-0.0294	-0.2979	-0.0724	-0.26545	-0.22705	-0.15405	-0.0158	-0.14165	-0.07395	-0.2316	-0.0611	-0.2299	-0.0529	0.0453	-0.46785	-0.1041	-0.1444	-0.27265	-0.02835	-0.0058	-0.2133	-0.06035	-0.30015	-0.085	-0.07615	0.02365	-0.2028	0.0899
4936	0.3071	-0.7026	-0.29245	-0.301	-0.21935	-0.35095	0.04195	-0.27665	-0.44565	-0.391	-0.48485	-0.177	-0.1625	-0.43635	-0.2564	-0.3773	-0.41385	-0.0637	-0.619	-0.67455	-0.0634	-0.00465	-0.4658	-0.21135	-0.22265	-0.26325	-0.43335	-0.34045	-0.31185	-0.21015	-0.1553	-0.2317	-0.11825	-0.0984	-0.2371	0.46065	-0.3249	-0.27345	-0.35695	-0.17625	-0.274	-0.3803	-0.3098	-0.08165	-0.10195	-0.0147	-0.1908	-0.70375	-0.2928
4938	-1.22735	-1.6091	-0.6323	-0.52665	-0.5083	-0.4646	-0.58435	-0.7848	-0.4063	-0.46825	-0.93375	-0.86485	-0.73555	-0.2984	-0.8925	-1.09765	-0.35505	-0.5479	-0.5195	-0.6456	-0.50975	-0.49645	-0.77235	-0.9668	-0.6779	-0.3192	-0.36775	-0.83865	-1.0727	-0.5546	-0.78515	-0.66095	-0.6945	-0.49845	-0.69275	-0.7094	-0.56755	-0.5145	-1.1248	-0.8614	-0.967	-0.27815	-0.7233	-0.9023	-0.4445	-1.042	-0.59255	-0.36115	-0.88375
4939	-0.7011	-0.4853	-0.71335	-0.3312	-0.50975	-0.4177	-0.1749	-0.82585	-0.3407	-0.4757	-0.83015	-0.6011	-0.7133	-0.49605	-0.6239	-0.70055	-0.81895	-0.72415	-0.6297	-0.73995	-0.3971	-0.45435	-0.7159	-0.34585	-0.69775	-0.4288	-0.3917	-0.5628	-0.6123	-0.59985	-0.59495	-0.60805	-0.82965	-0.26935	-0.8261	-0.81025	-0.56655	-0.86545	-1.0209	-0.56505	-0.42505	-0.62805	-0.18685	-1.1767	-0.154	-0.48695	-0.6311	-0.7655	-0.442
4941	-0.58425	-1.3186	-0.06945	-0.26905	-0.23265	-0.7682	-0.3279	-0.23305	-0.54165	-0.08775	-0.3479	-0.21785	-0.5695	-0.2465	-0.59845	-0.84775	-0.15735	-0.3542	-0.4758	-0.35155	-0.40105	-0.00825	-0.21435	-0.41565	-0.47975	-0.5646	-0.47665	-0.40655	0.01735	-0.18145	-0.3866	-0.0641	-0.21205	0.19535	-0.26505	-0.5781	-0.152	0.2067	-0.12395	-0.08065	-0.19905	-0.096	-0.5454	-0.5088	-0.34385	0.3237	-0.2537	-0.06405	-0.07545
4953	-0.32705	0.08545	-0.20665	-0.41885	-0.27195	-0.8574	0.23465	-0.2086	-0.25555	-0.04645	-0.241	-0.7158	-0.3762	-0.0352	-0.0692	-0.353	0.0296	-0.3245	0.06925	-0.02905	0.22305	0.0668	-0.81475	-0.42355	-0.21865	0.269	0.44075	-0.26345	-1.2159	-0.30295	-0.18715	-0.13065	-0.03915	-0.12175	-0.3271	0.06735	-0.1094	-0.006	-0.80665	-0.4138	-0.45425	0.09165	0.0315	-0.26365	-0.37635	0.4195	0.19895	0.7663	-0.96355
4955	-0.7672	-0.5246	-0.5936	-0.6937	-0.51725	-0.96575	-0.41065	-0.3544	-0.8442	-0.60355	-0.73	-0.5312	-0.34925	-0.5393	-0.6784	0.0974	-0.8657	-0.224	-0.4301	-0.0919	-0.318	-0.5199	-0.3701	-0.75795	-0.4414	-0.4475	-0.23845	-0.3287	-0.5846	-0.39695	-0.25705	-0.48485	-0.80355	-0.275	-0.4313	-0.4531	-0.59415	-0.19035	-0.9303	-0.5051	-0.3893	-0.72445	-0.33565	-0.56435	-0.47375	-0.5756	-0.3432	-0.6286	-0.20785
4956	0.75475	0.4851	0.2095	0.1075	0.2756	0.34575	0.0463	0.0838	-0.04825	0.36405	0.34505	0.4469	0.20325	0.18	0.0738	0.18715	0.4306	0.1563	0.52295	-0.5255	0.50155	-0.10325	0.01705	0.56795	0.0374	0.0941	0.13645	0.155	0.00755	0.241	0.24595	0.4181	0.12	0.3727	0.12965	-0.15315	0.28385	0.51065	0.36575	0.5905	0.62105	0.29235	0.1322	0.09455	0.2706	0.61345	0.47315	0.263	0.04795
4957	1.05765	1.45285	-0.09535	-0.1606	0.52755	-0.3239	-0.0248	0.41285	-0.0058	0.1721	-0.15385	0.35515	0.062	0.1484	0.3041	1.62165	0.86465	0.181	-0.14165	0.3036	0.0682	0.7322	-0.0576	-0.06065	0.6266	0.1968	0.8355	0.16905	-1.3475	0.44635	0.0796	0.1907	0.4807	-0.2596	-0.01325	2.42825	-0.196	0.2208	-1.14915	0.23885	-0.0009	-0.0034	0.8717	1.50215	0.2492	-0.54625	1.2541	0.6055	-0.6466
4958	0.0139	0.33995	-0.2653	-0.08595	-0.3208	0.02715	-0.8147	-0.18615	-0.1874	-0.47655	-0.0889	-0.1376	-0.0644	-0.2461	-0.2206	-0.5217	0.0227	0.0462	-0.03185	-0.1057	-0.07635	0.0635	-0.23415	-0.15775	-0.33135	-0.5847	-0.3757	-0.30655	-0.1699	-0.35135	-0.2452	-0.2943	-0.55015	-0.0299	-0.106	0.2534	-0.0579	-0.1928	-0.25055	-0.0559	-0.09955	-0.09685	-0.44085	-0.08085	-0.0087	-0.176	-0.12775	-0.4016	-0.1156
4960	-0.37485	-1.20595	-0.1756	-0.339	-0.02135	-0.64505	-0.10735	-0.3199	-0.4919	-0.159	-0.3655	-0.2928	-0.1424	-0.45185	-0.39405	-0.89275	-0.1244	-0.0701	-0.3367	-0.3824	-0.36485	-0.2824	-0.45085	-0.4502	-0.2666	-0.35975	0.03425	-0.55915	-0.5482	-0.4198	-0.30515	-0.3494	-0.1222	-0.11795	-0.2559	-0.351	-0.34835	-0.2109	-0.6159	-0.28	-0.29805	-0.0599	-0.139	-0.3842	-0.3121	0.0289	-0.05865	-0.05465	-0.4898
4963	0.6753	0.1088	-0.2357	-0.4587	-0.2282	-0.49275	0.15395	-0.07545	-0.24385	-0.13105	-0.42135	-0.0817	0.04505	-0.1029	-0.23915	-0.17915	-0.04125	-0.0574	0.03505	-0.70005	-0.3077	-0.255	-0.2039	-0.35415	0.14515	-0.0087	-0.07185	-0.0419	-0.79355	0.0433	-0.11995	0.0762	-0.081	-0.01515	-0.5371	0.02455	-0.1801	-0.1566	-0.40855	-0.33925	-0.27375	-0.30395	0.1645	0.14415	-0.2478	-0.488	-0.15925	0.1267	-0.83305
4965	-0.72105	-0.1141	-0.51295	-0.41965	-0.4048	-0.8983	0.36585	-0.68465	-0.59375	-0.4043	-0.70645	-0.57165	-0.5526	-0.5549	-0.60065	0.342	-0.6093	-0.2949	-0.5	-1.5149	-0.29085	-0.61325	-0.60455	-0.4093	-0.4168	-1.0373	-0.64355	-0.4015	-0.54635	-0.6447	-0.11095	-0.5882	-0.29285	-0.3214	-0.46745	-0.45215	-0.51255	-0.4181	-0.32305	-0.53365	-0.57175	-0.0644	-0.12325	-0.80295	-0.5488	0.00135	-0.40585	-0.83715	-0.77655
4964	-0.67005	-0.16145	-0.5683	-0.3601	-0.11305	-0.5387	0.59155	-0.34385	-0.49805	-0.8386	-0.6861	-0.3834	-0.17555	-0.3026	-0.53615	0.50165	-0.49055	-0.26675	-0.5347	-1.1708	-0.1817	-0.5719	-0.30635	-0.36315	-0.14445	-0.67915	-0.0726	-0.43435	-0.38895	-0.6013	0.23205	-0.54585	0.23155	-0.4332	-0.46235	-0.2203	-0.51995	0.00525	-0.77735	-0.523	-0.5586	-0.3457	0.47485	-0.558	-0.56205	-0.0083	-0.3204	0.045	-0.28765
4966	-1.13645	-1.6562	-0.81235	-0.5524	-0.41565	-1.0468	0.04955	-0.43965	-0.62575	-0.58985	-1.04805	-0.55505	-0.23625	-0.8065	-0.71325	-0.14295	-0.9603	-0.3524	-0.6059	-0.5944	-0.287	-0.5308	-0.9766	-0.7789	-0.62525	-0.3911	-0.13245	-0.40435	-1.0184	-0.48735	-0.5076	-0.5311	-0.50595	-0.74805	-0.7691	-1.0218	-0.74115	-0.5574	-0.7107	-0.6643	-0.5692	-1.0563	-0.8661	-0.56805	-0.8282	-1.3992	-0.50685	-0.12385	-0.8629
4967	0.90075	0.17925	-0.70125	-0.4061	-0.36545	-0.3738	0.1096	-0.13935	-0.50635	-0.50975	-0.6973	0.03295	0.07645	-0.1251	0.064	0.0562	-0.37185	0.0973	-0.21	-0.444	-0.0693	0.0896	-0.3479	0.00575	-0.4488	0.03115	-0.09575	0.0717	-0.62985	-0.39995	-0.32315	-0.5272	-0.5042	-0.2534	-0.3334	1.47175	-0.2831	-1.2245	-0.5136	-0.26035	-0.3124	-0.2449	-0.1256	0.20255	-0.109	0.16815	-0.00545	-0.41535	-0.5426
4969	-0.31065	-1.5151	-0.2755	-0.2434	-0.0846	-0.9201	-0.2478	-0.2358	-0.2084	-0.3399	-0.21155	-0.37865	-0.1788	-0.16285	-0.3856	0.1949	0.018	-0.2304	0.08605	0.12545	-0.13835	-0.03725	-0.2677	-0.2639	-0.33985	0.09815	0.3184	-0.12795	-0.17235	-0.1291	-0.15235	-0.1194	-0.2182	-0.28065	-0.1627	-0.42735	-0.07625	-0.0551	0.0859	-0.1993	-0.1449	-0.53735	-0.2679	0.3395	-0.19155	-0.3401	-0.028	0.0849	-0.48875
4970	-0.27535	-0.53575	-0.42	-0.1368	-0.3347	-0.37085	0.0812	-0.4811	-0.4254	-0.32245	-0.1841	-0.3173	-0.6213	-0.3763	-0.3078	0.34735	-0.51265	-0.5308	-0.624	-0.53635	-0.01435	-0.0917	-0.09065	-0.12925	-0.4032	-0.04895	-0.19085	-0.322	0.3247	-0.20675	0.05165	-0.14365	-0.1486	-0.5109	-0.3413	-0.6585	-0.3141	-0.22235	-0.33745	-0.3159	-0.18285	-0.73205	0.03965	-0.40385	-0.22395	0.46885	-0.1136	-0.54945	0.1109
4971	0.857	1.5197	-0.18715	0.37245	0.297	0.55	0.11745	-0.0525	0.32195	0.30255	0.15425	0.3396	-0.16205	0.15235	0.16095	1.33445	0.5465	0.38635	0.08025	-0.59095	0.40695	0.26975	0.28445	0.25555	-0.0615	-0.45755	0.01605	0.3545	0.11	0.14	0.00655	-0.24415	0.44965	-0.302	-0.18415	0.65365	-0.2183	0.10325	-0.30245	0.0414	-0.13705	0.43575	0.21025	0.85775	0.64605	-0.4453	0.3085	-0.06365	0.35675
4972	0.4459	0.64055	0.00795	0.1105	-0.02625	-0.02675	0.33455	0.16025	-0.01255	-0.0422	-0.11145	0.36875	0.1457	-0.06085	0.3539	0.2148	-0.0693	0.20155	-0.2026	-1.0875	0.0471	0.00195	0.007	0.33725	-0.0792	-0.06065	-0.2426	-0.0881	0.2613	0.06345	0.0995	0.074	0.1331	-0.06285	0.0526	0.1243	-0.0144	-0.0075	-0.08505	-0.009	0.01665	0.15925	-0.1932	-0.0277	0.0068	0.38685	0.076	-0.2988	-0.2908
4973	-0.3426	-0.06075	0.21465	-0.0405	0.32695	0.03325	-0.32665	-0.0953	-0.17735	0.1756	-0.1864	0.33515	0.31465	-0.0339	0.11415	-0.2961	0.08155	0.2153	-0.0536	0.78545	-0.0074	0.08225	0.07075	-0.2498	0.30325	0.30705	0.47655	-0.28885	0.08605	-0.0014	0.2209	-0.0277	0.1788	0.00085	0.0936	-0.68975	0.02735	-0.01545	0.476	-0.02695	0.05325	-0.07235	-0.0847	0.05325	-0.17725	0.1571	0.22965	0.01075	-0.13275
4974	-1.26615	-0.289	-1.1432	-1.1927	-0.928	-1.47985	-1.34085	-1.04	-1.2412	-1.6926	-1.2496	-0.93035	-0.94755	-1.15585	-1.20335	-1.1603	-1.22575	-1.07485	-1.21025	-0.6496	-1.5474	-1.7699	-0.89005	-0.95255	-1.27345	-0.82435	-1.47625	-0.8527	-0.7282	-0.88905	-1.0976	-0.8946	-1.2034	-1.2302	-0.81125	-1.5901	-0.9139	-1.1481	-1.0433	-1.1427	-1.0562	-1.3162	-1.1292	-0.76595	-1.19095	-2.13045	-1.207	-1.92085	-0.83935
4975	-0.05385	0.03715	-0.1328	-0.3384	-0.20905	-0.2815	-0.53195	-0.31685	-0.44115	-0.36175	-0.08915	-0.33335	-0.59315	-0.16635	-0.39045	-0.2773	-0.37835	-0.5017	-0.2374	-0.4312	-0.2904	-0.2837	-0.08675	-0.1638	-0.29	-0.38595	-0.30265	-0.27265	-0.20635	-0.19125	-0.56055	-0.2593	-0.63945	-0.0901	-0.14975	-0.4638	-0.0471	-0.6285	-0.9914	-0.34875	-0.3076	-0.3218	-0.4229	-0.1447	-0.16775	-0.743	-0.29585	-0.54785	-0.21555
4976	-0.0868	0.0214	-0.0305	-0.0201	0.03645	0.1589	-0.35495	0.0377	0.0107	-0.12325	-0.0061	-0.01195	0.02005	-0.0251	0.0794	-0.1155	0.0433	0.0374	-0.346	-0.52675	-0.23265	0.2258	0.2627	-0.2878	0.2661	-0.0063	-0.2198	-0.10055	0.11825	-0.0139	0.00765	-0.0132	-0.03985	0.0017	0.1362	-0.2299	-0.06025	-0.0515	0.17595	0.0323	0.08295	0.1276	-0.07575	0.3172	-0.03715	0.31335	0.24165	-0.1432	0.17525
4959	0.04065	0.12035	-0.0795	-0.01635	-0.0603	-0.2212	-0.03975	-0.03355	-0.28255	-0.437	-0.1923	-0.033	0.13885	0.04355	-0.07145	-0.19205	-0.18395	0.10315	-0.07015	0.1799	-0.11955	0.09375	-0.09135	-0.02405	-0.0091	0.1925	0.16895	0.04015	0.06325	-0.1664	0.26935	-0.1221	-0.0381	-0.0617	0.00675	-0.0915	0.0546	-0.0516	-0.58035	0.30015	0.2799	0.2115	0.20205	-0.0438	-0.08465	0.138	-0.0357	-0.6126	0.0129
4979	-0.64205	-0.20855	-1.1111	-0.23095	-0.6593	-0.49765	-0.3895	-0.62615	-0.398	-0.6827	-0.6041	-0.6413	-0.6649	-0.30635	-0.58035	-1.0303	-0.7992	-0.5648	-0.6421	-1.49235	-0.2305	-0.66105	-0.5636	-0.599	-1.099	-0.74605	-0.67275	-0.314	-0.55915	-0.9085	-0.765	-0.838	-1.21455	-0.61385	-0.80165	-0.882	-0.8633	-0.6469	-0.53555	-0.804	-0.86805	-0.4693	-0.8493	-0.71725	-0.4369	-0.8815	-1.00755	-1.42425	-0.6909
4981	0.01095	-0.0628	-0.5976	0.0127	-0.43165	-0.3904	-0.0286	-0.2366	-0.2258	-0.56115	-0.37645	-0.35965	-0.36025	-1.29195	-0.2666	-0.40465	-0.43145	-0.3155	-0.3351	-1.4137	-0.2321	-0.47285	-0.2237	-0.2526	-0.6175	-0.4465	-0.65135	0.00955	-0.0205	-0.2822	-0.4525	-0.28645	-0.23135	-0.54365	-0.2274	-0.38605	-0.5033	-0.36255	-0.3313	-0.32435	-0.35195	-0.79725	-0.18005	-0.76	-0.5497	-0.4399	-0.628	-0.78775	0.2097
4982	-2.20385	-1.9653	-0.4548	-1.49365	-2.4445	-1.18915	-1.27935	-1.2639	-1.1651	-1.2096	-1.21115	-2.4152	-1.0138	-0.76855	-1.43655	-4.2072	-1.57855	-1.66435	-0.77735	-1.74725	-1.2767	-1.8429	-2.3568	-1.96095	-1.32345	-1.3575	-1.46775	-1.2307	-1.84305	-1.28615	-1.5901	-0.79505	-2.70695	-0.92095	-1.087	-2.73705	-0.81105	-1.3419	-0.32715	-1.7124	-1.30935	-1.08615	-2.26025	-3.04715	-2.0266	-1.10415	-2.2829	-1.68745	-2.0711
4984	0.62545	-0.53085	0.43315	0.52795	0.26105	0.5631	-0.106	0.16485	0.2766	-0.012	0.37325	0.3808	-0.093	0.3181	0.2822	-0.4312	-0.06085	0.06115	0.22255	-0.14165	-0.09435	0.23255	0.57645	0.41035	0.04805	0.09435	-0.21495	0.03835	0.939	0.28395	0.22615	0.26775	0.70885	0.5878	0.3357	-0.0558	0.26445	0.5273	0.77745	0.50645	0.63535	0.42595	0.0217	-0.30155	0.5603	1.1035	0.1756	0.2686	0.8616
4978	-0.3286	-0.9452	-0.0395	0.24875	0.11405	0.10055	-0.39845	-0.53465	0.04585	-0.03275	0.1131	-0.16555	-0.3246	0.1817	-0.01335	-0.4518	-0.15595	-0.2057	0.105	0.16695	-0.0953	0.21875	0.258	0.3654	0.03665	-0.252	-0.33985	0.1056	0.3814	0.02445	-0.12075	0.01685	-0.1179	0.06875	0.16595	-0.1733	0.01295	0.05635	-0.18125	0.4299	0.185	-0.04455	0.00015	0.4138	0.20315	0.3715	0.14805	0.0154	0.1852
4983	-0.9124	-3.641	-0.44555	-0.35455	-0.40865	-0.68125	-1.0826	-0.58025	-0.65205	-0.5406	-0.87685	-0.55705	-0.26835	-0.552	-0.5517	-0.86395	-0.40625	-0.46465	-0.6631	-1.08185	-0.4228	-0.6764	-0.50655	-0.49055	-0.0528	-0.54225	-0.83045	-0.3889	-0.31455	-0.54505	-0.61695	-0.48195	-0.5057	-0.2776	-0.49435	-0.46225	-0.7185	-0.46825	-0.29515	-0.59645	-0.44985	-0.72715	-0.70225	-0.56455	-0.4747	-0.3415	-0.3526	-0.19335	-0.02965
4991	-0.19225	1.63495	0.0608	0.52255	0.50155	0.27305	0.31935	0.4137	0.13655	0.39245	0.30865	0.30615	0.17235	-0.0645	0.30985	1.68585	-0.016	0.38785	0.1458	-0.58435	0.4073	0.2403	0.72975	0.5665	0.2109	0.3336	-0.35815	0.36335	0.87205	0.6447	0.5492	0.31575	0.81015	-0.19395	0.32065	0.56285	0.17745	0.62305	0.71325	0.34795	0.3831	0.1363	0.5682	0.99555	0.63375	1.1703	0.8155	0.7841	0.9107
4995	0.8344	0.4067	0.19555	-0.17375	0.24995	-0.27525	0.0042	-0.16575	0.0195	0.08985	0.0766	0.1698	0.02645	-0.21005	0.22505	-0.3074	-0.1004	0.0487	-0.10195	-0.7893	-0.0105	-0.0311	-0.03035	-0.21365	0.21015	0.181	0.4268	-0.10755	-0.89705	-0.0435	0.0208	0.01325	0.3638	0.1807	-0.33785	0.49745	0.11955	0.0691	-0.1072	0.16675	0.18335	0.2171	0.3233	0.16015	-0.1435	0.3829	0.32655	-0.3562	-0.36135
4996	-0.6221	-0.9295	-0.0586	-0.19975	-0.089	-0.17345	0.0104	0.08775	-0.56735	-0.2203	0.00465	-0.12215	-0.1828	-0.07005	0.00085	-0.3153	-0.37305	-0.03405	-0.09055	-0.57075	-0.1879	-0.1697	-0.29115	-0.3257	-0.10175	-0.00435	-0.11545	-0.15545	-0.17825	-0.0762	-0.32195	-0.12735	0.02085	-0.32285	-0.0617	-0.5906	-0.10115	-0.18015	-0.33475	-0.2413	-0.1826	-0.02055	-0.0367	0.01175	-0.26635	-0.11185	0.0943	0.2456	-0.50255
[truncated: 206 more columns]
