# Supplementary material for: Obesity shows preserved plasma proteome in large independent clinical cohorts
Source: Sci Rep. 2018 Nov 19;8:16981. doi: 10.1038/s41598-018-35321-7 (PMC6242904; doi:10.1038/s41598-018-35321-7)
Supplement: Supplementary file 2 — Supplementary Dataset C2A [file 41598_2018_35321_MOESM2_ESM.xls]

## Sheet: C2A
Supplementary Table C2A
Obesity shows preserved plasma proteome in large independent clinical cohorts
Ornella Cominetti1, Antonio Núñez Galindo1, +, John Corthésy1, 2, +, Armand Valsesia3, +, Irina Irincheeva3, ±, Martin Kussmann1, _, Wim H.M. Saris4, Arne Astrup5, Ruth McPherson6, Mary-Ellen Harper7, Robert Dent8, Jörg Hager3, and Loïc Dayon1, *
1 Proteomics, Nestlé Institute of Health Sciences, Lausanne, Switzerland
2 Nutrition Analytics, Nestlé Institute of Health Sciences, Lausanne, Switzerland
3 Nutrition and Metabolic Health, Nestlé Institute of Health Sciences, Lausanne, Switzerland
4 NUTRIM, School for Nutrition, Toxicology and Metabolism, Department of Human Biology, Maastricht University Medical Centre, Maastricht, The Netherlands
5 Department of Nutrition, Exercise and Sports, Faculty of Science, University of Copenhagen, Denmark
6 Ruddy Canadian Cardiovascular Genetics Centre, University of Ottawa Heart Institute, Ottawa, Canada
7 Department of Biochemistry, Microbiology and Immunology, Faculty of Medicine, University of Ottawa, Ottawa Canada
8 Ottawa Hospital Weight Management Clinic, The Ottawa Hospital, Ottawa, Canada
+ Contributed equally
± Current address: Clinical Trial Unit, University of Bern, Switzerland
_ Current address: The Liggins Institute, University of Auckland, Auckland, New Zealand
* Corresponding author: Nestlé Institute of Health Sciences, EPFL Innovation Park, Bâtiment H, 1015 Lausanne, Switzerland; Email: loic.dayon@rd.nestle.com, Phone: +41 21 632 6114, Fax: +41 21 632 6499
ID	APOB_HUMAN	CO4A_HUMAN	CFAH_HUMAN	HEMO_HUMAN	CERU_HUMAN	ITIH4_HUMAN	VTDB_HUMAN	ANT3_HUMAN	RET4_HUMAN	PLMN_HUMAN	THRB_HUMAN	CFAB_HUMAN	CO5_HUMAN	KNG1_HUMAN	FETUA_HUMAN	ITIH2_HUMAN	APOA4_HUMAN	VTNC_HUMAN	ITIH1_HUMAN	F13B_HUMAN	HEP2_HUMAN	AACT_HUMAN	APOH_HUMAN	CLUS_HUMAN	GELS_HUMAN	AFAM_HUMAN	C1R_HUMAN	CO6_HUMAN	CO9_HUMAN	CFAI_HUMAN	C1S_HUMAN	AMBP_HUMAN	ZA2G_HUMAN	FINC_HUMAN	A1BG_HUMAN	A2AP_HUMAN	TETN_HUMAN	KLKB1_HUMAN	HABP2_HUMAN	CO8B_HUMAN	CO2_HUMAN	APOE_HUMAN	C4BPA_HUMAN	HRG_HUMAN	CO8A_HUMAN	PROS_HUMAN	PEDF_HUMAN	CO7_HUMAN	ITIH3_HUMAN
ID404v1	0.7623	0.0235	0.56075	0.68015	0.02915	0.39015	0.43595	0.13075	0.42205	0.2467	0.2126	-0.04805	-0.664	0.0426	0.4887	-0.32315	0.3674	0.18825	-0.33165	0.19315	0.35935	0.24235	0.58825	0.2692	0.50755	0.42895	0.31665	0.1448	-0.29165	0.23705	0.18795	0.0357	0.68895	1.1142	0.344	0.1239	0.3142	0.3324	0.13475	0.19825	0.26305	-0.2178	0.08205	0.3535	0.49175	0.28995	0.20705	0.4319	-0.22895
ID409v1	0.4833	0.4952	0.3042	-0.2105	-0.2307	0.2479	0.07085	-0.0146	0.7492	0.1627	0.241	-0.20115	0.2871	0.1203	0.19425	0.3094	-0.1456	-0.24735	0.3623	0.04755	-0.02955	-0.0591	0.2142	0.43795	0.00865	0.4845	0.0346	0.10205	-0.5093	-0.02425	0.08035	0.26705	-0.05345	1.0913	0.1115	0.09405	0.04	0.10245	0.06535	0.13175	0.01865	2.17555	0.99485	0.28945	-0.0235	0.488	0.06755	0.01095	-0.2295
ID389v1	0.18235	0.1942	0.31965	0.0877	-0.0424	0.4604	0.2767	0.12445	0.3624	0.271	0.11655	0.0308	0.3515	0.18815	0.19165	0.0882	0.38515	0.0558	0.1428	0.16835	0.33055	-0.1709	0.2218	0.62265	0.11265	-0.02465	0.2218	0.25805	0.12195	-0.042	0.2328	0.1839	0.0131	1.12505	0.27055	0.3652	0.58295	0.2019	0.4701	0.3776	0.168	0.08915	1.04425	0.68065	0.19225	0.4484	-0.11545	0.26275	0.187
ID080v1	0.01765	-0.25995	0.57015	-0.35395	-0.01055	-0.15965	-0.0067	-0.2295	-0.3273	-0.3161	-0.2446	-0.1618	-0.1902	-0.1468	0.03705	-0.096	0.33205	-0.39315	-0.14955	-0.25665	-0.0841	-0.09675	-0.0837	0.16085	-0.0444	-0.54665	-0.04495	-0.21255	-0.0694	-0.10605	-0.17355	-0.21335	-0.37405	0.75115	-0.17455	-0.101	0.16595	-0.2455	0.1653	-0.2673	-0.38865	0.14705	-0.1704	-0.1937	-0.22475	-0.21385	-0.16905	-0.4783	0.03485
ID115v1	0.5012	0.1285	0.12535	0.01715	0.3587	0.04825	0.0777	0.15965	0.2058	0.2039	0.0199	-0.2214	0.8463	-0.27705	-0.3873	0.5364	-0.0691	-0.0934	0.5414	1.1829	0.12285	0.26755	-0.3498	-0.09345	0.16295	0.1436	-0.1159	-0.2574	-0.14105	0.08395	0.1072	0.32575	0.0733	2.6547	-0.11265	0.2542	-0.15065	-0.0445	-0.1829	0.3006	0.05055	0.57655	-0.2098	0.4072	0.32545	0.01025	0.16945	0.0608	-0.05915
ID511v1	-1.6575	-0.98415	-0.03025	0.159	-1.1148	-0.67295	0.1316	-0.3326	-0.29735	-0.00835	-0.0778	-0.07455	-1.71785	-0.0122	-0.0458	-1.46705	-0.9174	-0.28375	-1.4624	-0.01645	-0.91345	-0.6632	0.03895	0.23015	-0.8001	0.016	-0.21945	-0.05105	-0.5299	-0.11865	-0.99475	-0.78895	0.05185	0.1209	-0.0453	-0.7874	0.32985	0.0374	-0.18515	-0.8757	-0.49	-1.6857	0.511	0.18545	-0.8643	0.05015	-1.2203	-0.41675	-0.7202
ID011v1	-0.0773	-0.0372	-0.2365	-0.1177	-0.42045	-0.1945	-0.0975	-0.22775	0.0074	-0.3518	-0.28285	-0.173	-0.30765	-0.1645	-0.2426	-0.30855	-0.4218	0.0872	-0.3457	-0.0426	-0.55975	-0.1292	-0.02395	0.07635	-0.21585	0.22905	-0.1912	-0.2772	-0.13475	-0.11935	-0.4145	-0.38125	-0.3621	-0.0491	-0.25415	-0.1276	-0.03475	-0.3567	-0.0011	-0.0764	-0.1785	0.24605	-0.04615	0.27775	-0.18315	0.1394	-0.24865	-0.278	-0.18695
ID113v1	-0.50535	-0.61215	-0.0102	0.0382	-0.1761	-0.0365	0.0765	-0.0402	0.35085	-0.0559	-0.04105	-0.30905	-0.2664	0.1039	-0.19635	-0.052	0.27465	-0.01275	0.08135	0.1214	-0.48985	-0.1412	-0.02145	0.06275	0.123	0.3152	0.08575	-0.2133	-0.4459	-0.00775	0.10195	-0.0887	0.2446	0.58205	0.05155	0.05645	-0.00915	0.17875	-0.0083	0.08755	-0.1654	0.3468	0.29775	0.089	-0.11535	0.1627	0.2845	0.05875	-0.42455
ID252v1	0.27355	-0.1841	-0.02505	0.18325	0.0817	0.2304	0.30145	0.27285	-0.0203	0.2281	0.0933	0.1342	0.1541	-0.0059	0.11965	0.15125	0.18195	-0.1887	0.20825	-0.02965	0.1477	0.28225	0.109	0.20555	0.33005	0.0812	0.2584	0.2224	0.2662	0.18155	0.22415	0.0911	0.05555	0.3801	-0.5762	-0.05915	0.2565	0.0209	0.17255	0.069	0.2134	0.28085	0.0276	0.1212	0.2084	0.2068	0.0147	0.19485	0.1136
ID228v1	0.1333	0.50455	0.21925	0.13435	-0.2663	0.34485	0.162	0.3543	0.5922	0.21975	0.1899	0.04965	-0.00255	0.17075	0.4034	0.11535	0.6935	0.04075	0.092	0.08195	0.1508	0.291	0.3911	0.43865	0.17425	0.0276	0.271	0.1004	0.3148	0.1406	0.18185	0.3543	0.5598	0.8052	0.17415	0.3563	0.31045	-0.07325	0.164	0.20905	0.10605	0.09505	0.56025	0.63815	0.08475	0.34855	-0.0258	-0.03595	0.3871
ID103v1	0.1731	-0.5251	0.51575	0.07545	0.05125	0.4789	0.1574	-0.15005	0.49815	0.27235	0.1432	0.26345	-0.02515	0.1527	-0.1603	0.22845	0.00805	0.6224	0.2526	0.0161	0.57765	0.1597	-0.01055	0.49175	-0.1716	0.28	0.15945	-0.2206	0.08985	0.45295	0.262	0.18635	-0.1181	0.93655	-0.01515	0.41175	0.10115	0.29775	0.4407	0.6615	0.32435	0.3849	0.8909	0.6619	0.50945	0.47735	-0.0372	0.1691	0.00975
ID444v1	-0.79895	0.58655	-0.06225	-0.09145	-0.56695	0.29225	0.16115	-0.12755	0.1683	-0.07275	-0.2825	-0.37815	-0.2949	-0.0353	-0.20325	-0.37095	0.13255	-0.36485	-0.1631	-0.08745	-0.2677	-0.2373	-0.0464	0.19485	-0.4867	-0.26245	-0.2907	0.0465	0.1134	0.01895	-0.4374	-0.12935	0.2328	0.2084	-0.32975	-0.1914	-0.09025	-0.1481	0.14695	0.0153	-0.2773	-0.03995	0.00265	-0.58895	-0.2018	-0.0128	-0.4976	0.0699	-0.00845
ID301v1	0.1528	0.8723	1.2342	1.0459	0.72765	0.5683	0.98455	0.48565	0.49345	0.74855	0.73775	0.6521	0.5518	0.56905	0.5597	0.46795	0.69185	0.53495	0.52405	1.19315	0.5673	0.7807	0.88545	0.7863	0.57835	0.6148	0.96715	0.86515	0.90105	0.7815	0.66395	0.58375	0.84655	1.9658	0.90175	0.62665	1.03805	0.7324	0.5472	0.8766	0.8598	0.3865	0.8664	0.80075	0.8232	0.75985	0.5469	0.7375	0.85285
ID284v1	-1.16025	-1.04255	-0.4219	-0.359	-0.47935	0.30765	-0.1291	0.1609	0.7952	-0.19475	-0.1568	-0.6393	-0.0276	-0.41245	0.04035	0.03565	0.14925	-0.31495	0.0039	0.3363	0.18555	0.07105	-0.1311	0.0612	0.0934	-0.35875	-0.36145	-0.45885	-0.50965	-0.6612	-0.17015	0.014	-0.01065	1.3945	-0.3311	0.2295	0.38945	-0.6624	0.06655	0.1647	-0.89805	0.2411	-0.3655	0.82335	-0.0319	0.31425	0.20345	-0.70525	-0.22155
ID079v1	0.00675	-2.1542	0.4677	0.3598	1.0246	0.4803	0.733	-0.0138	0.72815	0.7186	0.2201	0.0728	0.27205	0.2733	0.1907	0.2858	-0.26145	0.5518	0.35535	0.24835	0.4148	-0.2174	0.25665	0.4293	0.01655	-0.01115	0.3568	-0.00545	0.0078	0.1633	0.123	0.24095	0.45505	1.13135	0.26885	-0.04445	-0.30475	0.4256	0.5628	0.01285	0.2733	-0.608	-0.3009	-0.16305	0.0182	-0.37305	0.06925	-0.34285	-0.11135
ID459v1	0.33695	-0.91585	0.0279	-0.10395	0.8737	0.9386	0.4383	0.00715	0.5375	0.51485	0.181	0.30845	0.66145	0.2481	0.18315	0.35415	0.8265	0.23195	0.44945	-0.19255	0.51595	0.2519	0.05415	0.4067	0.5388	0.1101	0	-0.125	0.5662	-0.184	0.36245	0.2239	0.25425	0.40415	0.04275	0.45175	-0.1668	0.0337	0.503	0.62635	0.51325	0.0763	-0.2421	0.5202	0.37875	0.09385	0.3979	-0.03835	-0.07655
ID052v1	0.51075	-0.0832	0.26375	-0.0429	-0.50465	0.2573	0.0181	0.00905	1.19685	-0.0255	0.084	-0.12795	-0.15845	0.05135	0.0644	0.01925	0.1	0.05355	0.08495	0.36815	0.01975	-0.2182	0.34115	0.6616	-0.18035	0.3479	-0.0525	-0.2183	-0.4318	-0.02375	-0.03305	0.1018	0.3154	0.4135	-0.1718	0.17595	0.3168	0.3089	0.2874	0.124	-0.2348	0.9554	0.87205	0.0208	-0.13035	0.5793	0.37515	0.03375	-0.8939
ID207v1	0.18095	-3.0713	0.1986	0.0052	0.33825	0.41115	0.12025	0.3135	-0.263	0.05675	0.1286	0.1372	0.27115	0.22015	-0.04935	0.28005	0.97285	-0.2883	0.36095	0.08095	-0.0736	0.4074	0.20035	0.15855	0.2839	-0.185	-0.19515	0.23825	0.3267	0.16155	-0.04275	0.1697	0.1051	1.92705	0.1065	0.06065	0.02335	-0.13425	-0.25005	0.25755	0.34855	0.45065	0.0555	-0.47215	0.4594	-0.127	0.3797	0.22525	0.39395
ID280v1	-1.25255	0.1996	0.5579	0.2978	0.1733	0.2859	0.2298	-0.00585	0.1861	0.21135	0.0988	0.3536	0.11685	0.2603	0.3458	-0.22145	0.37675	0.36105	-0.12245	0.5612	0.173	0.5451	-0.0974	0.51815	0.12345	0.2918	0.3211	0.3394	0.7238	0.2516	0.32255	0.143	0.21655	0.95235	0.33095	0.4606	0.00335	0.1656	0.3944	0.471	0.41015	-0.50465	0.40745	-0.50495	0.4252	0.39655	0.17745	-0.1119	0.3148
ID072v1	0.33475	0.29545	0.3952	-0.03155	0.30875	0.37285	0.063	0.1498	-0.023	0.2601	0.3156	0.13455	0.43305	-0.00515	0.0116	0.4001	-0.40395	0.09485	0.4448	0.5808	0.49585	0.4661	-0.14445	0.1061	0.1975	0.33525	-0.21995	0.15545	0.27855	-0.0227	-0.1408	0.2613	-0.0464	1.4737	0.1007	0.35085	0.2107	0.43905	0.12185	0.26815	0.08445	-0.0963	0.2395	0.65035	0.2741	0.18885	-0.00715	-0.0212	0.5038
ID265v1	1.015	1.5284	0.40505	-0.0491	0.5174	0.7417	0.19835	0.34235	0.5839	0.08885	0.4146	0.32255	0.98855	0.0742	0.08785	1.0077	0.7504	-0.06125	0.8892	0.1403	0.65055	0.7063	0.2354	0.49605	0.14295	0.05165	0.3616	-0.11585	0.23285	-0.0292	0.5695	0.73375	0.30745	0.5562	0.1809	0.704	0.3299	0.0697	0.4061	0.4911	0.12895	1.163	0.7622	-0.21505	0.3223	0.2813	0.46615	-0.02775	0.28995
ID281v1	-0.39625	-1.4043	-0.08695	-0.2802	0.21495	0.0715	-0.0403	-0.2155	-0.01195	-0.06295	-0.0724	-0.19255	-0.14735	-0.2306	-0.08785	0.07065	-0.26065	-0.01965	0.05105	-0.32495	0.0855	0.0572	-0.11135	-0.0233	-0.05895	-0.1306	-0.0726	0.18295	-0.11665	-0.21325	-0.0268	-0.06545	-0.2176	-0.099	0.0672	0.09525	0.03565	-0.08415	-0.0619	0.27455	-0.08535	-0.12435	-0.0604	-0.27335	0.1186	-0.10365	-0.11065	-0.10145	0.05965
ID075v1	1.2551	0.2539	0.09905	-0.09805	-0.0144	0.29485	0.13615	0.3231	0.6049	0.0182	0.11825	-0.1501	0.04975	-0.083	0.151	0.0767	0.3567	0.0459	0.0717	0.0264	0.14745	0.1935	0.09135	0.52785	0.38355	-0.1748	0.1559	0.0299	-0.1649	-0.22705	0.09185	0.18765	0.15385	0.64565	-0.71825	0.18565	0.39825	-0.03505	0.1179	-0.0438	0.2307	0.66825	0.2354	1.02615	-0.05685	-0.0312	-0.15955	0.2496	0.06875
ID350v1	0.33675	0.5356	0.1157	0.06655	-0.4768	0.30225	0.3729	0.0222	0.5932	-0.3434	-0.2424	-0.4854	0.92525	0.1512	0.28825	1.1122	-0.2239	0.15735	0.98185	0.2489	0.66445	0.4458	-0.37405	0.38055	0.09175	0.1436	0.12515	0.27295	-0.12	0.1783	0.0945	0.84075	0.605	0.26175	0.221	0.2002	0.20045	0.09675	0.09535	0.05975	-0.16615	1.2416	0.93105	0.11235	0.0217	0.3152	0.1477	0.3072	0.45105
ID027v1	-0.702	-0.00315	-0.81305	-0.56505	-0.08465	0.19885	-0.2914	-0.3519	-0.45205	-0.57775	-0.39615	-0.2214	0.1828	-0.4259	-0.39265	-0.0228	-0.55	-0.5153	0.01155	-0.17105	-0.4007	-0.184	-0.53055	-0.15545	0.03825	-0.69935	-0.37255	-0.4163	0.04115	-0.4841	-0.3219	-0.3037	-0.746	-1.08245	-0.28535	-0.13175	-0.3389	-0.24165	-0.51605	-0.2798	-0.3912	-0.218	-0.24705	-0.4727	-0.16055	-0.2815	-0.4073	-0.43405	0.09095
ID116v1	0.0343	1.0316	0.6938	0.25775	0.1288	0.0443	0.81725	0.72075	0.46995	0.9073	0.73815	0.5161	0.041	0.44875	0.29705	0.15605	0.3592	0.37305	0.13245	0.3261	0.1956	0.3907	0.58485	0.4336	0.68815	0.3092	0.5142	0.88905	0.1837	0.29675	0.45185	0.2765	0.37055	0.61035	0.80325	0.14035	0.45865	0.37675	0.1606	-0.1717	0.415	-0.02965	0.24925	0.9608	0.15665	0.12085	0.27285	0.9466	0.1173
ID029v1	0.30305	-0.04655	0.18885	-0.15215	-0.14655	0.0711	0.2003	0.07255	0.5554	0.06865	0.21215	0.10135	0.2569	0.21295	0.1793	-0.1212	-0.31095	0.3326	-0.07485	0.35695	0.1992	-0.2959	0.08975	0.5151	0.10125	0.04335	0.2134	0.2807	-0.15995	0.22055	0.23685	0.0547	0.26285	1.0073	-0.16885	0.2213	-0.06	0.5192	0.31465	0.0544	0.1016	0.77905	0.977	1.29295	0.217	0.3828	0.231	0.2369	-0.4806
ID502v1	-1.22205	-2.13895	-0.382	-0.1899	-1.9423	-1.46055	-0.26495	-0.52755	-0.38255	-0.19045	-0.73285	-1.18445	-2.47965	-0.33855	-0.3903	-1.8389	-1.37845	-0.1928	-1.7905	-0.28815	-1.58165	-1.37015	-0.0529	-0.4768	-1.3801	-0.1263	-0.79225	-0.43535	-1.62775	-0.55115	-1.9166	-1.57855	-0.54385	0.12885	-0.18265	-1.1191	-0.30165	-0.2492	-0.3955	-1.9164	-1.23605	-1.3669	-0.04825	-0.00965	-1.67905	-0.38725	-1.835	-1.01355	-1.66915
ID110v1	1.88805	-0.3078	0.37165	0.2255	0.405	0.3139	0.04135	0.0498	0.3856	0.1854	0.18935	-0.0153	0.474	-0.05655	-0.0854	0.49465	-0.4984	0.3504	0.35725	-0.07535	0.11805	0.2058	0.1823	0.08485	0.0641	0.3636	0.25	0.07725	0.0176	-0.09895	0.077	0.3082	-0.34995	0.9023	0.25685	0.3849	0.0412	0.40745	0.1939	0.0495	0.0377	0.4072	0.93755	0.52045	-0.04455	0.4694	0.11925	-0.4763	0.005
ID059v1	0.06465	-0.7123	0.02865	-0.12505	0.1002	0.8127	0.3511	-0.15855	1.17225	0.5393	-0.20515	-0.4138	-0.3276	0.41185	-0.23475	-0.3355	-0.391	0.301	-0.32545	-0.22685	0.19065	-0.43075	-0.37705	0.66915	-0.6877	-0.19805	-0.2743	-0.4546	-0.56985	-0.25955	-0.65635	-0.12725	0.1253	0.66225	0.1445	-0.2333	-0.356	-0.15195	0.4746	-0.69655	-0.1032	0.5319	-0.5131	-0.1183	-0.89935	-0.27505	-0.3887	-0.4063	-0.90605
ID377v1	-0.2059	-0.9264	0.1538	0.08235	-0.38955	0.21295	0.21805	-0.14385	0.5588	0.16115	-0.15485	-0.2906	-0.3897	-0.0002	0.15915	-0.38295	-0.8649	0.28315	-0.3273	0.2028	0.2642	0.00125	0.2179	0.2407	-0.4767	-0.0936	0.00415	0.0658	0.2329	-0.08935	-0.02775	0.11535	0.10305	1.2328	0.075	0.15525	0.0299	0.06975	0.1561	-0.1636	0.00125	0.35025	0.38345	0.6887	-0.0767	0.0167	0.1284	-0.15955	0.04175
ID056v1	-1.0801	-0.9514	-0.3106	0.1744	-0.14155	0.23615	-0.1243	-0.22245	-0.20035	-0.60855	-0.34345	-0.2827	-0.2704	-0.2715	0.01585	-0.27335	-0.1457	-0.0053	-0.2932	-0.4091	-0.07705	0.00885	0.04825	0.2251	-0.15995	-0.4872	0.08215	-0.2299	0.3017	-0.13895	-0.1099	0.1228	0.3323	-0.0996	-0.17625	-0.17255	-0.03985	-0.13895	0.0805	-0.3934	-0.29335	-0.2834	-0.49785	0.06235	-0.29525	-0.4803	-0.0816	-0.05665	-0.06805
ID331v1	-0.79485	0	-0.15375	-0.1142	-0.8172	-0.50725	-0.30235	-0.25525	-0.5181	-0.24415	-0.2573	-0.00265	-1.07005	-0.2953	-0.1809	-0.9264	-0.87315	-0.13615	-0.8623	-0.18095	-0.6442	-1.6468	-0.1556	-0.17075	-0.45815	-0.04485	-0.32075	-0.177	-0.49925	-0.1829	-0.71285	-0.53905	-0.40825	-0.00315	-0.19065	-0.7606	0.1029	-0.1848	-0.36825	-0.4492	-0.5309	-0.53745	-0.07945	-0.3164	-0.45425	-0.19005	-0.7793	-0.3362	-0.7732
ID070v1	1.6278	0.23625	0.38115	0.0509	0.32045	0.2722	0.1865	0.1655	0.6197	0.0601	0.06585	0.0107	0.848	-0.06735	-0.1316	0.57405	0.1382	0.36985	0.4946	0.1167	-0.2057	0.04455	0.2295	0.5076	0.60345	0.32785	0.4256	-0.0124	0.20755	0.0231	0.3049	0.65665	0.2717	0.1567	0.40935	0.4348	0.378	0.17535	0.29345	0.46785	0.22485	0.1304	0.5565	0.58395	0.42575	0.53035	0.5484	0.34805	0.36145
ID112v1	-2.42515	-1.5881	-0.862	-0.41955	-1.3136	-0.6912	-0.38025	-0.3458	0.08655	-0.60375	-0.32215	-0.84595	-1.55065	-0.5138	-0.4969	-1.2822	-0.3777	-0.54605	-1.22685	0.06385	-0.9434	-0.7751	-0.4192	0.1841	-0.41255	-0.45635	-0.41255	-0.39145	-0.5612	-0.60265	-0.5046	-1.09355	-0.3584	-0.51905	-0.8123	-0.4249	0.31855	-0.5859	-0.06015	-0.3609	-0.7086	-1.03705	-0.16555	0.2612	-0.60655	-0.25815	-0.83125	-0.35285	-1.60485
ID213v1	1.03265	1.01745	0.30645	0.06995	0.9789	1.49045	-0.00385	0.13695	0.9233	0.00095	0.13505	0.04275	2.05665	-0.0374	-0.3737	1.80375	0.7827	0.0832	1.9159	0.3886	0.8436	1.03775	0.1562	0.51745	1.0788	0.30335	0.21335	-0.37755	0.41775	0.0173	0.8029	0.8161	0.24815	0.39405	-0.0961	1.3452	0.4268	0.18955	0.48205	0.9482	0.7568	1.27165	0.20705	0.6971	0.85665	0.6597	1.31225	-0.2635	1.0942
ID152v1	-0.9154	-4.11365	0.3964	0.33805	0.75465	0.56275	0.7848	-0.1429	0.39645	0.64005	0.1255	0.3608	0.0783	0.5835	0.36595	-0.0332	-0.4354	0.64305	0.0292	0.1462	0.4783	0.00605	0.0363	0.34475	-0.16265	0.4866	0.1271	0.00455	-0.17215	0.1353	-0.02215	0.0136	0.0903	-0.26395	0.48905	0.2707	-0.38245	0.43595	0.72425	-0.0697	0.35425	-0.30295	0.23125	0.7366	-0.03615	-0.0991	0.2651	-0.22925	0.07535
ID082v1	0.52705	-0.6119	0.4255	0.2371	-0.18	0.6314	0.3019	0.1168	1.03415	0.3929	0.40735	0.07675	0.46635	0.40815	0.44075	0.42105	0.55465	0.17665	0.395	0.3667	0.5765	0.10585	0.5316	0.56425	0.2301	0.34175	0.3678	0.0428	-0.1695	0.1062	0.23055	0.4587	0.5661	0.75795	0.22425	0.5306	0.221	0.3549	0.23405	0.55595	0.1759	0.0683	1.0577	0.84465	0.22935	0.73145	0.42095	0.01765	-0.1429
ID512v1	0.2925	-0.73555	0.33195	-0.05235	-0.03605	0.3326	0.2512	-0.1145	0.77765	0.12285	0.0848	-0.04145	-0.23985	0.05355	0.21855	-0.0309	-0.65145	-0.1109	0.03125	-0.1504	0.0489	0.0815	0.2138	0.45735	-0.04195	-0.1159	0.0187	-0.0356	-0.2323	0.10705	-0.07825	-0.06215	0.2939	0.14915	0.18535	0.1202	0.2066	0.47485	-0.00785	0.28505	0.142	0.51285	0.5068	0.29245	0.2685	0.25305	-0.10025	0.0055	-0.0472
ID494v1	-0.2422	-0.2334	-0.04	0.2595	-0.13145	0.09685	0.1071	-0.0239	0.2581	-0.0881	0.00175	-0.0893	0.0327	-0.1178	0.1867	0.0728	-0.3287	0.075	-0.03115	0.1281	-0.12115	0.0092	0.25665	0.11795	-0.03265	-0.1089	0.12085	0.01945	0.29785	0.0484	0.03415	0.041	0.10375	0.304	0.2479	0.0792	0.12755	-0.2474	0.06625	-0.08585	-0.02095	-0.5076	0.399	0.30835	-0.13315	0.109	0.0364	-0.2881	0.3773
ID465v1	0.14635	0.4768	-0.1384	-0.21985	0.11525	0.19195	-0.1544	0.3463	0.4432	0.0632	0.0739	0.2403	0.3746	-0.0456	0.263	0.49775	0.09265	-0.1795	0.47685	0.0473	0.39755	0.377	-0.0039	0.28705	0.4523	0.0911	-0.1133	-0.0733	-0.22585	-0.0421	0.0589	0.1319	-0.1372	-0.0628	-0.15305	0.4536	0.34025	-0.0562	0.08815	0.3866	0.1545	1.31765	0.0673	0.4196	0.3837	0.4003	0.5173	0.28005	-0.28725
ID447v1	0.83285	-0.4671	0.89845	0.1749	0.52965	0.58295	0.80895	0.70225	1.1877	0.7955	0.7478	0.7154	0.7799	0.37805	0.60055	0.88005	0.6492	0.5776	0.6786	0.41145	0.25075	0.43965	0.69995	0.6216	1.0697	1.01935	0.622	0.5881	0.30035	0.60305	0.93105	0.75825	0.5903	1.7275	0.6295	0.92025	0.5037	0.6793	0.5215	0.73635	0.73345	1.03475	1.10535	0.48865	0.80225	0.9187	1.21295	0.4736	0.17595
ID172v1	-0.0773	-0.4568	0.6429	0.31715	0.06205	0.097	0.42705	-0.00035	0.06115	0.1176	-0.0449	0.36655	-0.46975	-0.10705	-0.1013	-0.1035	-0.1052	-0.17415	0.029	-0.15765	-0.1799	0.17005	0.15315	0.25435	0.22395	0.1616	0.3013	0.46405	0.0571	0.4887	0.0167	-0.2445	0.2216	0.56145	0.4044	-0.23725	0.49625	0.1852	0.1113	-0.6378	-0.0389	-0.32755	0.5187	-0.12445	-0.3969	0.1054	0.03045	0.39465	-0.04595
ID345v1	-0.01105	-0.55545	0.35725	0.00305	-0.12075	-0.03155	-0.2463	-0.01895	0.1988	0.04005	-0.06545	-0.02625	0.14015	-0.03985	0.18255	0.0013	-0.10335	0.15915	0.0868	-0.0098	0.3081	0.15465	-0.75725	0.1637	-0.0899	0.2431	0.0254	0.1127	0.22875	-0.0819	-0.03935	0.03485	0.0262	0.5944	0.0695	0.16955	0.07235	0.03045	0.25245	0.02925	-0.03445	0.14915	0.5597	0.4805	-0.2019	0.1619	0.0256	0.284	-0.27335
ID053v1	0.3756	0.403	0.5757	0.49335	1.08435	0.625	0.7716	-0.06605	0.82915	0.6292	0.2624	0.4039	0.3589	0.4592	0.10635	0.0699	-0.1308	0.60935	0.14685	0.1163	0.79705	0.20855	0.5116	0.4254	-0.0647	0.3031	0.27905	0.1324	0.54635	0.1281	0.21685	0.30015	0.3586	0.2612	0.4175	0.40175	-0.1717	0.7062	0.7743	0.2317	0.32515	-0.17385	0.2686	-0.464	0.00195	0.2065	0.2916	-0.0518	-0.01525
ID351v1	-0.02065	-5.6964	0.10725	0.0265	-0.00685	0.23905	0.5753	0.5067	0.57735	0.1537	0.3662	-0.20025	0.24595	0.33115	0.71855	0.5131	0.58875	0.245	0.51045	0.2179	0.00185	0.233	0.45285	0.5645	0.4675	0.5608	0.2134	0.2005	-0.49575	0.05075	0.18175	0.45835	0.33865	1.46865	0.099	0.4167	0.4863	0.39925	0.3629	0.34495	0.27215	0.6553	0.6137	1.2548	0.2752	0.46475	0.42965	0.61205	-0.18865
ID486v1	-0.6204	-1.39895	0.1709	0.00025	0.0094	0.31535	0.0805	0.0069	-0.0027	0.0868	-0.7328	-0.05625	0.02095	-0.0232	0.1564	0.0806	0.02845	-0.14905	-0.10225	0.1562	0.1961	0.1714	0.14545	0.144	-0.0804	0.07275	-0.103	0.03825	-0.0909	-0.11485	-0.0605	-0.1687	-0.1953	-0.21635	0.23	0.04725	-0.02035	0.407	0.14975	-0.06545	-0.0547	-0.172	-0.65525	0.3295	-0.155	-1.2341	-0.20195	-0.15605	0.24135
ID473v1	0.0042	1.41465	0.0397	0.229	0.82605	0.74785	0.0922	0.0056	0.24115	0.26105	-0.0464	-0.16775	0.5985	0.14865	-0.06705	0.57475	-0.19435	0.0147	0.586	-0.3193	0.6863	0.5821	-0.17015	0.02895	0.43915	-0.2814	-0.26675	-0.07575	-0.25595	-0.2231	-0.0503	0.1937	0.16415	0.30155	-0.05095	0.54055	0.11745	-0.2016	-0.6336	0.327	-0.07915	0.30035	-0.63225	0.3343	0.3343	-0.06295	0.3193	0.27415	0.9153
ID166v1	-1.1324	-3.12925	-0.63415	-0.3144	-1.0537	-0.08655	-0.8606	-0.78565	0.3268	-0.5303	-0.9818	-1.03735	-1.4941	-0.24085	-0.5032	-1.3891	-1.03675	-0.6344	-1.2177	-0.49785	-0.8819	-1.03595	-0.65545	0.1561	-1.69275	-0.51045	-0.97915	-0.9942	-1.1911	-0.80225	-1.31835	-1.36025	-0.4685	0.1949	-0.36055	-0.99835	-0.1474	-0.46185	0.1935	-1.42085	-1.08345	-0.7532	-0.60195	-0.8116	-1.5874	-0.77345	-1.55295	-1.16545	-1.2483
ID366v1	0.1582	0.69	0.33405	0.40765	0.43285	0.154	0.23835	0.0322	-0.0374	0.06015	0.184	-0.0962	0.33955	0.03665	0.1605	-0.01075	-0.12245	0.35275	0.07465	-0.2281	-0.0461	0.11575	0.2849	-0.1364	-0.0891	0.0064	0.2819	0.09975	0.28805	0.0637	0.24415	0.13295	0.22205	1.04285	0.28185	0.4101	-0.07425	0.12335	0.5358	0.05235	-0.12035	-0.14365	0.166	0.14505	-0.06985	0.23385	0.1909	0.46835	0.3984
ID334v1	-0.24155	-0.7812	0.3268	0.32135	-0.20065	0.2739	0.39835	0.14655	0.2314	0.1695	0.08755	-0.161	0.0964	-0.0291	0.082	-0.03385	-0.3867	0.35135	-0.1032	0.2224	0.0799	0.125	0.33255	0.47575	-0.22735	0.12925	0.2528	0.0421	0.30155	0.0631	0.15805	0.16985	0.41635	0.13955	0.18525	0.06905	0.24925	-0.13735	0.3258	0.01415	-0.1029	0.05555	0.97845	1.0574	-0.0983	0.4266	-0.12985	-0.07015	0.1176
ID130v1	-0.16975	-0.3507	0.3186	0.2287	-0.2971	0.0003	0.1513	-0.24135	0.76495	0.17245	-0.43155	-0.3709	-0.41585	-0.05825	-0.0863	-0.40365	-0.2191	0.16945	-0.5398	0.2035	0.02825	-0.1869	0.2362	0.1962	-0.1183	-0.16745	-0.14335	-0.056	-0.6375	-0.0292	-0.107	0.00235	0.162	0.32835	-0.024	0.1465	0.3972	0.45075	0.09695	0.10685	-0.14985	0.27675	1.1656	0.1117	-0.22155	0.5342	-0.2146	-0.2483	-0.3292
ID141v1	1.27285	-1.06175	0.3391	0.2976	-0.263	0.0445	0.3194	-0.10325	0.4936	0.3787	0.0923	0.0217	-0.225	0.36875	0.22625	-0.4616	-0.62985	0.2844	-0.2609	-0.1548	-0.04355	-0.0111	0.0824	0.61735	-0.31075	0.02785	0	0.20965	-0.68755	0.19625	-0.3327	-0.21865	0.01185	0.3253	0.37935	-0.2834	-0.07655	0.5875	0.2165	-0.15175	0.0649	0.90865	1.06435	-0.1346	-0.358	0.82065	-0.4595	0.06125	-0.08015
ID269v1	1.1741	-0.19115	-0.04395	-0.04085	-0.09225	-0.0963	-0.17355	0.07265	-0.0096	-0.1082	-0.13455	-0.2546	0.89495	-0.07275	-0.0734	0.6701	-0.47535	0.0358	0.637	-0.1643	0.0049	-0.19875	0.02435	0.03405	0.2118	0.04965	0.0413	-0.2076	-0.29225	-0.2682	0.1584	0.0828	-0.12395	-0.2135	0.00495	-0.1302	0.0615	-0.11395	-0.09875	0.1353	-0.1466	-0.5917	-0.322	-0.14755	0.0322	-0.2181	-0.01345	0.0476	-0.2368
ID333v1	-0.3353	-0.04805	0.4876	0.4611	0.24355	0.2113	0.4664	-0.4163	0.5977	0.15845	-0.0765	0.3183	-0.19305	0.40165	0.1393	-0.3155	-0.18355	0.1547	-0.1691	0.16545	0.1482	-0.17875	0.3132	0.55855	-0.4793	0.5146	0.3381	-0.07535	-0.0435	0.24855	-0.0575	0.01375	0.45605	0.37355	0.19525	-0.01105	-0.3946	0.48525	0.392	0.0682	0.00115	-0.08825	0.15115	-0.7716	0.0356	0.34865	-0.3737	-0.0858	-0.24355
ID271v1	0.22475	0.23885	0.4396	0.1189	0.2879	0.2118	-0.0054	-0.08875	0.2896	0.02785	0.2478	0.22185	-0.06245	-0.04235	-0.1727	-0.2397	0.1491	0.04755	-0.1276	-0.0376	0.20185	0.0083	0.22	0.0733	0.0272	0.1493	0.0031	-0.0268	0.2693	0.23355	0.03125	0.04185	0.1118	0.5511	0.21035	0.08465	-0.01415	0.12655	0.01965	0.22525	0.1203	0.76675	0.8299	1.36725	0.0959	0.10615	0.58835	-0.73895	-0.11805
ID118v1	0.9111	0.8733	0.04965	0.16605	0.0918	0.16505	0.01485	-0.19795	0.3649	0.0696	-0.16525	0.2199	0.16275	0.0837	-0.0984	0.26105	0.14845	0.23535	0.21895	0.14895	0.10685	0.1618	0.3039	0.17815	0.2578	0.3427	0.23595	-0.52325	-0.43255	0.15505	0.30495	0.54575	0.3558	0.3397	0.04655	0.14845	0.34745	0.0356	0.25815	0.18	0.1766	0.30005	0.30605	0.06165	0.0581	0.40545	0.51065	0.00445	-0.70555
ID456v1	-0.4994	-0.576	0.4453	0.33055	0.19945	0.3391	0.28235	0.0379	0.28745	0.3324	0.2097	-0.0277	0.28635	-0.0047	0.2835	0.12255	-0.7167	0.27	0.2199	0.1322	0.37195	0.47935	0.0026	0.3078	0.05085	0.3552	0.1862	0.42825	0.5343	0.2666	0.0875	0.2346	0.18035	0.5388	0.46735	0.27125	0.4611	0.26275	0.33815	0.3852	0.19685	0.01505	0.87455	0.1826	0.3344	0.34925	-0.1938	0.24885	0.497
ID282v1	-2.37715	-1.86055	-0.90015	-0.76775	-1.27495	-0.3963	0.08235	-0.9308	0.1155	-0.4804	-0.7144	-0.9736	-2.413	-0.4156	-0.39265	-2.2467	-0.66585	-0.3241	-1.8432	-0.5094	-0.91365	-1.6199	-0.76195	-0.00925	-1.04275	-0.84805	-0.87865	-1.00185	-0.8653	-0.8975	-1.1399	-1.45575	-0.63	-0.9293	-0.94065	-0.85345	-0.1614	-0.824	0.08165	-1.0274	-0.98055	-2.2441	-1.24405	-1.36545	-1.49245	-0.6024	-1.3065	-1.1527	-1.89115
ID183v1	0.956	0.026	0.05585	-0.21945	0.0653	0.3858	-0.4555	0.0824	0.47655	-0.1034	0.236	0.2254	0.5523	-0.15905	-0.09085	0.3052	-0.0075	0.1483	0.2899	0.08065	0.09385	-0.0295	-0.05695	0.2147	0.4291	0.2568	0.19765	-0.46945	0.0324	-0.0835	0.5329	0.3238	-0.18265	0.104	-0.00785	0.57885	0.4159	0.2497	-0.594	0.779	0.08535	0.52275	0.942	-0.0197	0.25315	0.5921	0.5149	-0.21155	0.12955
ID173v1	0.2361	-0.167	-0.3162	-0.3569	-0.3024	-0.15245	-0.258	-0.42845	-0.0497	-0.296	-0.2848	-0.09225	-0.125	-0.46185	-0.63985	-0.47175	-0.1654	-0.8249	-0.2778	-0.1846	-0.0351	0.0745	-0.40225	-0.35175	-0.0333	-0.9151	-0.6646	-0.32815	-0.0332	-0.316	-0.44525	-0.48695	-0.25025	0.0947	-0.4283	-0.3188	0.117	-0.35605	-0.33735	-0.0281	-0.40825	-0.24985	-0.1512	-0.35435	-0.1106	-0.02935	-0.33485	-0.8645	-0.14665
ID189v1	0.6117	0.7193	0.67825	0.4595	0.6984	0.49815	0.52875	0.49595	0.68925	0.6752	0.51925	0.5019	0.45995	0.5082	0.4853	0.48235	-0.26675	0.7625	0.36755	0.2226	0.67085	0.56755	0.6513	0.8163	0.1508	0.63855	0.66655	0.49555	0.4674	0.46045	0.63295	0.69195	0.58975	0.9172	0.71005	0.4813	0.1776	0.82965	0.8992	0.7216	0.5133	0.12965	1.4905	1.5298	0.49455	1.01645	0.2713	0.2499	0.73365
ID266v1	-0.59175	-0.0628	-0.0686	-0.1344	0.00835	0.1553	0.06685	-0.0437	0.503	0.0943	0.02675	-0.24645	0.06495	0.12305	0.3593	-0.0458	0.3765	0.053	0.01985	0.1057	0.07545	-0.008	0.39285	0.20475	0.06985	0.3153	0.06045	-0.14435	-0.36855	0.0229	0.0352	0.08915	0.09415	-0.01065	-0.04145	0.29105	0.3718	0.0022	0.11945	0.2402	-0.08135	0.1655	0.3027	0.39755	0.02645	0.27205	0.31015	-0.1336	-0.14465
ID229v1	-0.0948	-2.1326	-0.55065	-0.5986	-0.2222	0.10015	-0.30035	-0.1089	-0.28265	-0.64115	-0.024	-0.46815	-0.10385	-0.14705	-0.0702	-0.14965	-0.2381	-0.5469	0.043	-0.1692	-0.1984	-0.1477	-1.0652	-0.20095	-0.27805	-0.37505	0.0248	-0.21645	-0.5811	-0.4536	0.01355	-0.2768	-0.0426	1.37945	-0.2927	-0.0676	-0.31295	-0.552	-0.3043	-0.8327	-0.13615	-0.1346	-0.16385	0.3854	-0.79875	-0.32145	-0.06755	-0.2506	-0.04515
ID045v1	-1.17845	-0.9605	-0.10595	-0.246	-0.55115	-0.5789	-0.22405	-0.71325	-0.3675	-0.1378	-0.6271	-0.25085	-1.04455	-0.30475	-0.18305	-1.01405	-1.3135	-0.3216	-1.0388	-0.30345	-0.97075	-0.89395	-0.54995	-0.0791	-0.80445	-0.67385	-0.30565	-0.58825	-0.5209	-0.63795	-0.71025	-1.18165	-0.2535	-0.10415	-0.271	-0.86325	-0.4963	-0.7423	-0.1733	-0.6519	-0.6382	-1.63805	-0.776	-0.1251	-1.08995	-0.49	-1.2177	-0.4887	-1.0477
ID279v1	0.4017	0.749	0.00385	-0.00865	-0.14805	-0.1573	0.1613	0.2674	0.88745	0.39955	0.1082	-0.18305	-0.6457	0.2682	-0.27315	-0.31425	0.7164	-0.00615	-0.1749	0.18755	-0.1786	-0.1919	0.4066	0.47475	0.0051	0.30725	0.2436	-0.11935	-0.59475	0.19465	0.0886	-0.13415	0.45715	0.3583	-0.5115	0.2579	0.4812	0.3575	0.2538	-0.01625	0.0571	0.18225	0.5427	0.71515	-0.1846	0.5284	0.0282	0.1232	-0.4553
ID357v1	0.3563	0.03775	-0.19715	-0.34925	0.44975	0.30045	0.09575	-0.4457	0.39945	0.27065	-0.30915	-0.436	0.09355	-0.2024	-0.35555	0.1531	0.0638	-0.07325	0.17525	-0.14385	0.2544	-0.6968	-0.33245	0.13165	-0.44235	-0.2677	-0.28875	-0.4859	-0.84585	-0.46235	-0.27345	0.0168	-0.13055	0.92585	-0.06825	-0.2176	-0.6528	-0.0601	0.0771	-0.5685	-0.03655	-0.45415	-1.00535	-0.30405	-0.50335	-0.3488	-0.33725	-1.2055	-0.4982
ID489v1	-1.3715	-0.527	-0.0237	0.14015	-1.11245	-0.6075	0.1554	-0.36765	0.0032	-0.20735	-0.02655	-0.21735	-1.74115	-0.15135	0.12215	-1.13425	0.2821	-0.21805	-1.1406	0.033	-0.5891	-0.74455	0.32975	-0.1527	-0.33485	-0.08545	-0.13085	-0.1352	-0.22585	-0.11655	-0.4847	-0.4756	0.29205	0	-0.27145	-0.76035	-0.059	-0.1825	-0.037	-0.2268	-0.58945	-0.33055	-0.0528	0.0673	-0.44345	-0.3613	-0.55945	-0.1433	-0.806
ID424v1	-0.071	-0.0046	0.66685	0.49215	0.6451	0.3805	0.4855	0.0824	0.0575	0.33755	0.24515	0.50585	0.59255	0.1661	0.1155	0.1004	-0.9411	0.52345	0.0115	-0.01785	0.40035	0.5392	-0.5065	0.1889	0.28375	0.19	0.37275	0.50435	0.601	0.34375	0.4959	0.3381	0.37855	0.78515	0.55115	0.14455	-0.1589	0.24945	0.23555	0.32415	0.20395	0.1755	0.3713	0.5824	0.38395	0.2217	0.36005	0.40555	0.56445
ID373v1	0.5074	0.8177	0.44075	0.2515	1.1178	0.63835	0.0987	-0.0097	0.42515	0.4737	0.2053	0.4594	0.37	0.32635	-0.0864	0.2938	-0.63325	0.21875	0.3159	0.3159	0.3014	0.00965	-0.065	0.4592	-0.16275	0	0.45685	-0.6758	-0.10015	0.1515	0.35095	0.18425	-0.0261	0.23405	0.1903	0.1918	-0.05485	0.40005	0.63815	0.2302	0.3003	-0.23745	-0.0084	0.1343	-0.1199	0.06535	-0.02945	-0.26115	-0.44115
ID164v1	0.5633	0.34985	0.4249	0.27825	0.09095	0.3427	0.2807	-0.02865	0.31505	0.12655	0.27995	0.18265	0.5555	-0.0079	0.03595	0.05575	0.70185	0.2616	0.07965	0.16205	0.0358	0.38385	0.2548	0.24045	0.22585	0.2232	-0.06795	0.21785	-0.61875	0.21695	-0.062	0.2411	0.21865	0.4297	0.14125	0.2901	0.06935	-0.1134	0.32925	0.37405	0.0943	-0.53765	0.90015	0.4798	0.25875	0.4243	0.0763	0.25805	0.1496
ID181v1	0.36935	-0.18415	0.42575	0.24715	0.3455	0.2977	0.18945	0.0229	0.2305	0.26235	0.21145	0.42845	0.60955	0.2074	0.37175	0.2553	0.4804	0.0276	0.2517	0.1981	0.3775	0.55185	0.3709	0.0791	0.3638	0.28075	0.129	0.11445	0.27835	0.2492	0.31195	0.1721	0.25585	0.72355	0.1828	0.3177	0.1079	0.28265	-0.4997	0.2069	0.20075	0.57635	0.14515	0.42765	0.2544	0.20545	0.7813	0.3945	0.18135
ID340v1	0.0206	-0.79755	0.35115	0.2014	0.52925	0.5656	0.63105	-0.09725	0.47105	0.52055	0.02235	0.0858	0.14385	0.1864	0.0733	0.09455	-0.2863	0.5933	0.1028	0.05065	0.20905	-0.0598	-0.1636	0.22815	-0.3863	-0.06295	-0.23505	-0.2347	0.387	-0.077	-0.32155	0.1059	0.44025	0.19975	0.2397	0.25535	0.04035	-0.11865	0.361	-0.2519	0.15545	-0.38635	-0.43275	-1.4179	-0.44925	-0.3313	-0.0825	0.1575	0.4807
ID414v1	0.4777	0.06055	0.13305	0.19095	0.01175	0.1273	0.1656	0.39755	0.5857	0.0131	0.12175	-0.0114	0.2047	0.29575	0.11925	0.29345	0.6958	-0.01075	0.2664	0.15085	-0.0538	0.0959	0.4029	0.2421	0.34795	0.06125	0.20475	-0.11495	-0.36435	0.0355	0.1658	0.1798	0.5003	0.2402	0.1104	0.2166	0.26955	0.09025	0.0728	-0.00515	-0.0113	-0.1329	0.16395	0.25025	0.09115	0.35665	0.389	0.1138	-0.0657
ID037v1	0.49065	0.8654	0.95635	0.5368	1.01835	0.4145	0.63355	0.4941	-0.35815	0.64935	0.67925	0.84355	1.1726	0.11085	0.241	0.976	0.22665	0.14335	1.001	-0.04815	0.49785	1.0525	0.54545	-0.0079	0.96215	0.50735	0.63815	0.91365	1.14405	0.6734	0.8579	0.96235	0.3643	1.17885	0.7378	0.55285	0.13165	0.4423	0.0509	0.14415	0.90915	0.43445	1.0667	-0.5198	0.6615	0.2911	0.58125	1.0767	1.2645
ID086v1	-0.462	0.29915	0.35595	0.198	-0.76905	-0.40595	0.05955	-0.06495	-0.1295	0.2176	-0.0171	-0.11215	-0.89985	-0.06105	-0.0593	-0.7149	-0.78845	-0.21615	-0.65215	-0.20515	-0.63125	-0.42765	0.12945	-0.0542	-0.5299	0.0137	0.03725	0.0651	-0.3862	-0.0584	-0.4487	-0.46315	0.06445	0.22755	0.0882	-0.40055	0.00645	0.07315	-0.29545	-0.78765	-0.244	-0.3441	0.21755	0.52505	-0.8404	-0.04485	-0.84275	0.12065	-0.6858
ID176v1	0.4411	-0.60275	0.2403	0.0395	-0.33085	0.21695	0.2067	0.10065	0.3406	0.23155	0.05435	0.08315	-0.25965	0.2171	0.4644	-0.05485	0.40295	0.2676	-0.09075	0.3258	0.2429	-0.4038	0.2596	0.27385	0.0146	0.39625	0.1206	0.0803	0.11375	0.08005	0.1711	0.1004	0.19665	0.71225	0.2574	0.54085	0.0342	0.23475	0.44865	0.28085	0.01785	0.08895	0.4074	0.25615	-0.06905	0.1481	0.29605	-0.3013	-0.0007
ID412v1	0.00615	0.13695	-0.29355	-0.36335	-0.37785	0.3506	-0.2474	-0.1702	0.74215	-0.375	-0.18065	-0.3319	-0.1446	-0.1918	-0.37625	-0.3231	0.45395	-0.4276	-0.25235	0.43825	-0.13925	-0.01455	-0.192	0.36245	-0.2683	-0.41835	-0.31495	-0.40325	-0.5928	-0.29955	-0.44685	-0.45265	-0.08775	0.12515	-0.63855	-0.0937	0.6069	-0.2407	0.07655	-0.1608	-0.3783	0.6068	0.2287	-0.8081	-0.2782	0.10615	0.01125	-0.0073	-0.4934
ID394v1	0.72145	-0.0896	0.44015	0.17555	-0.47095	0.17615	0.1633	-0.12945	0.43595	0.2569	0.0387	-0.11885	-0.3229	-0.0481	0.05095	-0.1155	-0.20445	0.1823	-0.13625	0.0863	0.0592	-0.0686	0.2788	0.53065	0.108	0.48675	0.1733	-0.02595	-0.54015	0.232	-0.26465	0.00105	0.0246	0.7041	0.14275	0.08385	0.15885	0.5192	0.25945	-0.0073	0.1203	0.8053	0.274	0.2884	-0.18515	0.1344	-0.0465	0.22825	-0.71705
ID478v1	-0.4626	0.1769	0.22035	-0.07225	-0.57995	-0.16585	0.0453	-0.10845	0.50075	-0.3758	-0.25845	-0.26845	-0.39105	0.01565	-0.04105	-0.2006	-0.2726	-0.12755	-0.3455	-0.01705	-0.00745	-0.20985	0.2571	-0.3346	-0.14865	0.323	-0.10875	-0.43995	-0.6024	-0.09465	-0.18235	-0.09455	0.1094	-1.9659	-0.0544	0.0322	0.0363	-0.0093	-0.01905	-0.1073	-0.3729	-0.08135	0.17395	0.35835	-0.30835	0.2189	-0.0154	-0.16745	-0.8598
ID039v1	0.0998	-0.8442	0.8088	0.12545	-0.2724	0.1152	0.28155	0.3953	1.00275	-0.13	0.1337	0.2445	-0.02005	0.1182	0.10515	-0.0534	0.6935	0.19865	-0.061	0.494	0.04215	0.0348	0.193	0.74115	0.068	0.74965	0.2657	0.09025	0.2994	0.15485	-0.082	0.1787	0.43475	0.00495	0.24545	0.1627	0.88785	0.2299	0.52315	0.5211	0.1189	-0.4691	1.2752	0.86025	0.21005	0.74255	0.469	0.68135	-0.49995
ID425v1	-0.42385	-0.6984	-0.0476	-0.22385	-0.752	-0.30785	-0.12715	-0.208	0.0878	-0.1517	0.22665	-0.8465	-0.684	-0.1003	-0.0224	-0.6928	-0.6179	-0.2742	-0.5765	0.02705	-0.3944	-0.25395	-0.8982	0.12805	-0.23875	-0.42275	-0.0705	0.05375	-0.0757	-0.09255	-0.34125	-0.49135	-0.32445	-0.43865	0.07915	-0.543	0.0528	-0.27	-0.89165	-0.05665	-0.4242	-0.8696	0.2988	0.58365	-0.20925	-0.27495	-1.14735	0.0488	-0.4561
ID067v1	-1.43	-0.56825	-0.0086	0.0834	-0.38045	-0.2187	0.08255	-0.0787	0.65785	0.00945	0.09765	-0.10835	-1.20665	-0.00455	0.038	-0.79245	0.0515	-0.1038	-0.6111	0.1474	-0.5097	-0.4043	0.2287	0.05985	-0.17305	0.25055	-0.1423	-0.0962	-0.4542	-0.15295	-0.4084	-0.25835	0.475	0.02325	-0.1626	-0.11245	-0.3331	0.595	0.3141	-0.31145	-0.02845	-1.2244	0.16325	0.14645	-0.3076	0.0917	-0.3653	0.09155	-0.9541
ID224v1	0.1419	-0.53835	0.64825	0.39905	0.38885	0.12505	0.6104	0.16465	0.7085	0.7091	0.4976	0.30055	0.15595	0.17715	0.3867	0.2714	-0.32435	0.50395	0.2234	0.3406	0.17465	0.04365	0.74205	0.30455	0.47305	0.4744	0.20865	0.33345	0.03125	0.3819	0.21215	0.4033	0.6035	0.74525	0.47245	0.1788	0.34435	0.231	0.38165	0.21185	0.3297	-0.7413	0.85525	1.08685	0.18115	0.4746	0.31245	0.2836	0.27145
ID024v1	0.9077	1.15795	0.17805	0.0886	0.34805	0.86965	5e-05	-5e-05	1.1568	0.228	0.19635	-0.00065	1.19715	0.1294	0.1157	0.8456	1.3949	0.4562	0.7653	0.25435	0.82885	0.7813	0.511	0.2058	0.77685	0.31215	-0.1366	-0.2976	-0.2086	0.0738	0.34745	0.65525	0.2838	0.1033	0.1223	0.99785	0.2028	0.2394	0.44025	0.59985	0.2395	1.78245	0.16335	0.3668	0.54735	0.4233	1.4239	-0.4396	0.13215
ID455v1	-0.23325	-1.6417	0.19125	0.2603	-0.7445	-0.1645	0.4359	0.0103	0.98	0.06605	0.0599	-0.41935	-0.5562	0.2037	0.4513	-0.26215	-0.42175	0.5177	-0.32595	0.3009	0.0043	-0.3451	0.4949	0.54175	-0.406	0.5529	-0.12445	-0.14375	-0.95495	0.0397	-0.4112	-0.02565	0.30525	0.49035	-0.4697	-0.1294	0.53585	-0.4762	0.5003	-0.04935	-0.33995	0.1284	0.90675	1.1505	-0.29775	0.6514	-0.1667	-0.1014	-0.56065
ID355v1	-1.55775	-0.84575	-0.10225	0.17625	-0.67195	-0.19655	-0.2029	0.1201	0.3806	-0.0368	-0.11445	-0.31875	-1.4178	0.0013	-0.2862	-1.47605	-0.01075	-0.26955	-1.52045	0.26425	-0.3437	-0.86765	0.2863	0.17615	0.28465	-0.35445	0.20585	-0.166	0.16905	-0.337	0.042	-0.441	0.28205	0.17085	-0.8156	-0.20835	0.1372	0.08255	0.1718	0.2802	-0.4143	-1.1502	0.21825	-0.07335	-0.07125	0.2792	-0.10905	-0.311	-0.49535
ID436v1	0.40365	-3.75125	0.4839	0.149	0.00585	0.09285	0.1927	0.19165	0.68455	0.19825	0.1698	0.11045	0.20785	0.19235	-0.04045	0.09845	-0.25775	-0.03285	0.1427	0.5653	0.3902	-0.02365	0.18805	0.3419	0.235	0.3404	0.0708	0.04515	-0.19835	0.17305	0.0835	0.14035	0.3063	0.4123	0.08785	0.19035	0.29725	0.54635	0.2567	0.17025	0.1106	0.35575	0.79965	0.7569	0.155	0.434	0.37235	0.50735	-0.3026
ID107v1	0.45505	-0.4576	0.2265	0.0317	-0.24165	0.256	0.09065	-0.00455	0.4326	-0.12145	-0.0228	-0.09035	0.1682	0.02	0.1729	0.10265	0.13675	-0.13055	0.1079	0.18125	0.08845	0.2147	0.23375	0.1765	0.0911	-0.2758	0.18885	-0.05575	0.3075	-0.03975	0.23305	0.15485	0.2074	-0.14395	0.0047	0.28975	0.04455	-0.09575	0.1008	0.48225	-0.0306	0.39175	0.63135	0.19845	0.2818	0.1559	-0.044	-0.1307	0.00315
ID211v1	-0.35255	-3.65075	0.1273	0.38495	0.67295	0.46905	0.70985	-0.08765	0.43195	0.48435	0.3799	0.1337	-0.17545	0.3989	0.13325	-0.0672	0.1099	0.35535	-0.11875	-0.34695	0.3283	0.03065	-0.2169	0.4816	0.05115	0.20575	-0.0102	-0.2415	0.1488	-0.0665	0.1346	-0.09225	0.3099	-0.66145	0.29575	0.02745	0.0011	0.31005	0.3881	-0.07385	0.0081	-0.48295	0.2762	-0.7034	-0.27195	0.0586	0.2498	-0.2489	-0.04505
ID063v1	0.817	-0.0324	0.07275	0.1847	-0.31755	0.40315	0.49745	0.43415	1.1818	-0.0337	0.48085	0.138	0.0165	0	0.5625	0.36775	0.82115	0.436	0.2874	0.5171	0.3507	0.0169	0.5377	0.58865	0.5964	0.34615	0.24625	0.1183	-0.07425	-0.05185	0.531	0.62495	0.55525	0.41625	0.0668	0.3472	0.6122	-0.1159	0.3077	0.71045	0.08125	0.4582	0.67305	0.98635	0.31705	0.64665	0.7523	-0.12765	-0.03925
ID358v1	-0.4958	0.13475	0.2502	0.15975	-0.04845	0.35	0.5143	0.01155	0.8457	0.00195	0.0756	-0.10935	-0.09635	0.1093	0.1638	0.1743	-0.10805	0.42365	0.1762	0.22385	0.2028	-0.0088	0.443	0.31195	0.1008	0.4767	0.1539	-0.1562	0.13565	0.0427	0.0111	0.204	0.29035	-2.28345	0.24395	0.3443	0.4037	0.7135	0.4103	0.16725	-0.0823	-0.71475	0.44475	1.24555	-0.0793	0.28065	0.07665	0.35955	-0.11445
ID205v1	0.45505	0.06355	0.19705	0.0431	-0.6137	0.30495	0.0966	0.2259	1.05045	0.18455	0.20075	-0.138	-0.31725	0.0582	0.214	-0.98395	0.0658	0.2631	-0.67505	0.2123	0.0314	0.15055	-0.59025	0.98	0.21225	0.3046	0.0124	-0.0455	-0.31305	0.01455	-0.05995	-0.2813	0.38565	0.17255	0.121	0.4105	0.74085	0.38485	0.5093	0.07975	-0.12245	0.21805	0.87005	0.4632	-0.2358	0.67255	0.11135	0.10695	-0.2869
ID408v1	0.1686	0.5016	0.63345	0.3454	-0.0059	0.3819	0.4879	0.19075	0.6988	0.31305	0.37015	0.048	0.425	0.0916	0.6324	0.3237	0.037	0.32145	0.4637	0.32125	0.31635	0.31435	0.49335	0.3476	0.58215	0.8751	0.35575	0.07235	0.0492	0.2341	0.2647	0.4083	0.60805	0.59445	0.23995	0.4384	0.61515	0.05835	0.19845	0.3916	0.22375	-0.3888	0.6723	1.4578	0.2318	0.45915	0.1781	0.4887	0.2358
ID248v1	-0.4828	0.0037	0.0247	0.2966	0.5229	0.652	0.642	-0.177	0.9813	0.4558	0.2746	-0.0316	0.2766	0.297	0.1242	0.2058	-0.5009	0.5399	0.396	0.1626	0.2619	-0.071	-0.0959	0.4064	-0.1519	0.4394	0.1404	-0.2394	-0.4298	0.0509	0.1128	0.1882	0.0453	0.7965	0.2753	0.3814	-0.093	0.0805	0.5303	0.0216	0.2318	-0.4657	-0.263	0.1352	-0.1342	-0.1021	0.0106	0.1111	0.3458
ID240v1	-1.6921	-1.4537	-1.4476	-1.07325	-0.64215	-1.1192	-0.6531	-1.26515	-0.2378	-0.858	-0.98665	-0.98835	-1.10935	-1.0421	-0.83385	-1.50055	-0.9381	-1.05465	-1.52715	-1.11695	-1.03835	-1.41835	-1.43545	-1.017	-0.92885	-1.30365	-1.33095	-1.3377	-0.7101	-1.2758	-1.1322	-1.11135	-0.79805	-1.86255	-1.1762	-1.2087	-0.6823	-1.3045	-0.6159	-0.92575	-1.35615	-2.08305	-2.27815	-2.30905	-1.1597	-1.2767	-0.9135	-0.98935	-1.16365
ID519v1	-0.1067	0.76715	0.51765	0.40725	0.992	0.8185	0.98885	-0.32255	0.90005	0.733	0.16615	0.5278	0.26985	0.7297	0.38095	0.11125	-0.4168	0.6601	0.25625	-0.1719	0.79915	0.2094	0.0528	0.294	-0.40575	0.3899	0.3738	-0.06915	-0.2715	0.1945	0.26725	0.2698	0.12385	0.2626	0.60545	0.3233	-0.69105	0.99065	0.6135	0.25625	0.46695	-0.2977	0.04955	-0.14795	0.17215	-0.5808	0.2814	-0.20185	-0.03225
ID236v1	-0.70295	-3.2143	-0.09405	-0.1045	0.36425	-0.0961	0.19645	-0.5568	0.26765	-0.08705	-0.43035	-0.31595	-0.5887	-0.30325	-0.27685	-0.26865	-0.83265	0.02875	-0.21285	0.2121	-0.77005	-0.63915	-0.76615	-0.0685	-0.71025	0.0729	-0.3018	-0.3943	-0.52935	-0.58685	-0.61885	-0.331	-0.5	-0.7229	-0.29695	-0.3472	-0.40625	-0.3055	0.278	-0.34975	-0.05985	-1.3046	-0.1654	-1.01475	-0.4927	-0.39805	-0.95115	-0.08375	-0.478
ID163v1	0.16745	0.47785	0.6762	0.3983	0.1798	0.37745	0.52155	0.2933	0.5779	0.42975	0.38975	0.2641	0.2873	0.27305	0.02545	0.1197	0.6444	0.5188	0.1045	0.46825	0.11525	0.3626	0.54455	0.62955	0.5524	0.2812	0.44755	0.21955	0.2528	0.2936	0.303	0.3891	0.607	0.36305	-0.1353	0.38895	0.73235	0.2593	0.6198	0.3291	0.276	0.00745	0.9584	0.7133	0.3061	0.85235	0.3666	0.56295	0.69655
ID327v1	0.27945	0.72185	-0.0269	-0.00745	-0.3148	0.26915	-0.3424	0.06335	0.05255	-0.17675	-0.06135	-0.20685	0.10265	-0.20275	-0.24255	0.02225	0.26465	-0.2555	0.2239	0.17645	-0.48225	-0.0422	-0.3678	0.43705	-0.20315	-0.0864	0.01785	0.10785	0.10475	-0.1176	-0.06875	-0.1859	-0.58505	0.3802	-0.16195	0.0952	0.21795	-0.2274	0.0608	0.06775	0.06465	1.00205	0.82965	-0.86545	0.0118	0.27665	-0.4602	0.0948	0.1343
ID303v1	0.0507	0.7057	0.01035	0.0432	-0.1577	0.137	0.2643	-0.0164	0.0575	0.1726	0.06085	-0.14315	0.11205	0.1772	-0.041	0.16355	0.33035	-0.1384	0.06335	-0.0283	0.22185	0.01465	0.2941	0.4643	0.17625	-0.02025	0.16915	0	0.19035	0.1106	0.0825	0.25645	0.0908	0.2261	0.2002	-0.005	0.0237	0.33475	0.1817	-0.0833	0	0.07135	0.1914	0.36725	0.0879	0.1002	-0.01035	-0.7412	0.0541
ID105v1	1.20925	-1.7256	0.4551	0.3297	0.46115	-0.28975	-0.4813	0.12365	-0.46295	0.10135	0.0273	0.35045	0.43705	-0.05015	0.0584	0.4735	-0.40605	0.2479	0.14915	-0.2941	0.083	0.18945	0.062	-0.07935	0.26865	0.2845	0.55725	0.17335	-0.0094	-0.11845	0.47445	0.23635	-0.2722	-0.23995	0.3941	0.0668	-0.23195	-0.0711	-0.06975	0.0219	0.368	0.1323	-0.04065	1.0297	0.0859	-0.0416	0.5871	0.48055	0.3471
ID263v1	-0.69355	-0.76695	-0.00475	-0.01225	-0.1097	-0.11735	-0.0144	0.02515	-0.0136	-0.09505	-0.0282	-0.0734	-0.63335	-0.0635	-0.1669	-0.56795	-0.31005	0.3288	-0.5666	0.03845	-0.04945	-0.18345	-0.2975	0.0564	-0.4579	-0.17545	0.01035	0.01395	0.1338	0.17805	-0.0559	-0.2443	-0.28045	-0.23635	-0.06455	-0.3123	-0.20085	-0.34555	0.1171	0.0605	-0.03335	-0.4253	0.42065	0.04915	-0.10145	0.323	-0.381	0.1568	-0.0884
ID293v1	1.02415	0.6585	0.19285	0.3041	0.55915	0.4183	0.1654	0.13945	-0.2952	-0.0122	0.0628	0.3335	0.68545	0.0161	-0.2658	0.28655	-0.24485	-0.13775	0.40215	0.2253	0.1921	0.5893	0.1805	0.45385	0.274	-0.3685	0.2873	0.37645	0.7274	0.22455	0.08665	0.3355	0.0789	0.52675	0.29725	0.0009	0.20525	-0.11095	-0.0064	0.083	0.4712	-0.15005	0.66605	-0.1976	0.0343	0.0741	-0.1711	0.16345	0.89915
ID239v1	0.9443	-5.11625	-0.39165	-0.3571	-0.318	-0.32545	-0.28315	-0.41595	0.14875	-0.33325	-0.4683	-0.42795	0.0812	-0.26765	-0.134	-0.106	0.1629	-0.4566	-0.08445	-0.0054	0.07035	-0.10955	-0.16425	-0.01275	-0.14305	-0.6791	-0.43015	-0.49005	-0.28925	-0.30575	-0.2759	-0.19725	0.0695	-0.6006	-0.35495	-0.11235	0.01875	-0.19555	-0.29905	-0.50015	-0.3509	0.6312	-0.00455	0.1928	-0.40635	-0.07425	-0.10845	-0.219	-0.3996
ID471v1	0.65475	0.5496	0.2188	0.33405	-0.14065	0.18905	0.01385	0.00745	0.2429	0.16205	0.049	0.03905	-0.00655	0.1859	0.1497	-0.2851	-0.06255	0.36605	-0.65955	-0.2751	0.3478	-0.04825	0.242	0.381	-0.068	0.25455	0.3472	0.1397	0.13395	0.1881	0.23845	-0.0094	-0.02675	0.55	0.26215	0.18735	0.346	-0.00565	0.3579	0.1909	0.2329	1.0234	0.457	0.92195	0.1572	0.2566	0.3888	0.05175	-0.31025
ID251v1	-0.55145	-0.1326	-0.0295	-0.0782	-0.50265	-0.1153	0.1917	0.17145	0.7073	0.17615	0.00605	-0.4272	-0.27	0.13785	0.1243	-0.0965	0.5372	0.18	-0.06215	-0.07695	-0.2143	-0.17885	0.2819	0.44315	-0.09865	0.16715	-0.05605	-0.1911	-0.8516	-0.04935	-0.07325	0.19165	0.54185	-0.15465	-0.02335	0.05475	0.2684	0.2595	0.2003	0.13405	-0.0908	0.8839	0.61965	0.62545	-0.03385	0.4494	0.4283	-0.2018	-0.5935
ID383v1	-1.62295	-0.9191	0.2716	0.14155	-0.5244	0.4217	0.3782	0.0427	0.4997	-0.1747	0.2197	-0.41075	-0.7334	-0.01385	0.0526	-0.4916	-0.1833	0.19355	-0.34915	0.15595	-0.178	-0.23005	0.4147	0.62085	-0.00515	-0.02695	-0.0975	0.21955	0.271	0.0186	-0.1371	0.10535	0.4281	0.3173	-0.038	0.27275	0.1571	-0.1363	0.46895	0.4347	-0.13685	-1.70935	0.4142	0.3573	-0.12635	0.42055	-0.1518	0.39735	-0.71965
ID482v1	0.45435	-0.09965	0.0015	-0.17765	0.31235	0.25475	-0.109	0.17205	0.4331	0.029	0.1598	-0.1084	0.2174	-0.0505	0.22595	0.4755	0.5199	-0.15	0.3462	0.10145	0.3534	-0.1197	-0.00105	0.0556	0.07975	-0.10225	-0.05955	0.0966	0.3244	-0.1763	0.2475	0.2616	0.1711	-0.0514	-0.53875	0.25985	0.0853	0.25235	-0.0632	0.5783	0.24575	-0.412	-0.1297	0.339	0.34825	0.25735	0.29565	0.17385	0.16355
ID514v1	0.3393	0.2008	-0.08415	0.00165	-0.12215	0.11405	0.21775	0.0244	0.04825	0.08185	0.1402	0.01915	-0.0525	-0.11835	0.0069	0.19495	-0.3238	0.12735	0.1368	-0.1867	0.11985	0.03635	0.1038	-0.0244	-0.09365	-0.14325	0.3404	0.19565	0.05145	-0.02625	0.1071	0.2127	-0.0702	0.4475	0.09205	0.0091	-0.03595	-0.21525	-0.0055	0.159	0.0309	-0.07115	0.3306	-0.50495	0.0688	0.12175	-0.0741	0.0145	0.22255
ID496v1	1.25995	1.6649	0.2773	0.07685	0.85955	0.81355	0.01875	0.26015	0.69595	0.1055	0.10485	0.10925	1.2842	0.05815	0.13435	0.9758	0.7279	0.13165	1.0671	0.2007	0.91595	0.8016	-0.05845	0.5666	0.8621	0.1231	0.4454	-0.00555	1.02795	0.17425	1.17005	0.8348	0.19765	0.18875	-0.0284	1.1638	0.29135	0.03345	0.27685	1.0343	0.53195	1.53015	0.9008	-0.7026	0.77135	0.30555	1.40085	0.1461	0.9533
ID222v1	-0.7455	0.22315	0.87585	0.43125	0.3957	0.01555	0.7158	0.0127	-0.0719	0.8143	0.26675	0.7294	-0.3971	0.2287	0.0572	-0.4457	-0.3289	0.35545	-0.43655	0.37855	-0.11525	-0.0006	-0.92205	0.2037	0.11975	0.24005	0.0237	0.50075	0.28355	0.49805	-0.1784	-0.12675	0.1496	0.154	1.04845	-0.4007	-0.05605	0.65675	0.48725	-0.1605	0.2276	-0.1321	0.45965	-0.6084	-0.1971	-0.03495	-0.34675	0.3311	-0.0684
ID341v1	-0.2638	-0.8045	-0.4625	-0.23745	-0.031	0.2952	-0.35545	0.10875	0.26495	-0.14775	-0.2473	-0.3107	-0.03265	-0.2595	-0.12865	-0.06035	0.28935	0.12945	0.0056	-0.2739	0.09095	-0.0388	-0.58035	0.4314	-0.0955	-0.3844	-0.2427	-0.36155	0.41375	-0.23955	-0.14095	-0.3053	-0.2289	-0.4958	-0.3661	0.38375	0.53365	-0.26565	0.2076	0.1447	-0.21035	-0.10675	0.0145	0.027	-0.01385	0.019	0.0648	-0.00725	0.10505
ID426v1	-0.94885	-1.3045	0.43705	0.1831	-1.4521	-0.5903	0.0872	-0.2003	0.1089	0.0472	-0.1211	-0.3815	-1.9748	0.0384	-0.03255	-1.766	-1.34075	0.22135	-1.58625	0.1744	-0.6948	-0.71255	0.2952	0.4199	-0.48865	0.1062	-0.23295	0.16905	-0.5784	0.18675	-1.0891	-0.45155	0.2119	-0.22835	0.1276	-1.1066	0.124	0.30505	0.13245	-0.72215	-0.3271	-0.7062	0.88195	-0.1683	-0.88395	0.41825	-1.42765	0.1377	-1.38785
ID288v1	-0.7046	-0.58105	-0.25685	-0.49215	0.1032	-0.10475	-0.64955	-0.4573	-0.6674	-0.40425	-0.2526	-0.22885	-0.1507	-0.68595	-0.4443	-0.38785	-0.44545	-0.55605	-0.2484	-0.1875	-0.45365	0.03405	-0.69615	-0.56405	-0.07175	-0.70265	-0.5263	0.02765	0.60375	-0.3842	-0.61455	-0.4731	-0.5554	-1.0587	-0.43225	-0.4329	-0.12745	-0.7776	-0.3741	-0.7414	-0.2886	-1.48355	-0.8342	-0.54785	-0.44555	-1.11375	-0.4048	0.05305	0.27455
ID469v1	0.10215	-0.1504	0.3643	0.1299	-0.35795	-0.11195	-0.0768	-0.20265	0.0366	0.0771	-0.07005	0.15515	-0.4415	0.1722	0.15415	-0.37075	0.2221	-0.0514	-0.36675	0.1893	-0.1203	-0.3829	0.17165	0.3265	0.08825	0.21225	0.34665	0.0916	0.1304	0.13615	0.0835	-0.0841	0.3159	0.2378	0.1816	-0.1704	0.108	0.14515	0.1398	-0.1112	0.03	-0.3252	0.39625	0.6195	-0.3375	0.19655	0.0369	0.02715	-0.5578
ID025v1	0.18485	-0.1849	0.1705	0.17865	0.06205	0.0657	-0.30475	-0.0581	0.2199	0.19285	0.07355	-0.0512	0.71335	0.08535	0.10305	0.54475	0.23375	-0.00325	0.54155	0.1715	0.2684	0.31655	0.06675	0.1935	-0.5201	-0.1739	-0.00665	0.02575	-0.03715	0.1445	-0.23295	0.37185	0.04155	0.0306	0.3447	0.1791	-0.04625	0.33585	0.36605	0.05705	0.12285	0.5201	0.78515	0.6899	0.0222	0.1256	0.0406	-0.1832	-0.03015
ID071v1	0.1369	0.2806	0.8945	0.4196	0.46935	0.268	0.6778	0.3511	0.4456	0.5922	0.4237	0.777	0.19995	0.35575	0.2492	0.18965	0.38325	0.8106	0.22715	-0.02595	0.5351	0.8333	0.4022	0.40225	0.27495	0.76095	0.5545	0.67085	0.7035	0.58255	0.4074	0.35185	0.5176	0.3321	0.51105	0.29405	0.14215	0.81615	0.28165	0.2755	0.30575	0.7288	0.9495	0.09855	0.3891	0.4316	0.48245	0.65795	0.26835
ID099v1	0.78665	0.5433	0.10955	0.22025	0.16425	0.31055	0.23235	0.0714	-0.08305	0.05625	0.2436	0.02875	-0.18905	0.1487	0.38725	0.03975	0.17875	0.11425	0.039	0.07645	0.03825	0.08825	0.30945	0.39755	0.0248	0.1137	0.0985	0.0751	0.33565	0.1016	0.10025	0.36965	0.326	0.4751	0.1121	0.1961	0.23545	0.0684	0.1879	0.40335	0.0704	-0.1427	0.6217	-0.21565	0.17345	0.0989	-0.0802	0.0949	0.4716
ID259v1	-1.2675	-0.0286	-0.63965	-0.66035	-0.23285	-0.2411	-0.9156	-0.88605	-0.86635	-0.53715	-0.497	-0.45085	-0.51355	-0.86965	-0.92495	-0.74705	-0.5681	-0.9597	-0.46935	-0.35055	-0.37965	-0.3195	-1.024	-0.87445	-0.6761	-0.99355	-0.7513	-0.1709	0.22365	-0.47345	-0.6693	-0.9739	-0.82385	-1.17005	-0.67995	-0.7326	-0.56835	-0.90945	-0.61615	-0.82635	-0.47485	-1.05655	-1.2648	-1.73995	-0.4497	-1.0957	-0.48785	-0.4021	-0.23075
ID225v1	0.9215	0.40935	0.871	0.56155	0.73095	0.8655	0.75275	0.3663	0.37385	0.7084	0.60755	0.6424	0.64465	0.6139	0.42535	0.41695	0.5322	0.62875	0.5923	0.24645	0.7359	0.7886	0.36615	0.83375	0.14585	0.63045	0.43805	0.7629	0.8618	0.49565	0.4034	0.5253	0.47095	0.9445	0.8578	0.4795	0.499	1.061	0.5611	0.9487	0.7715	0.4989	1.9987	1.42675	0.7623	0.747	0.4947	0.322	0.8823
ID184v1	0.27935	-0.5424	-0.15155	-0.1332	-0.2373	0.02165	-0.3962	-0.11515	0.03355	-0.2922	-0.01895	-0.16	0.05135	-0.3645	-0.23595	-0.21575	-0.2491	-0.096	-0.29695	-0.28615	-0.41465	-0.1822	-0.2468	0.207	0.0314	-0.0273	-0.0157	-0.12225	-0.05115	-0.2713	0.0055	0.061	-0.1372	-0.6338	-0.26275	-0.0048	0.1443	-0.44055	-0.14655	0.1524	-0.177	0.21785	0.15445	0.1675	-0.0165	0.32085	-0.02035	-0.1229	-0.1522
ID491v1	0.673	1.00215	0.15255	0.15125	0.8852	0.6438	-0.05195	-0.0899	0.0096	0.06115	0.0613	0.21155	1.1124	0.0156	-0.03065	1.05885	-0.00905	-0.27985	1.1788	-0.08855	0.594	0.3244	-0.0048	-0.03995	0.3397	-0.24645	-0.1127	0.21325	0.46185	0.1464	0.2006	0.43665	-0.3602	0.29655	0.1652	0.41995	-0.1835	0.18245	0.00775	0.62095	0.31535	0.57095	0.3422	0.0667	0.6362	0.09325	0.58315	0.03175	0.825
ID256v1	-0.28875	0.6572	0.5204	0.17925	0.0461	0.37875	0.31445	0.2787	0.86455	0.3533	0.38775	0.0896	0.1664	0.25175	0.11905	0.28025	0.4673	0.1349	0.2157	0.4769	0.46585	0.23825	0.3886	0.63815	0.327	0.3473	0.4544	0.3245	0.14375	0.45865	0.5046	0.4244	0.2786	0.23365	0.29265	0.18795	0.2974	0.62395	0.5085	0.5056	0.1418	0.6762	1.16705	0.41995	0.44165	0.76905	0.3986	0.5575	0.09365
ID246v1	-0.35745	-3.2017	-0.1129	-0.0532	-1.4576	-0.9152	-0.08615	-0.50795	-0.03325	-0.29015	-0.32535	-0.6388	-1.14565	-0.26745	0.00645	-1.2763	-0.39525	-0.01035	-1.39255	-0.1082	-1.1649	-1.1793	0.05025	-0.01735	-1.42075	-0.4109	-0.62155	-0.3388	-0.8012	-0.40695	-1.2922	-0.5731	-0.0591	-0.27335	-1.21265	-1.1708	0.05655	-0.31765	-0.01025	-1.09245	-0.9447	-0.1611	0.75475	-0.44335	-1.36	-0.00265	-1.469	-0.3271	-1.1684
ID290v1	-0.6323	-0.03955	-0.6257	-0.3213	-0.25775	-0.24735	-0.1115	-0.24735	-0.23215	-0.529	-0.29675	-0.6595	-0.3248	-0.4044	-0.4973	-0.25565	0.07785	-0.61605	-0.21145	-0.3711	-0.19245	-0.1893	0.05805	-0.0793	0.07005	-0.1802	-0.1976	-0.2229	-0.359	-0.61605	-0.0592	-0.25	-0.29255	-0.4834	-0.3205	-0.17455	-0.14305	-0.32685	-0.2932	-0.44035	-0.1838	-0.37795	-0.59675	-0.6278	-0.34345	-0.3058	-0.2402	-0.1034	-0.7219
ID416v1	1.43755	0.87735	0.3378	0.2375	0.6109	0.3683	0.031	0.0846	0.30145	0.1143	0.26745	0.32225	0.96165	0.0384	-0.17365	0.8639	0.42565	-0.15115	0.8851	0.031	0.53205	0.52875	0.66505	-0.17955	0.62065	0.1628	0.3807	0.23015	0.40645	0.3014	0.6383	0.48935	0.2699	-0.0593	0.0316	0.36945	0.06485	-0.11155	-0.24125	0.31725	0.32485	1.11005	0.1862	0.339	0.4524	0.1097	0.71825	0.4919	0.18915
ID361v1	0.28735	-0.36495	-0.23775	-0.21445	-0.7662	-0.23055	-0.1285	-0.07405	0.50145	-0.4346	-0.2058	-0.22365	-0.27455	-0.2062	0.1597	-0.31895	0.46795	-0.3501	-0.1478	0.30555	-0.25175	-0.1245	0.0116	0.0999	-0.03935	0.06955	-0.42515	-0.29755	0.1708	-0.2233	-0.46695	-0.09745	0.32315	0.76215	-0.22695	-0.0869	0.37945	-0.87735	-0.11065	-0.2318	0.0307	0.8283	0.3752	0.30085	-0.14265	-0.05275	0.31935	0.0223	-1.0962
ID031v1	1.21675	-0.8552	0.17255	0.1607	0.3783	0.42495	0.1581	0.2187	0.26635	0.23465	0.5219	0.164	0.2976	0.1962	0.36215	0.45875	-0.2807	0.2481	0.6047	0.1213	0.23895	0.2769	0.01045	0.3839	0.12045	0.00625	0.37845	0.3174	0.14975	0.1873	0.47655	0.38795	0.21575	0.78465	0.2552	0.47875	-0.01455	0.3769	0.46745	0.46575	0.28035	0.19895	0.4825	0.5173	0.2726	0.51235	0.16375	0.24825	-0.04915
ID003v1	-0.40685	-3.38955	0.4385	0.1698	-1.5995	-0.8746	0.21515	-0.34135	0.001	0.31565	-0.11105	-0.61965	-1.0355	0.00815	0.23145	-1.6801	-1.2339	-0.06925	-1.49665	0.75765	-1.17575	-0.6612	0.3498	0.2415	-0.798	0.0765	-0.0112	0.25925	-0.61035	0.17365	-1.39295	-0.6328	0.3755	2.3352	0.2677	-1.3331	0.00845	-0.12165	0.17295	-1.23295	-0.5716	-0.4723	0.6674	0.281	-1.06105	0.1552	-1.52085	0.31435	-0.95125
ID510v1	-0.1544	0.45745	0.3832	0.2109	-0.13865	0.25985	0.3346	-0.0394	0.3025	0.09685	0.0113	-0.0009	-0.0446	0.1838	0.2148	-0.36075	-0.02975	0.20135	-0.2796	0.42375	0.07585	0.10605	0.18755	0.531	-0.34395	-0.1067	0.05945	0.07645	0.3939	0.2376	-0.0762	-0.03735	0.34175	0.41215	0.28205	0.0653	0.3583	0.1933	0.4113	0.3003	-0.137	-0.3936	1.1459	0.59635	0.00775	0.2035	0.26755	-0.22865	0.0804
ID090v1	0.96655	1.92035	1.06775	0.46395	1.2333	0.8363	0.66845	0.464	0.68505	0.8012	0.9694	1.01275	1.36625	0.3591	0.2634	1.1289	1.00685	0.63635	0.9884	0.6265	1.12735	1.3582	0.6628	0.7075	0.8585	0.63775	0.9855	0.86175	1.0498	0.81405	1.23475	1.02475	0.42175	2.2707	0.79785	1.02555	0.30955	1.18305	0.48795	1.10625	1.0212	1.34165	0.73575	0.73285	1.466	0.7202	1.3499	0.5301	0.9484
ID095v1	0.6057	-3.06265	0.434	-0.02075	-0.05745	0.38065	-0.0723	-0.1432	0.27885	0.17005	0.0874	-0.02915	0.4034	0.1739	0.12555	0.1114	-0.24705	0.27675	0.1549	0.1207	0.11375	-0.20945	0.13285	0.46635	-0.2393	0.04795	0.1897	0.1237	-0.09535	0.02775	0.24385	0.22945	-0.22265	1.0877	0.06445	0.075	-0.168	0.1525	0.1939	0.2605	0.07745	0.8078	0.84645	0.8451	0.00245	0.2239	-0.01725	0.07305	0.0777
ID432v1	0.3135	-1.3638	0.3105	0.15145	-0.1032	0.30725	0.2301	0.43265	0.72875	0.222	0.3565	0.26745	0.1291	0.34665	0.3475	0.17315	-0.04765	0.00975	0.10745	0.12455	0.1072	0.30735	0.27405	0.5005	0.3153	0.1749	0.2932	0.0358	-0.17225	0.0754	0.1099	0.3052	0.4818	0.15165	0.2128	0.4034	0.5465	0.4171	0.2536	0.4097	0.0308	0.82615	0.62415	0.68135	0.1515	0.5737	0.2081	0.2069	0.09675
ID137v1	-0.3006	1.07765	0.13815	-0.01625	-0.3892	0.15965	-0.02405	-0.16465	0.14645	-0.1412	0.0668	-0.30755	0.0703	0.0666	0.23575	0.03775	-0.13455	-0.0186	-0.1002	-0.05425	-0.1718	-0.2467	0.0015	0.21305	0.1908	0.04985	0.27705	-0.19955	-0.3037	0.0178	0.1206	-0.0379	-0.12395	0.3564	-0.01815	0.036	0.2909	-0.04285	0.0932	0.35505	-0.2759	-0.55415	-0.0174	-0.01335	0.205	0.3562	-0.10585	0.0972	-0.29915
ID379v1	0.52155	0.15035	0.11975	-0.13145	-0.0527	0.0258	0.1465	0.32635	0.41645	0.0883	0.14505	-0.35205	0.0531	0.041	-0.02645	0.1709	0.21525	-0.01265	0.2278	-0.0141	0.2771	0.1894	0.02745	0.2185	0.2463	0.1236	0.2852	-0.0218	0.03275	0.12875	0.1107	0.2077	0.04555	0.05535	0.20895	0.2591	0.29735	0.15925	0.1184	0.2105	0.10345	0.6402	0.4278	0.2561	0.06485	0.5328	0.04215	0.381	0.0572
ID385v1	-0.06825	-0.44	-0.2053	-0.23715	-0.54815	-0.2296	-0.1032	-0.1966	0.2009	-0.1424	-0.2068	-0.0964	-0.33495	-0.14715	-0.0266	-0.55155	-0.60525	-0.2255	-0.59555	-0.1028	-0.33105	-0.5155	0.0395	0.17755	-0.01195	-0.05515	-0.06485	-0.27665	-0.4706	-0.23005	-0.13215	-0.2719	-0.13325	0.82775	-0.17815	-0.2979	0.1594	-0.0197	0.0385	-0.3422	-0.39005	-0.0074	0.22125	0.4752	-0.30745	0.13135	-0.09525	0.0977	-0.8061
ID318v1	0.3363	-0.64695	0.91175	0.66195	0.08805	0.24865	0.92035	0.46135	0.72175	0.67135	0.7324	0.66775	0.27585	0.2848	0.147	0.32665	0.45925	0.5232	0.28935	0.29955	0.02075	0.34715	0.35455	0.68875	0.63415	0.1383	0.2224	0.87585	0.4905	0.74965	0	0.4869	0.7121	-0.2132	0.91875	0.1969	0.4533	0.7769	0.59415	0.2477	0.4464	1.3193	0.80075	0.1286	0.2147	0.4917	0.22995	0.88415	0.4648
ID319v1	0.69345	0.62015	0.4063	0.4453	0.13035	0.65105	0.14415	-0.2473	0.37385	0.15175	0.14435	0.08505	0.0729	0.22105	0.3133	-0.22055	-0.45285	0.0824	-0.08795	0.28455	0.18515	0.2916	0.182	0.62955	0.25	-0.14405	0.35595	0.2701	0.31565	0.32795	0.4009	0.3188	0.25955	0.66675	0.495	0.2287	0.16025	0.34545	0.50475	0.51995	0.19655	0.4971	0.9968	0.7485	0.4417	0.56575	0.18005	-0.20175	0.5819
ID339v1	-1.03705	-0.6201	0.69115	0.162	-1.0679	-0.28725	0.3034	-0.10475	0.2665	0.30715	-0.07145	-0.186	-1.23355	-0.0207	0.1927	-1.2088	-0.4808	0.3169	-1.07335	-0.05445	-0.46775	-0.35215	0.1021	0.39945	-0.48755	0.14815	-0.00735	0.29505	-0.09835	0.27295	-0.52425	-0.31795	0.1415	-0.0285	0.034	-0.7758	0.29695	0.5743	0.06195	0.01135	-0.37775	-0.01845	1.05175	0.45435	-0.22215	0.44585	-0.6989	0.0324	-0.54275
ID264v1	-0.7955	-0.6846	-0.36485	-0.20895	-0.3858	0.07215	-0.1879	-0.40175	-0.1248	-0.1388	-0.2305	-0.5215	-0.4679	-0.3711	-0.1306	-0.9249	-0.27245	-0.46445	-0.67845	-0.0671	-0.2518	-0.7808	-0.33775	0.09875	-0.1713	-0.5609	-0.454	-0.1447	-0.15655	-0.46965	-0.4268	-0.7208	-0.1539	-0.19735	-0.2058	-0.16175	0.05605	-0.09275	0.18065	-0.14085	-0.4238	-0.78785	-0.37495	-0.54985	-0.3302	-0.158	-0.25995	-0.3627	-0.16465
ID188v1	0.1064	0.2588	0.2244	0.01045	-0.265	0.03865	0.23785	0.1129	0.65345	0.37555	0.32855	0.0464	-0.24815	0.24555	0.03405	-0.20055	0.5557	0.0659	-0.1368	0.2675	0.06835	0.0441	0.0698	0.36355	0.1669	0.1666	0.17325	0.04465	-0.35515	-0.0684	-0.0231	0.1239	0.40835	0.2114	0.18415	0.02495	0.15625	0.458	0.2617	0.3748	-0.11745	0.28295	0.4688	0.32525	0.0074	0.5805	-0.34855	0.25805	0.068
ID203v1	-1.17545	-1.6923	-0.37415	-0.258	-0.8641	-0.8984	-0.18765	-0.1579	-0.3125	-0.4156	-0.33035	-0.614	-1.59495	-0.266	-0.44405	-1.47655	-0.90665	-0.43245	-1.35835	-0.3106	-1.11385	-0.95265	-0.3613	-0.1922	-0.6121	-0.34835	-0.1406	-0.2271	-0.77575	-0.4684	-0.6278	-0.78765	-0.38925	-0.4573	-0.35455	-0.8025	-0.047	-0.216	-0.11655	-0.5724	-0.5976	-1.54835	-0.0904	-0.23265	-0.6889	-0.5336	-1.08655	-0.0404	-1.0542
ID234v1	-0.9324	-0.3597	-0.0833	-0.306	-1.26725	-0.67045	-0.5435	-0.58565	-0.6122	-0.73355	-0.61395	-0.6883	-1.69535	-0.53315	-0.4342	-1.3269	0.0077	-0.7112	-1.3645	0.3425	-0.9613	-1.0074	-0.0284	-0.18185	-1.02455	-0.8923	-0.4069	-0.46055	-0.84065	-0.4535	-1.1927	-1.0569	-0.3188	1.7591	-0.5804	-0.86025	-0.12015	-0.55095	-0.2894	-1.01585	-0.9906	-0.39145	-0.07285	-0.90985	-0.97805	-0.23085	-1.2515	-0.70675	-1.5252
ID005v1	-0.4635	-2.7201	0.14715	-0.1352	-0.0827	0.1809	0.02065	0.12	0.20635	-0.1217	0.0198	0.06805	0.07495	0.0429	0.37055	-0.101	0.231	0.14235	-0.0698	0.1381	0.43935	0.2366	-0.1733	0.05975	0.13325	-0.044	0.065	0.06215	0.0882	-0.13885	0.2236	-0.1019	0.14965	0.4886	-0.09005	0.3006	0.1703	-0.0929	0.14795	-0.0091	-0.11045	0.5141	0.3092	-0.27705	0.03605	0.0463	0.74055	-0.60045	-0.2599
ID492v1	-0.05445	-1.1604	-0.1562	0.02555	-0.0722	0.00445	0.313	0.0722	0.142	0.0109	0.25215	-0.19915	-0.14925	-0.06595	0.2484	0.0105	0.3283	-0.07135	0.0069	-0.0439	-0.21165	0.1386	0.30375	0.23695	0.20455	-0.05345	0.1387	0.00795	0	-0.0116	0.245	0.04005	0.45235	-0.12155	0.02725	0.0184	0.1758	-0.2188	0.1422	0.24325	0.01805	0.45875	0.28065	0.60075	0.03485	0.1353	0.4281	0.1388	0.0688
ID299v1	0.43785	0.5539	0.058	0.1425	0.1825	0.31735	-0.0371	0.06655	0.0668	-0.0663	0.0241	-0.20645	0.8494	0.05235	-0.02735	0.56035	0.6903	0.05405	0.50405	0.1205	0.2268	0.36155	0.2605	0.3856	0.04845	0.13655	0.14605	-0.65105	0.32615	-0.02325	0.1218	0.32575	0.3155	0.3581	0.082	0.54095	0.2085	-0.11085	0.39255	0.39045	-0.13165	0.64625	0.5744	0.0418	0.28105	0.1149	0.09685	0.3436	0.353
ID388v1	1.31175	0.23805	0.54305	0.0309	0.5956	0.5063	0.48545	0.3356	0.5583	0.37135	0.5379	0.45435	0.5293	0.2922	0.43295	0.56695	0.53165	0.1902	0.55135	0.0805	0.58145	0.785	0.54785	0.555	0.7479	0.529	0.5597	0.35085	0.4052	0.3924	0.6788	0.6707	0.3409	0.5308	0.55425	0.6093	0.1125	0.5433	0.33985	0.49985	0.6655	0.89645	0.6323	0.17845	0.685	0.5566	0.9543	0.5438	0.46985
ID089v1	-0.92225	-0.95005	-0.24505	-0.4615	-0.3732	-0.2799	-0.50885	-0.6978	-0.70285	-0.3952	-0.3962	-0.4074	-0.45105	-0.53375	-0.83165	-0.432	-0.60175	-0.7306	-0.36775	-0.8051	-0.53625	-0.40545	-0.4134	-0.48045	-0.32865	-0.54275	-0.3697	-0.36405	-0.2509	-0.3376	-0.3632	-0.583	-0.6519	-0.31095	-0.52	-0.37535	-0.383	-0.4605	-0.69255	-0.53335	-0.38755	-0.64365	-0.5725	-0.4349	-0.47105	-0.3807	-0.52745	-0.66665	-0.23665
ID073v1	-0.03565	-0.59125	-0.06095	0.1222	0.0014	0.01655	-0.2772	-0.08435	0.1436	-0.0934	-0.0014	-0.34825	-0.35325	0.05125	0.1506	-0.3102	-0.1843	0.25015	-0.322	-0.15	-0.2243	-0.03795	-0.11845	0.1061	-0.05785	-0.2564	-0.04935	-0.2219	-0.93615	-0.17765	-0.03645	-0.12325	-0.38195	0.6578	0.10505	0.1267	0.1905	-0.038	0.02855	-0.0716	-0.26815	0.2807	0.2486	-0.06095	-0.3517	0.3348	-0.0591	-0.0732	0.0299
ID008v1	0.64665	0.5315	0.02175	0.04665	0.2015	0.0711	0.06425	-0.00665	0.7557	0.27655	0.1841	-0.00275	0.1258	-0.11275	-0.26425	0.14965	-0.4102	0.15455	0.23585	0.1165	-0.0841	0.0876	0.01285	0.4925	-0.07515	0.2389	-0.0694	0.14295	-0.34425	-0.0388	-0.1054	0.0361	-0.10565	0.2952	0.14555	0.12495	0.00485	0.2563	0.1926	0.5498	0.0806	1.2549	0.31535	-0.0096	0.2844	0.2845	0.12585	0.0477	-0.1498
ID126v1	-1.14065	-1.2896	-0.09595	0.0405	-1.06305	-0.92755	-0.27095	-0.40235	-0.43855	-0.0491	0.01005	-0.0863	-1.70195	-0.22885	-0.2267	-1.31255	-0.8368	-0.35825	-1.19725	-0.20445	-1.06235	-0.8391	-0.087	-0.17965	-0.51415	-0.24385	-0.1913	-0.2914	-0.8046	-0.1543	-0.675	-0.7017	-0.06585	0.52585	-0.08555	-1.0882	-0.24745	-0.23865	-0.3498	-0.8079	-0.77655	-1.21865	-0.761	0.36085	-0.78435	-0.70645	-1.10415	-0.0061	-0.7266
ID182v1	-0.11235	-0.7829	0.12425	0.0522	0.01755	0.1721	-0.2811	-0.12485	0.16605	-0.16985	-0.15655	-0.1831	-0.17195	-0.13745	-0.21845	0.10355	0.31555	-0.1428	0.2522	-0.06855	0.1831	0.2486	-0.0332	-0.0782	0.20065	0.19165	0.06445	-0.0347	0.03225	-0.07355	0.23095	0.15875	-0.1048	-0.11465	0.0296	0.46365	0.0037	-0.00905	-0.16505	0.1015	0.23555	-0.02745	0.1606	-0.01	-0.03755	0.0437	0.4253	-0.0616	0.3123
ID451v1	0.09795	0.1373	-0.06335	0.17595	0.242	0.1482	0.405	0.28185	0.3183	0.346	0.18485	0.01775	0.27705	0.0924	0.23215	0.1442	0.0209	0.12425	0.06435	-0.1182	-0.03465	0.06005	0.18065	0.55775	0.34795	-0.0156	0.31705	0.28595	0.18725	-0.1013	0.2593	0.2299	0.24225	-0.04155	0.12745	0.4052	0.5544	0.15105	0.38545	0.2281	0.19365	0.15885	0.422	0.3482	0.15615	0.08825	-0.1702	0.36105	0.15525
ID119v1	0.2181	0.02265	-0.29775	-0.2357	-0.1959	0.3263	-0.2333	0.0272	0.8185	-0.074	0.22285	-0.46195	0.4167	-0.0054	0.06125	0.2353	0.3181	0.23735	0.3408	0.17565	0.2299	-0.0422	0.14605	0.3559	-0.0477	-0.0439	0.16235	-0.14965	0.0886	-0.23015	0.13175	0.26455	-0.02775	0.48275	-0.16665	0.213	0.0666	-0.34965	0.16685	0.55025	-0.10285	0.02165	0.4837	0.6519	0.3138	0.54455	0.4309	-0.53705	0.0111
ID161v1	0.1481	0.39365	0.2661	-0.11195	0.05045	0.07235	0.03715	-0.15725	-0.0056	0.0446	0.06075	0.0512	-0.0207	0.017	0.01735	-0.0542	-0.3179	0.0964	-0.03235	-0.1221	0.14575	-0.21445	0.0447	-0.09825	0.06885	0	0.17815	0.1634	0.3879	-0.11435	0.0343	0.0421	-0.2206	0.85915	0.1112	-0.05965	0.2752	0.1797	0.10895	0.1283	-0.1308	-0.1339	-0.02685	0.59205	0.19445	-0.16825	0.01745	-0.11885	0.15865
ID212v1	-0.0598	-0.03795	-0.05995	-0.13425	-0.0389	-0.0987	0.0499	0.15745	0.2229	-0.19215	-0.12415	-0.3056	-0.19225	-0.0849	-0.1603	0.0772	0.10785	-0.3251	-0.0095	-0.18905	-0.294	-0.2197	0.1429	-0.0215	0.52985	-0.00125	0.0164	0.06895	-0.1248	-0.0591	-0.00305	0.0737	0.14135	0.19105	0.01065	0.02015	0.3114	-0.12075	-0.0151	-0.0966	-0.01625	-0.37175	0.0075	0.53615	-0.04145	0.21575	-0.03355	0.1038	-0.05195
ID308v1	-0.3164	0.8502	0.09535	-0.16565	-0.4949	-0.3067	-0.03595	0.06815	0.1685	-0.20945	-0.04405	-0.11635	-0.04915	0.08125	-0.0853	0.08055	-0.4323	-0.0573	0.0789	-0.23985	-0.63275	-0.0736	-0.064	0.12345	-0.0205	0.42905	0.10175	-0.1147	-0.65485	-0.0561	0.01635	0.1045	-0.12335	0.3257	0.0423	-0.05995	0.2492	-0.3216	-0.11635	-0.39845	-0.17255	0.10355	0.06225	0.05575	-0.4517	0.09685	-0.5864	0.27325	-0.3926
ID421v1	0.2611	-0.2924	-0.0206	0.0379	0.03675	-0.08645	0.02125	0.013	0.10335	-0.033	0.1022	-0.2233	-0.1723	-0.0499	0.33635	-0.22355	0.177	0.0263	-0.1132	-0.00825	0.08225	-0.1094	0.2056	0.42115	-0.2985	0.2356	0.09	-0.11165	-0.23245	0.09055	-0.0111	0.1404	0.1438	0.0115	-0.07835	-0.1469	0.1019	0.03165	-0.1986	-0.11255	-0.11845	1.06025	0.2847	0.29365	-0.1216	0.0452	0.154	-0.1016	-0.3404
ID298v1	0.3066	-0.4909	0.3313	0.4355	0.15045	0.202	0.2101	0.0527	0.2259	0.1309	0.00265	0.2012	0.11385	-0.055	-0.3362	0.09135	0.12575	0.3323	-0.0056	-0.2819	0.1931	0.3857	-0.0165	0.53985	-0.29035	0.18305	0.17225	0.089	0.04355	0.38915	-0.03435	0.14145	-0.0564	0.17875	0.2733	0.184	0.00805	0.14095	0.1489	-0.32615	0.27625	0.7016	0.56255	0.17	-0.11755	0.1455	0.0413	-0.0812	0.168
ID162v1	-0.0495	-0.3091	-0.32445	-0.22075	-0.2019	-0.0048	-0.2179	-0.01985	-0.1275	-0.26225	-0.2267	-0.4228	-0.14415	-0.0581	-0.3987	-0.069	-0.0438	-0.21845	-0.05665	-0.29295	-0.1401	-0.1824	-0.02885	0.1267	-0.0091	-0.53275	-0.0827	-0.3383	0.06825	-0.33945	-0.08605	-0.09985	-0.14115	-0.36325	0.0034	-0.00545	0.1675	-0.3363	0.04595	0.07915	-0.2881	-0.26615	-0.129	-0.15435	-0.08445	-0.0676	-0.1802	-0.3128	-0.33345
ID121v1	-0.21	-0.38175	-0.0489	0.0175	-0.0275	0.0981	0.00125	0.0731	0.5257	0.19385	0.336	-0.3068	-0.0365	-0.05335	0.0073	-0.13045	0.1863	-0.258	-0.05605	-0.2628	0.1152	-0.006	0.0043	0.28005	-0.3855	-0.14725	-0.0244	0.0843	-0.14475	-0.1482	-0.09085	0.0382	-0.0483	0.52695	0.2238	0.16495	-0.0741	0.16395	0.28355	-0.3244	-1.00185	-0.82285	0.3762	0.42635	-0.5348	0.21435	-0.36435	-0.35545	0.21685
ID022v1	-0.0811	-1.1108	0.378	0.25815	0.21495	-0.05585	0.23035	0.4723	0.6133	0.2563	0.24615	0.01055	0.13	0.25155	0.474	0.30275	-0.2793	0.5185	0.0431	-0.0872	-0.22415	0.0003	0.72415	0.24855	0.40185	0.6363	0.1713	0.0408	-0.1856	-0.0565	0.0864	0.60135	0.55575	0.69065	0.22255	0.3184	0.10655	0.5656	0.0456	0.3093	0.16855	-0.36435	0.94015	1.3344	0.0264	0.6556	0.04225	0.32235	-0.163
ID363v1	0.0944	-0.54445	0.2282	0.0471	-0.124	0.2207	-0.0081	-0.0981	0.5313	0.04465	-0.0176	0	0.172	0.0379	0.1824	0.21205	0.1562	0.31695	0.0768	0.11725	0.05585	-0.0676	0.25905	0.18965	0.31875	0.1466	0.45765	-0.3588	-0.03435	0.0696	0.09365	0.26515	-0.05475	0.4363	-0.02495	0.14505	0.17185	0.0492	0.21945	0.2459	-0.03185	0.82045	0.6647	0.9998	0.05465	0.5037	0.42075	0.0044	-0.75285
ID428v1	-1.0996	0.6035	-0.59985	0.01185	-0.19945	0.05295	-0.12405	-0.2629	-0.6416	-0.3326	-0.11425	-0.25595	-0.65975	-0.5311	-0.1528	-0.5497	-0.98545	-0.15585	-0.49685	-0.7875	-0.9099	0.05715	-0.6514	0.0891	-0.3434	-0.5719	-0.38445	0.01255	0.0391	-0.30835	-0.3087	-0.33425	-0.8743	-0.6197	-0.3074	-0.1592	-0.2324	-0.293	-0.4286	-0.53525	-0.20635	-0.53955	0.07665	0.2284	-0.5177	-0.422	-0.75275	-0.09185	0.39435
ID231v1	-0.81735	0.1038	0.1791	0.2699	-0.5886	-0.2414	-0.25935	-0.0301	0.4093	0.11395	0.15035	-0.10625	-1.0599	0.1982	-0.0607	-0.4643	0.2645	-0.0394	-0.3229	0.1404	-0.5474	-0.13375	0.40665	0.23635	0.0067	-0.3366	-0.00765	-0.1651	-0.27705	0.10285	-0.2667	-0.00275	0.33925	0.3981	0.2279	0.01605	-0.1633	-0.06185	0.0828	-0.06905	-0.0935	-0.0992	0.33025	0.025	-0.246	0.3515	0.15865	0.16615	-0.7091
ID367v1	0.34425	-0.13935	0.2778	0.2319	0.3081	0.4141	0.37015	-0.0759	0.3353	0.3188	0.194	0.08355	0.21245	0.0984	-0.02365	0.0185	-0.08445	0.18875	0.0637	0.3471	0.3929	0.15285	0.1863	0.22715	-0.1772	0.38285	0.1786	0.3422	-0.08185	0.3018	0.1998	0.10615	0.13275	1.17055	0.1263	0.2919	0.02145	0.3502	0.136	-0.46745	0.01895	0.4913	1.00075	0.0211	-0.775	0.61595	0.1393	-0.09575	0.2751
ID069v1	-0.84325	0.0191	0.59105	0.23385	-0.1601	-0.0564	0.5522	0.22685	0.5666	0.5339	0.4088	0.0156	-0.40525	0.20015	0.01575	-0.361	-0.3029	0.01295	-0.4076	0.5056	-0.34715	-0.07765	0.3131	0.2047	0.11815	0.1464	0.0774	0.41715	-0.184	0.1343	-0.3615	0	0.2708	1.23035	0.48385	-0.24715	0.44895	0.58915	0.47275	-0.20055	-0.0679	-0.3118	0.40115	0.51115	-0.1379	0.46235	-0.1436	0.3985	-0.3062
ID109v1	1.21705	-0.0309	0.4214	0.26275	0.3992	0.2127	0.0487	0.03525	0.17125	0.1763	0.2902	0.15305	0.24195	-0.1318	0.16225	0.39635	0.168	0.44375	0.3831	0.0609	0.176	0.08105	0.2001	0.03885	0.37375	0.29195	0.16145	0.1976	0.4256	0.2897	0.11555	0.3213	0.16395	1.2537	0.35475	0.2489	0.04105	0.07515	0.19175	0.239	0.3313	0.2308	-0.33185	0.3808	0.4502	0.1084	0.31605	0.21305	0.596
ID044v1	-0.28485	-0.2953	-0.03505	-0.01945	-0.2171	0.5525	0.3139	0.11615	0.2609	0.19435	0.08205	-0.53375	-0.01185	0.01485	0.26005	-0.4012	-0.5689	-0.02045	-0.29745	-0.05275	0.1316	-0.13085	0.27065	0.69495	0.1336	-0.02075	-0.01625	0.1679	0.2033	-0.07765	-0.12075	-0.0208	0.19735	-0.07185	0.0158	0.3334	0.13145	0.2184	0.2654	0.4895	-0.25375	-0.2555	0.29905	0.2471	0.1171	0.3681	-0.006	0.05195	0.41735
ID015v1	0.16525	-0.26585	-0.4513	-0.2972	-0.5847	-0.28645	-0.2692	-0.2421	0.2748	-0.37045	-0.35415	-0.7113	-0.43595	-0.50815	0.0767	-0.40565	-0.1528	-0.05205	-0.4843	-0.13415	-0.2119	-0.6107	0.14345	0.1617	-0.3289	-0.36775	-0.25745	-0.428	-0.79355	-0.6681	-0.26065	-0.01545	-0.046	-0.36845	-0.3237	0.0086	0.02385	-0.0944	0.1509	-0.3338	-0.63235	1.0356	-0.10545	0.15595	-0.5584	0.04905	-0.00735	-0.2742	-0.95855
ID155v1	0.2275	0.1523	0.06565	0.10725	0.1898	0.0051	0.22185	-0.1418	-0.191	-0.08395	0.0661	-0.13235	-0.0299	-0.19975	-0.1531	-0.11015	0.2443	0.0507	0.00165	-0.36745	0.0128	0.13605	0.2425	-0.02135	-0.0296	-0.2369	0.1465	0.0796	0.36815	0.03895	-0.0134	0.0712	0.04035	0.18725	0.1459	-0.0427	-0.0675	-0.00875	-0.00855	-0.2575	-0.03395	-0.20795	0.1195	0.08875	-0.1055	-0.1017	-0.0409	0.06225	0.03215
ID500v1	-0.71715	-0.13485	-0.6557	-0.5169	-0.80515	0.07885	-0.556	-0.6471	0.0002	-0.3681	-0.35235	-0.58315	-0.5746	-0.19795	-0.48195	-0.6282	-0.5153	-0.24705	-0.5103	-0.5616	-0.27265	-0.8429	-0.5037	0.0227	-0.4465	-0.7709	-0.3871	-0.38825	-0.32915	-0.4508	-0.4812	-0.5922	-0.67155	-0.28265	-0.29605	0.1076	-0.0564	-0.37465	-0.05945	-0.3944	-0.4709	-0.36565	0.21575	-0.1714	-0.5779	0.0883	-0.29465	-0.32265	-0.83705
ID192v1	0.11035	-0.4726	-0.03135	0.0236	0.184	0.3693	0.06345	0.0687	-0.1788	0.07005	-0.0052	-0.00145	0.11285	0.13245	0.2048	0.1057	0.2946	0.04725	0.1828	-0.32695	0.19995	0.22155	0.117	0.2448	0.1432	-0.30435	0.26465	-0.0207	0.2251	-0.1675	0.02675	0.2279	0.1867	-0.1478	0.09605	0.19695	0.32645	0.101	0.22085	-0.06675	0.0656	-0.0598	0.49215	0.5869	-0.1104	0.13445	-0.2244	0.11055	0.29345
ID153v1	0.60135	-0.80825	0.28765	0.246	-0.05745	0.2121	0.0937	0.0678	0.5159	0.15505	0.13245	0.04675	0.3503	0.1612	0.21175	0.24465	0.81145	0.14805	0.3717	0.46575	0.0413	0.3466	0.4436	0.33805	0.56265	0.05995	0.2283	-0.0321	-0.11095	0.1419	0.2544	0.53665	0.46485	0.51765	0.01805	0.33955	0.4986	-0.16235	0.3011	0.47395	0.16505	0.50875	0.73295	0.61735	0.09385	0.70065	0.8297	0.05455	-0.0353
ID485v1	-0.31805	0.11365	0.1529	-0.02665	-0.3733	0.02385	0.1134	-0.10485	-0.01745	-0.1193	-0.23005	-0.29185	-0.31925	-0.16725	-0.168	-0.03035	-0.0421	0.05855	-0.08905	-0.0067	-0.25195	-0.3929	-0.0896	0.10685	-0.26765	-0.13805	0.0741	-0.5303	-0.1406	-0.07785	0.04535	-0.15545	-0.06375	-0.1752	-0.07015	-0.1186	-0.0888	-0.05285	0.07185	-0.0368	-0.192	-0.15225	-0.1434	0.16385	-0.09405	-0.0794	-0.32875	-0.20015	-0.3604
ID177v1	-1.3154	0.1641	-0.6414	-0.34195	-1.218	-0.00475	-0.43295	-0.31985	-0.12	-0.3857	-0.28645	-0.38005	-0.50225	-0.50095	-0.36615	-0.3929	-0.79475	-0.5508	-0.2932	-0.05605	-0.39855	-0.17445	-0.28705	-0.1038	-0.05865	-0.7396	-0.3885	-0.2689	-0.022	-0.6486	-0.4849	-0.4039	-0.1947	-0.43465	-0.51045	-0.06275	0.0308	-0.3819	-0.15135	-0.5026	-0.60315	-0.57595	-0.3448	-0.3791	-0.5128	-0.14395	-0.3517	-0.14355	-0.1829
ID191v1	0.05655	0.3674	0.4118	0.13505	-0.02975	0.19735	0.16235	-0.00925	0.262	0.16355	0.1259	-0.0254	-0.0538	0.05635	-0.15835	-0.02925	0.07985	0.3044	0.05955	0.4035	0.03385	0.06155	0.1741	0.39775	-0.1494	0.02225	0.1405	0.1564	0.30845	0.08395	0.09085	0.3283	0.2192	1.12045	0.2708	0.06035	0.07495	-0.0885	0.1844	0.21575	-0.05115	0.1732	0.35595	0.6569	0.0797	0.2338	0.03395	0.0626	0.1501
ID136v1	-0.4428	-0.27985	-0.2099	-0.16755	-0.06415	-0.21305	-0.25505	-0.4193	-0.52815	-0.67445	-0.1821	-0.15415	-0.0927	-0.29475	-0.10805	-0.39195	-0.0802	-0.4119	-0.2997	0.1704	-0.13345	-0.25725	-0.22235	-0.21215	-0.17195	-0.31405	-0.2621	-0.1604	0.02355	-0.16255	-0.3542	-0.2791	-0.316	1.11815	-0.2244	-0.36475	-0.5022	-0.22245	-0.30645	-0.3746	-0.02775	-0.38595	-0.3387	-0.681	-0.2326	-0.41235	-0.45715	-0.4259	0.0305
ID026v1	1.3809	-0.57215	2.82385	2.56	1.29775	1.44695	2.66225	2.3287	1.4517	2.5224	2.622	2.1163	0.8025	2.2962	2.21445	1.3383	2.27455	2.9294	1.13595	2.62625	1.23745	1.30945	2.9058	2.16975	1.67405	2.5531	2.25495	2.49315	1.6718	2.3422	2.0801	1.94895	2.72355	1.8971	2.51655	1.6616	1.9704	2.42085	2.30625	2.34425	2.1266	1.1194	3.88765	2.90305	2.079	2.686	1.40445	2.40155	2.13035
ID467v1	-0.0157	-0.05415	-0.21435	-0.03155	-0.36245	-0.1554	-0.40945	-0.2053	-0.45955	-0.6498	-0.13965	-0.1306	-0.74805	-0.0603	-0.3182	-0.33085	-0.37665	-0.5091	-0.30355	-0.12855	-0.54075	-0.4266	-0.009	-0.3935	-0.1886	-0.2752	-0.0582	-0.2266	-0.4713	-0.0762	-0.1424	-0.216	-0.5806	0.00355	0.15255	-0.2883	-0.6974	-0.09975	-0.3342	-0.5954	-0.04335	-0.2341	-0.21915	-0.91755	-0.112	-0.62515	-0.5084	-0.1169	0.0567
ID014v1	-0.359	-0.3412	-0.5066	-0.1556	-0.26685	-0.40725	-0.2036	-0.1982	-0.3543	-0.23065	-0.09535	0.06035	-0.4468	-0.31925	-0.04945	-0.32415	-0.4263	0.09245	-0.23345	-0.329	-0.29655	-0.6299	0.00855	-0.1701	-0.2289	0.12015	0.08555	-0.27935	-0.7358	-0.2313	0.0972	-0.204	-0.25545	-0.67935	-0.17305	-0.0686	-0.3129	-0.04605	-0.33515	-0.11645	-0.2747	-1.16355	-0.56515	-0.20135	-0.015	-0.45095	-0.01145	-0.1326	-1.0476
ID306v1	-0.0915	-0.9995	-0.63305	-0.2051	-0.36845	-0.6833	-0.5238	-0.2872	-0.5398	-0.23645	-0.29325	-0.30375	-0.62855	-0.41335	-0.59685	-0.18395	-0.16485	-0.844	-0.243	-0.38195	-0.65195	-0.23755	-0.3157	-0.4231	0.16085	-0.5786	-0.19965	-0.07045	-0.59035	-0.56975	-0.23595	-0.33315	-0.29475	-0.61115	-0.2919	-0.4882	-0.08615	-0.17685	-0.37005	-0.36325	-0.2303	-0.242	-0.93485	-0.4938	-0.28195	-0.5203	-0.4175	-0.09475	-0.2439
ID091v1	-0.6513	0.73125	-0.6028	0.32355	-0.77535	-0.2452	-0.0996	0.06625	-0.35195	-0.4812	-0.53735	-0.11265	-0.2783	-0.1294	-0.1397	-0.71715	1.23585	0.2682	-0.11095	0.328	0.32145	0.19845	-0.44915	0.38585	-0.7412	0.294	-0.21795	-0.1772	0.2815	-0.1195	-0.09815	-0.47875	0.05805	-0.48185	-0.46695	-0.04695	0.8619	-0.38635	0.35445	0.00835	0.14445	0.3899	0.77675	1.08565	-0.2225	0.5422	-0.0684	-0.762	-0.84595
ID085v1	-0.4719	1.17735	-0.4303	-0.28075	-0.5898	-0.2072	-0.15195	-0.1484	0.04765	-0.1703	-0.16495	-0.38985	-0.1609	-0.4564	-0.23875	-0.1725	0.45275	-0.4395	0.0044	-0.25445	-0.1852	-0.30835	-0.1787	0.09875	-0.22945	-0.0597	-0.2393	-0.1347	-0.842	-0.1901	-0.38025	-0.32995	-0.3686	-0.11625	-0.44135	-0.21285	0.11125	-0.1275	-0.085	-0.4138	-0.33775	0.10415	0.1731	-0.41075	-0.25245	-0.00585	-0.32895	-0.12945	-0.5416
ID165v1	0.0695	0.16255	-0.23065	-0.11745	-0.33665	-0.3199	-0.09705	-0.11625	0.0058	-0.1557	0.1792	-0.3081	-0.0822	0.01505	0.0001	-0.0496	0.0766	0.11715	0.02105	0.1355	-0.3577	-0.0937	-0.1322	0.2399	-0.2582	0.0474	-0.06465	-0.0026	-0.36885	-0.0416	-0.1021	-0.13305	-0.1269	-0.63045	-0.8013	-0.0808	-0.1218	-0.23635	0.1355	0.07085	-0.17715	0.40525	0.3521	-0.5592	-0.2303	0.3331	-0.0621	-0.5531	-0.81525
ID300v1	-0.6095	-2.7899	-0.28055	-0.1261	-0.4537	-0.51445	-0.25355	0.02625	0.12105	-0.08315	-0.05135	-0.4095	-0.62185	0.01325	-0.20285	-0.18895	0.17895	-0.0555	-0.1048	0.0342	-0.29575	-0.36415	0.18995	-0.26565	-0.10975	-0.03705	-0.2299	-0.2196	-0.89975	-0.1426	-0.2452	-0.1387	-0.00285	-0.7298	-0.1794	-0.17525	-0.21495	0.1737	-0.17625	-0.27355	-0.23015	-0.4427	-0.3695	-0.84175	-0.11805	-0.27095	-0.3208	0.05445	-0.7405
ID237v1	1.1126	0.01635	0.624	0.0649	0.1145	-0.01325	0.4075	0.46035	0.39935	0.4383	0.1774	0.10875	0.184	0.38325	0.53755	0.1412	-0.19775	0.48775	0.0692	0.06525	0.2189	0.1751	0.60065	0.296	0.48405	0.7445	0.2073	0.2959	-0.6043	0.2901	0.19955	0.45275	0.49945	0.4818	0.3073	0.2324	0.21215	0.70425	0.18805	0.2187	0.2568	0.18325	0.50285	0.9895	0.2144	0.5775	0.32775	0.29285	-0.3137
ID124v1	1.1313	1.71995	0.6343	0.4669	0.92705	0.8599	0.6802	0.25375	0.7688	0.71655	0.6301	1.00295	1.21505	0.4966	0.3331	1.0904	0.5856	0.53115	1.0704	0.24565	0.87955	0.5357	0.32505	0.6939	0.6576	0.52445	0.8471	0.5289	0.66435	0.5687	0.85335	0.9666	0.5892	0.67275	0.78405	0.8149	0.11715	0.7572	0.6466	0.84385	0.71205	1.57005	1.0116	0.5947	0.8566	0.8515	1.2079	0.43835	1.0101
ID488v1	-0.05665	-0.00375	0.24585	0.1631	0.3408	0.51365	-0.1827	0.2479	0.4194	0.1306	0.1177	0.31105	0.3034	0.311	0.35425	0.53405	0.1705	0.39425	0.72185	0.1142	0.4563	0.46535	0.2165	0.4009	0.3742	-0.0058	0.38015	0.0297	0.14715	0.0107	0.27085	0.4665	0.17345	0.20385	0.1683	0.63035	0.25255	0.32255	0.17845	0.33385	0.2769	0.9155	0.6086	0.03085	0.26815	0.27945	0.5801	0.07955	0.1993
ID048v1	0.0739	0.40325	0.285	-0.1464	-0.1613	0.4963	0.27945	-0.0558	0.5168	0.23085	0.11815	-0.0847	0.14425	0.1328	-0.2187	0.0448	-0.2673	0.03885	-0.0185	-0.00135	0.22965	-0.17365	0.11115	0.38555	0.21545	-0.23705	-0.10025	0.2916	-0.02035	-0.05875	-0.05335	0.09695	0.1271	0.22395	-0.28695	0.2306	0.21765	0.2788	0.2741	0.28255	-0.01205	-0.1934	0.8044	0.088	0.1298	0.5962	-0.3313	0.17295	-0.02665
ID087v1	-0.145	-0.27095	-0.5759	-0.15585	-0.4441	0.4005	-0.3478	-0.1243	0.31725	-0.20885	-0.1878	-0.3911	-0.24335	-1.07355	-0.408	-0.3666	0.21855	0.10355	-0.2708	-0.112	0.21465	-0.41075	-0.2256	0.36535	-0.4452	-0.47365	-0.1129	-0.29545	-0.3066	-0.19405	-0.2089	-0.08235	-0.3145	-0.3011	-0.3933	0.0432	0.16325	-0.60135	0.09925	0.09965	-0.5059	0.27295	0.4461	0.27625	-0.24625	0.37115	0.07965	-0.47735	-0.2926
ID209v1	-1.5508	-0.6281	-0.7435	-0.5404	-0.96	-0.35835	-0.693	-0.2362	-0.10425	-0.68915	-0.55355	-0.63955	-0.99985	-0.426	-0.26045	-0.9497	0.47945	-0.44875	-0.8312	0.01305	-0.7176	-0.7372	-0.48675	-0.13435	-0.6944	-0.96485	-0.66065	-0.82225	-0.4284	-0.80165	-0.69035	-0.7342	-0.16535	-0.7327	-0.7478	-0.2681	0.16655	-0.74905	-0.2357	-0.5094	-0.8476	-1.02625	0.0007	-0.56785	-0.57	-0.27215	-0.57905	-0.88685	-0.71885
ID420v1	-0.5039	0.70625	-0.2175	-0.24465	-0.87085	-0.206	-0.42645	-0.3405	0.0991	-0.37745	-0.45345	-0.28765	-0.46175	-0.2341	-0.35025	-0.5572	0.3473	-0.14945	-0.3142	0.2476	0.05245	-0.25725	-1.35325	-0.16835	-0.5531	-0.66585	-0.20975	-0.24075	0.10125	-0.11705	-0.351	-0.4039	-0.1414	0.94785	-0.39125	-0.14865	-0.07905	-0.3324	-0.04475	-0.2626	-0.2214	-0.39255	0.49615	-0.35665	-0.29795	0.11165	-0.0151	-0.38435	-0.4322
ID460v1	-0.3482	0.2881	-0.1448	-0.13115	-0.1804	-0.1176	-0.39225	-0.0391	-0.2415	-0.16595	-0.26225	-0.1684	-0.26415	-0.18575	-0.19985	-0.3711	0.16725	-0.3621	-0.2612	-0.1346	-0.1222	-0.0489	-0.0185	-0.157	-0.29385	-0.2818	-0.05195	-0.14865	0.04385	-0.1533	-0.15655	-0.0525	0.0986	-0.0141	-0.2233	-0.2056	-0.28565	-0.4591	-0.3057	-0.2348	-0.117	-0.1495	-0.25895	-1.1953	-0.05335	-0.35425	-0.18845	-0.21545	0.01545
ID384v1	0.12585	0.51895	0.24135	0.2175	0.1559	0.30385	0.09015	0.2061	0.58245	-0.07605	0.197	0.0397	0.16695	0.16185	0.2763	0.1348	0.17205	0.124	0.20235	0.02105	0.0798	0.1994	0.40055	0.3988	0.1849	0.0636	0.17165	-0.0151	-0.1081	0.18885	-0.01665	0.38275	0.4086	0.41085	0.24	0.2473	0.1373	0.00495	0.13235	0.43815	0.1211	0.2101	0.36135	0.28935	0.32475	0.37855	0.4491	-0.1687	-0.0353
ID143v1	-0.47675	0.4184	-0.2096	-0.036	0.3055	-0.0814	-0.1084	0.01335	-0.41575	-0.09105	0.2079	0.08305	0.2518	-0.141	0.02925	0.2919	0.20735	-0.2512	0.23505	-0.34565	0	0.18805	0.02315	-0.22935	0.3843	0.14545	0.29975	0.3442	0.1175	0.03755	0.2975	0.04725	-0.319	-0.3372	0.06475	0.08665	0.03545	-0.0825	-0.21955	0.21985	0.1588	-0.3168	0.07355	-0.58835	0.28195	-0.0678	0.1496	0.34745	0.42985
ID343v1	-0.71085	-0.25865	-0.1732	0.00115	-0.0403	0.29255	-0.2914	-0.03875	-0.2088	-0.1211	-0.06625	-0.16595	0.027	-0.20605	-0.1283	-0.0681	-0.29515	-0.22145	-0.09445	0.0098	-0.03505	-0.2961	-0.1182	0.3218	0.0832	-0.17665	-0.1067	0.1022	0.0409	-0.3198	-0.0452	-0.20755	-0.1949	-0.62635	0.01455	0.26	0.10415	0.2684	-0.16215	0.1573	-0.2999	-0.10185	-0.1784	0.6393	0.0342	-0.0683	-0.06505	-0.097	0.2241
ID138v1	2.01695	1.06905	0.0609	-0.10515	0.73835	0.66415	-0.43205	0.08975	0.59155	0.07465	0.30765	-0.03525	1.7087	-0.1271	0.0522	1.5244	0.47575	-0.0365	1.5766	0.18665	0.7788	0.7984	-0.0265	0.10435	0.82645	-0.2583	0.13005	-0.194	-0.11345	-0.1583	0.73615	0.6191	0.0481	0.34325	0.11605	1.0735	0.2629	0.0291	-0.0795	0.41785	0.3962	1.88545	-0.27975	0.1043	0.8212	0.3923	1.35485	0.22945	1.0981
ID066v1	-0.23245	-3.25195	-0.01555	0.00355	-0.0268	-0.1033	-0.14645	-0.0438	0.036	0.09875	0.06145	-0.071	-0.065	-0.08855	0.08125	-0.07075	-0.7913	-0.06795	0.08295	-0.1698	-0.0792	-0.25025	-0.1282	-0.0162	-0.21755	-0.1106	-0.1496	0.0784	0.1048	-0.1365	-0.2135	-0.1229	-0.1019	0.06795	-0.00425	-0.071	-0.12695	-0.02235	-0.0202	0.0888	0.16615	0.1551	0.3069	-0.4414	-0.0234	0.13175	-0.36555	-0.27185	-0.47755
ID369v1	-0.9661	-0.8692	0.3473	0.0081	-0.2738	0.1348	-0.03545	-0.11495	-0.09525	0.31215	0.17435	0.35315	-0.19675	0.3086	0.0148	-0.5945	0.08935	0.3225	-0.28965	0.0101	0.23135	0.0344	-0.70945	0.22725	0.06725	0.0845	0.24895	0.2163	0.39695	0.24405	0.15455	-0.00595	0.297	0.45555	0.29815	0.19025	0.3755	0.373	0.3344	0.4085	0.0989	-0.14975	0.79565	-0.081	0.33495	0.2981	-0.10995	0.0581	-0.15485
ID206v1	0.20935	-0.0036	0.20995	-0.0151	0.16175	0.26005	0.08545	0.32445	0.19255	0.07825	0.22425	0.13075	0.07635	0.31645	-0.04165	0.29955	0.5985	-0.2117	0.2254	-0.1513	-0.31445	0.1763	0.22005	0.1587	-0.3694	-0.1808	0.27805	0.281	0.3135	0.1923	0.16845	0.41755	0.35095	0.0099	0.3304	0.17225	0.3583	0.28715	0.08935	0.11045	0.2518	-0.5866	0.62595	0.06175	0.23055	0.26685	0.00365	0.623	0.3174
ID218v1	0.12345	0.5978	0.22905	-0.026	-0.3	-0.2823	0.1117	0.04025	-0.16935	-0.61235	0.2149	-0.0996	0.03635	-0.047	-0.06675	-0.0446	0.14715	-0.2225	0.03905	0.02205	-0.05845	0.1406	-0.7834	-0.002	0.06385	0.3106	-0.0058	0.17915	0.20195	0.16865	0.07365	-0.0158	-0.0495	1.3094	0.01565	-0.1762	-0.11755	-0.01205	-0.3052	-0.1716	0.21495	-0.01845	-0.0587	-0.52705	0.08795	-0.29735	0.38055	0.2621	-0.0622
ID054v1	0.0019	0.3672	-0.22355	-0.27005	0.14335	0.0181	-0.1216	-0.0294	-0.29935	0.0867	-0.1013	0.11505	-0.17465	0.00355	-0.1412	-0.53175	-0.47105	-0.30865	-0.3258	0.0135	-0.4655	-0.32705	-0.2635	-0.0185	-0.01775	-0.07405	-0.13805	0.00405	-0.2758	-0.11685	-0.1739	-0.31355	-0.22025	-0.15315	0.00595	-0.2691	-0.2951	-0.02255	-0.16695	0.0934	-0.09755	0.0941	-0.09115	0.8874	0.102	-0.1779	-0.4135	-0.19105	-0.1155
ID032v1	0.61145	-1.57615	-0.5046	-0.06635	-0.36635	-0.37725	-0.1446	-0.16635	0.19125	-0.0886	0.00645	-0.39825	-0.19855	-0.30805	-0.411	-0.02725	-0.025	-0.4174	-0.02025	0.12115	-0.13345	-0.2795	-0.32915	-0.14225	-0.1082	-0.2122	-0.07215	-0.23035	-0.71515	-0.2568	-0.1106	-0.08005	-0.23635	0.11895	-0.33145	-0.07825	-0.27485	-0.26855	-0.27375	0.00275	-0.03035	0.33995	-0.28145	-0.55	0.0389	-0.2096	-0.26675	-0.2383	-0.2741
ID001v1	0.1527	2.5506	1.00875	0.74695	0.99155	1.1866	0.6968	0.66125	0.5637	0.7507	0.73095	1.11535	1.2291	0.31005	0.36225	1.3358	1.2635	0.34985	1.3622	0.15425	1.0872	1.2976	0.68045	0.56335	1.4437	0.75945	0.9378	0.87825	1.24565	0.80715	1.4135	1.09705	0.76525	0.8649	0.681	1.03645	0.4273	0.7478	0.3499	1.4264	1.1105	0.5776	0.2431	0.53145	1.55165	0.61855	1.50235	1.12775	1.36235
ID081v1	0.47605	-0.86525	0.58125	0.16715	0.8285	0.65245	-0.0552	-0.13115	0.00025	0.2846	0.2778	0.47605	0.9614	0.1651	0.31365	0.65235	-0.1778	0.33795	0.50325	0.06895	0.5531	0.62215	-0.5758	0.22295	0.5528	0.3542	0.15845	0.4147	1.01855	0.45995	0.3099	0.545	0.21045	0.3758	0.53455	0.3987	0.2277	0.3587	0.3517	0.6934	0.51435	0.5066	1.00725	1.00595	0.5246	0.25625	0.58235	0.2914	1.13015
ID273v1	-0.02005	0.1418	-0.0029	-0.01315	-0.09955	0.2672	0.00565	0.0463	0.34795	-0.05035	0.06085	-0.38865	-0.21035	0.0427	-0.0904	-0.32035	0.0544	-0.33085	-0.2375	0.42835	-0.32595	0.1408	0.25215	0.56715	0.29145	-0.5029	-0.2628	0.0276	0.25225	-0.001	-0.30105	-0.10475	0.2135	-0.15735	0.04595	0.2028	0.4621	-0.03195	-0.76035	0.15805	0.0428	0.1287	0.6914	0	-0.0134	0.2183	-0.2006	-0.20695	-0.0733
ID302v1	-0.44785	0.2565	-0.1174	-0.13065	-0.33645	-0.17905	0.11655	-0.034	-0.0665	0.1305	-0.2132	-0.61855	-0.1537	-0.11605	0.18085	-0.0848	-0.29705	-0.23045	-0.0588	0.05635	-0.3549	-0.1229	0.2342	-0.04525	0.1795	-0.1255	-0.36005	-0.0666	-0.372	0.01	-0.3932	-0.03615	0.06665	0.22865	-0.3649	-0.02635	-0.2576	0.0401	-0.2302	-0.4282	0	-0.6425	0.2424	0.57315	-0.36365	0.05535	0.05435	0.0232	-0.37505
ID381v1	-0.20625	-1.17	-0.00415	-0.11535	0.002	0.0492	0.0048	-0.03985	-0.197	-0.1393	-0.0684	-0.1114	-0.11105	0.04865	-0.09495	0.00855	-0.27115	-0.3395	0.0725	0.06	-0.47255	-0.10085	0.003	0.09225	0.49745	-0.4423	-0.02885	0.20315	-0.09135	0.0018	-0.05	0.04395	0.0564	-0.6619	0.0798	-0.24675	0.13935	0.16665	0.0077	0.2839	0.04615	-0.38575	0.6172	-0.1447	0.3674	-0.1646	-0.296	0.05495	0.31995
ID094v1	0.1755	-0.3859	-0.06325	-0.04405	0.3179	0.13775	0.11075	-0.3439	0.2285	0.15425	0.0399	-0.24045	-0.0963	0.02935	0.0657	-0.14925	-0.4355	0.2538	-0.0777	-0.23505	0.11805	-0.3506	-0.17995	0.23745	-0.02965	-0.1798	-0.2129	-0.20285	-0.04435	-0.18965	0.0647	-0.25615	0.09325	-0.1757	-0.28015	-0.29355	-0.49265	0.0267	0.21885	-0.2914	0.03135	-1.16565	-0.65255	-0.87365	-0.18775	-0.0778	-0.0902	0.0145	-0.4283
ID398v1	-2.26375	-0.7514	-0.3972	-0.1171	-1.4553	-1.15365	-0.18865	-0.17615	-0.7376	-0.16135	-0.48065	-0.3043	-2.3063	-0.3818	-0.2111	-1.72475	-2.1959	-0.24635	-1.66505	-0.383	-1.35125	-1.2726	-0.3242	-0.581	-1.1488	-0.2695	-0.2417	-0.30435	-0.7938	-0.3721	-0.9057	-1.29395	-0.51685	-0.7386	-0.04815	-1.3026	-0.11595	-0.30125	-0.42585	-1.18625	-0.6345	-2.8246	-0.6105	0.34445	-1.02335	-0.38055	-2.0661	-0.37565	-0.8682
ID275v1	0.9024	-0.0602	-0.4186	-0.0492	0.1195	-0.4096	-0.30605	-0.01635	-0.4454	0.0198	0.06135	-0.15605	0.0663	-0.2696	-0.1666	-0.64735	-0.087	-0.4647	-0.2817	0.3785	-0.1651	0.10205	-0.004	-0.4332	0.2182	-0.38575	-0.1654	-0.0861	-0.1506	-0.09075	0	-0.26965	-0.1316	2.08495	-0.25385	-0.40565	-0.23045	-0.1155	-0.35995	0.02545	0.08065	-0.14965	-0.09825	0.19365	0.26975	-0.4584	-0.05775	0.23555	-0.1655
ID309v1	-0.71835	-1.48175	-0.2235	-0.2863	-0.9635	-0.31325	0.4534	0.09385	0.6226	-0.0741	0.0429	-0.50685	-0.42405	-0.20655	0.08445	-0.61175	0.0436	0.0139	-0.3866	-0.0181	-0.21375	-0.6063	0.00875	0.727	-0.4541	-0.0887	-0.3333	-0.76395	-0.70585	-0.42715	-0.78905	-0.21935	0.1468	-0.267	-0.1748	-0.5238	0.51995	0.24515	0.376	-0.33705	-0.50015	-0.1262	0.803	0.4802	-0.7572	0.1654	-0.6852	-0.4626	-1.17165
ID197v1	0.4879	-0.0602	0.34665	0.27865	0.52685	0.56105	0.33395	0.5461	0.8338	0.21985	0.37705	0.25655	0.6841	0.30795	0.4335	0.6785	1.1522	0.4851	0.69185	0.4362	0.3359	0.4873	0.29735	0.93325	0.4857	0.283	0.5414	0.252	0.2984	0.15445	0.3694	0.57245	0.2621	0.4753	0.3329	0.86645	0.73465	0.44775	0.9482	0.8908	0.1022	0.39975	0.8411	1.00735	0.4653	0.80145	0.206	0.29105	0.37275
ID055v1	-0.07	0.4001	0.17765	0.26165	0.2151	0.40605	0.29385	-0.0006	0.33055	0.3245	0.08705	-0.00515	-0.1568	0.20525	0.02685	0.0157	0.3605	0.18885	0.1409	-0.0592	0.1767	0.1673	0.35475	0.35605	0.3295	0.1298	0.00405	0.1851	0	0.0864	-0.0772	0.213	0.264	0.0274	0.2545	0.108	0.20985	0.57705	0.06905	0.1824	0.26735	-0.2096	0.6836	1.2123	0.1009	0.40755	0.3924	0.26455	-0.1944
ID407v1	0.1942	-0.00765	0.31835	0.374	0.2148	0.4664	0.52265	0.07895	0.03545	0.41055	0.14065	0.09625	0.0482	0.04205	0.29915	-0.0314	0.3058	-0.0152	-0.00225	-0.04715	0.0117	0.1606	0.03025	0.42155	0.1207	-0.1746	0.1829	0.07885	0.4766	0.24215	-0.0283	0.1067	0.2238	0.44085	0.2203	0.1321	0.38775	0.2775	0.26405	0.3807	0.22	-0.14215	0.8269	0.782	0.3093	0.08825	0.01125	0.3537	0.6309
ID199v1	0.2964	-0.17235	-0.15975	-0.0358	-0.62105	-0.0831	-0.1741	0.0152	-0.4799	-0.09125	0.08215	-0.4191	-0.31155	-0.0932	-0.05205	-0.0748	-0.21555	-0.1235	-0.12705	-0.04195	-0.2346	0.16345	-0.0247	-0.0936	-0.139	-0.3264	0.00415	-0.04605	0.0988	-0.089	-0.061	-0.2085	0.1199	0.29905	-0.03295	-0.1585	-0.05565	0.02615	-0.0935	0.31905	-0.2169	-0.246	-0.2053	-0.0138	0.29365	-0.2172	-0.173	-0.09455	0.3729
ID157v1	0.6081	-0.20925	0.3846	0.11475	-0.3392	0.2358	-0.0157	-0.1218	0.1441	0.18195	0.23435	0.1927	0.12375	0.1537	0.20415	-0.00765	0.1716	0.65215	-0.01775	0.26105	0.34905	-0.07845	0.2625	0.06585	-0.16985	0.5415	0.13705	0.1964	-0.1669	0.1283	0.1525	0.0758	-0.0739	2.3944	0.24635	0.47465	0.1273	0.20865	0.263	0.1268	0.4055	0.7438	0.67615	0.6578	-0.1622	0.2153	0.357	0.584	-0.1017
ID312v1	-0.1169	0.2729	0.72425	0.3027	0.29675	0.12	-0.07845	-0.0434	-0.146	0.0059	0.2652	0.13475	0.15585	0.1087	-0.1018	0.0409	-0.6568	-0.02745	0.10975	0.145	0.1335	0.28445	0.04935	0.0273	0.02625	0.10095	0.2818	0.21905	0.62965	0.5507	0.2974	0.15035	0	-0.1955	0.1832	0.06355	-0.1868	0.45795	0.07025	0.4103	0.17535	-0.4774	-0.37115	-0.29475	0.457	0.1273	0.10605	0.1781	0.344
ID226v1	0.525	-1.3594	-0.25535	-0.45345	-0.27975	-0.57665	-0.4689	-0.42765	-0.83315	-0.3081	-0.24	-0.1655	-0.31895	-0.2574	-0.1575	-0.16405	-0.57795	-0.30835	-0.1934	-0.3878	-0.4885	-0.3543	-0.0828	-0.66325	-0.4035	0.0015	-0.11495	-0.3246	-0.4908	-0.1759	-0.02185	-0.25565	-0.41655	0.96685	-0.17695	-0.6437	-0.76595	-0.2044	-0.5149	-0.20685	-0.2287	-0.10245	-0.8702	-0.15295	-0.026	-0.35225	-0.12045	-0.47765	-0.0143
ID217v1	0.2025	-0.0452	-0.00255	0.1641	-0.17555	0.2604	0.0314	0.0872	-0.2075	0.06355	0.0311	-0.05965	-0.0186	0.02345	0.1019	-0.0017	-0.14355	0.2316	0.08415	0.0534	-0.1144	0.0813	0.0537	-0.0978	0.00905	-0.1776	-0.21075	0.1193	0.26965	-0.05535	-0.1286	0.1742	0.28135	0.1215	0.0215	-0.0127	0.02845	0.1063	-0.14765	-0.0704	0.16035	-0.47805	0.0169	0.24505	0.14535	-0.1576	-0.00415	0.07775	0.4277
ID223v1	0.949	0.56585	-0.0115	0.0832	-0.40715	0.1052	-0.4067	-0.0411	0.50365	-0.16645	0.1484	-0.2331	0.1425	0.1629	0.0311	-0.06585	0.27705	-0.04515	-0.0184	0.31255	0.19945	-0.1024	0.13545	0.1216	0.03615	0.0106	0.05775	-0.1172	-0.31325	-0.11595	0.0022	0.1087	0.33585	-0.2836	-0.1805	0.21445	0.1613	0.23495	0.01425	-0.21815	-0.1128	0.8751	0.5377	0.5127	-0.3127	0.4055	0.3928	-0.1711	-0.23695
ID413v1	0.9287	-0.4035	0.4333	0.08705	1.2924	0.4772	-0.2696	-0.08805	0.2233	0.05165	0.22335	0.32505	1.06205	-0.02715	0.08175	0.97195	0.5473	0.1377	0.79845	0.12525	0.773	0.6325	0.07755	0.21355	0.63865	0.1697	0.5424	0.14635	0.42455	0.1395	0.63095	0.73165	-0.0593	0.65855	0.13585	0.72075	-0.167	0.18805	0.13205	0.4996	0.4246	0.7853	1.25845	0.5633	0.44915	0.3911	0.98045	0.2029	0.7568
ID423v1	-1.01215	1.23195	0.35335	0.0385	0.6979	0.8522	-0.23595	-0.2193	0.25055	0.16365	-0.07065	0.13415	1.05115	-0.179	0.15595	0.6803	1.097	-0.05695	0.65125	0.07415	1.05245	0.74255	0.03575	0.0952	0.65075	0.2775	0.19905	0.09505	0.5318	0.11855	0.73675	0.51495	0.18085	0.99235	-0.04655	0.7999	0.1354	-0.17805	0.21025	0.7553	0.23725	0.3282	0.34275	0.47815	1.0343	0.28495	1.0892	0.22845	0.6799
ID257v1	-0.6056	0.539	0.30095	0.21755	0.00665	0.1522	0.2474	-0.1607	-0.0641	0.1512	0.17075	0.49565	-0.4349	0.21545	0.2582	-0.24195	0.458	0.36035	-0.26905	0.13185	0.36785	0.1171	0.071	0.2123	0.11375	0.1954	0.23335	0.2161	-0.1162	0.47795	0.11905	0.1719	0.10305	0.9788	0.23385	0.34685	-0.0131	0.30995	0.4121	0.26715	0.21585	-0.3355	0.3941	0.36425	0.1764	0.2134	0.27745	0.15275	0.106
ID441v1	-0.5128	0.4597	0.07875	0.07315	-0.0711	0.26515	0.0559	-0.0485	-0.1252	0.13765	-0.2113	-0.067	-0.42365	-0.3145	-0.05175	-0.2203	-0.05005	-0.34955	-0.19515	0.09175	-0.2549	0.06075	-1.16915	0.1097	-0.46855	-0.72545	-0.15455	-0.0971	0.0231	-0.08985	-0.29935	-0.19305	-0.03275	0.109	0.0271	-0.1051	-0.0574	-0.1876	-0.2113	-0.388	0.0019	-0.30695	0.2155	0.7341	-0.1584	-0.4721	-0.37495	-0.1886	0.47885
ID353v1	0.6631	0.5891	0.81435	0.5214	0.4862	0.30495	0.56205	0.23795	-0.0987	0.4949	0.3361	0.614	0.1349	0.48405	0.20825	0.3881	-0.02475	0.6746	0.24725	0.019	0.17295	-0.0041	0.77495	0.64955	0.437	0.80205	0.72905	0.4631	0.27885	0.2748	0.65225	0.518	0.2827	1.06035	0.8061	0.17455	0.45865	0.6002	0.4842	0.3709	0.68785	-0.10415	1.01085	1.5802	0.2763	0.46225	0.0153	0.82165	0.49795
ID387v1	0.05035	-0.5059	0.2842	-0.14565	-0.74815	-0.20115	-0.0508	-0.15585	-0.1146	-0.0169	0.00685	-0.16325	-0.6974	-0.1672	-0.04005	-0.52765	-0.0502	-0.18995	-0.4531	-0.0528	-0.1125	-0.2439	-0.13535	0.0109	-0.19815	0.2474	-0.14325	-0.07125	-0.13295	-0.0697	-0.2574	-0.33255	-0.0594	0.10965	-0.10365	-0.03535	-0.19405	0.02095	-0.3074	-0.19355	-0.10385	0.15715	-0.24395	-0.15315	-0.225	-0.3072	-0.53315	-0.22865	-0.3064
ID378v1	-0.31155	0.2725	0.39165	0.0995	0.64885	0.55865	-0.0895	-0.2182	-0.3349	0.11335	-0.0522	0.1953	0.6562	0.0021	-0.04165	0.16085	-0.00835	0.14825	0.2234	-0.1254	0.54525	0.55695	-0.0467	0.1027	0.3354	0.0119	0.134	0.21215	0.95975	0.3074	0.25995	0.22455	-0.19785	-0.2316	0.28765	0.57545	0.08555	-0.08	0.30655	0.28805	0.17165	-0.07015	0.80155	0.22955	0.27505	0.10395	0.3788	-0.13695	0.4843
ID100v1	-0.81235	-0.1962	-0.13985	-0.2349	-0.5588	-0.13145	0.32905	-0.4359	0.16125	-0.04565	-0.25865	-0.116	-0.41115	-0.23425	0.1657	-0.4616	-0.3625	0.0064	-0.39825	-0.09685	-0.3576	-0.46595	-0.0398	0.11125	-0.27905	0.31575	0.0133	-0.33195	-0.4791	-0.1611	0.04805	-0.34945	-0.19625	0.8487	-0.41575	0.01395	-0.076	-0.3939	-0.1148	-0.44705	-0.1665	-0.2542	-0.234	0.36885	-0.4295	-0.02885	-0.00795	-0.3368	-0.4606
ID516v1	0.5837	1.20755	-0.09655	0.247	-0.10165	0.4651	0.1886	-0.13825	0.26255	0.123	0.0577	-0.0572	-0.01375	0.1081	0.1884	0.38875	0.5186	-0.0033	0.3684	-0.16655	0.3072	-0.04155	0.0221	0.25415	-0.0376	0.2754	0.0485	0.032	0.03725	0.03205	0.1448	0.38735	0.2841	0.35925	0.3248	0.3732	-0.11695	0.10445	0.30495	0.2365	0.1014	0.1006	-0.1716	-0.0979	0.0382	-0.0043	0.0667	0.35955	0.1137
ID227v1	0.05225	0.10515	0.5262	0.4452	0.28795	-0.01285	0.11295	-0.02735	-0.2583	0.08355	0.12425	0.44445	0.04535	0.06215	0.1355	-0.13065	0.27025	0.2174	0.17635	-0.31985	0.09445	0.25805	0.2282	-0.19895	-0.0902	0.1387	0.3813	0.1485	0.43855	0.43095	0.44015	0.22355	0.34415	-0.4549	0.3622	0.03195	-0.191	0.15205	-0.74245	0.03425	0.36925	0.19185	0.00835	0.24075	0.10015	-0.0573	0.36035	0.19425	0.67745
ID254v3	0.0857	0.2944	-0.2143	0.2124	-0.1311	-0.2172	-0.1289	-0.0103	-0.2821	-0.1703	-0.18	-0.021	-0.181	-0.1986	0.0064	-0.0395	0.2956	-0.2859	0.0994	-0.2771	-0.0738	-0.1229	0.0637	-0.0322	0.2883	-0.0539	0.2647	-0.2576	-0.0599	-0.1448	0.3276	-0.0764	0.1406	-0.3788	-0.068	0.0321	0.3433	-0.3687	-0.2634	-0.1583	0.0159	0.2202	-0.4148	-0.1802	-0.0367	-0.3026	-0.2263	0.2164	-0.2412
ID411v1	-0.05315	1.11385	-0.32	-0.078	0.306	0.0872	-0.1865	-0.2266	-0.72585	-0.58795	-0.0146	0.0829	0.30695	-0.18305	-0.05455	0.44655	0.5508	-0.04095	0.36185	-0.0613	-0.1463	-0.046	-0.0756	-0.1703	0.4049	-0.1154	0.1421	0.0568	-0.0054	-0.09005	0.33985	0.1966	-0.34665	0.42295	-0.0543	0.075	-0.29385	-0.2025	-0.36865	0.2467	0.00875	0.06945	-0.3273	-0.7051	0.25885	-0.03195	0.209	-0.2777	-0.0634
ID106v1	-0.362	-0.5086	-0.3965	-0.33475	-0.23525	-0.21105	-0.33905	-0.3929	-0.1627	-0.3702	-0.0881	-0.46225	-0.3083	-0.34155	-0.25045	-0.42255	-0.59605	-0.4547	-0.3678	-0.156	-0.22035	-0.4229	-0.68115	-0.11515	-0.4529	-1.1797	-0.53825	-0.50025	-0.61035	-0.44325	-0.6819	-0.33285	-0.37705	0.09555	-0.2259	-0.2876	-0.15415	-0.3536	-0.2306	-0.36285	-0.2981	-0.48175	-0.61715	0.32935	-0.5237	-0.19565	-0.47955	-0.2535	-0.65655
ID304v1	0.36525	-1.0255	0.0507	-0.4417	-0.4404	-0.4316	-0.1373	-0.13885	0.04395	-0.3647	-0.19375	-0.40085	-0.2453	-0.0983	0.15995	-0.44545	0.1021	-0.15965	-0.89715	0.1184	-1.34855	-0.3752	-0.02025	-0.15015	-0.0916	0.1792	0.0754	-0.46	-0.6157	-0.21055	0.06325	-0.32005	-0.06185	0.336	-0.22525	-0.2783	0.06895	-0.32935	-0.246	-0.40615	-0.20465	1.2284	0.0679	-0.03165	-0.36	-0.0525	0.11885	-0.1868	-0.5456
ID289v1	-0.03745	-0.7073	0.1399	0.07615	-0.2956	-0.0743	-0.18725	-0.11845	0.2843	-0.07435	0.08555	0.0153	-0.36485	-0.0987	0.03565	-0.32495	-0.27725	-0.05305	-0.26745	0.08275	-0.1503	0.024	-0.30405	0.30255	-0.2294	0.2129	0.18505	-0.0518	0.1218	0.0401	0.1864	-0.2311	0.24495	0.2512	0.1116	-0.0072	0.1036	-0.0088	0.102	0.0918	-0.1276	0.14035	-0.02345	0.321	-0.07965	0.31685	-0.1176	-0.3924	-0.07255
ID148v1	0.6836	0.4747	0.39555	0.3899	0.72605	0.50505	-0.0153	0.08925	0.12375	0.15595	0.31115	0.5827	0.4994	0.01385	0.07065	0.5992	-0.19535	0.4548	0.6109	0.06685	0.58615	0.53115	0.1594	0.2656	0.21985	0.32185	0.72165	0.44	0.83045	0.50065	0.69235	0.45545	0.0803	0.40705	0.34815	0.45995	-0.0916	0.1038	0.34165	0.60425	0.62435	0.47235	0.66075	0.66065	0.49215	0.31445	0.10685	0.1733	0.60885
ID180v1	-0.1397	-1.25995	-0.431	-0.1101	-0.51815	-0.06335	-0.1353	0.05225	0.3421	-0.06385	0.0966	-0.37785	-0.63935	-0.4064	0.24295	-0.23625	0.9336	0.1161	-0.2048	-0.1992	-0.33785	-0.2378	0.1967	-0.03485	0.28155	-0.2052	0.23025	-0.5148	-1.01	-0.0994	0.6792	0.0126	0.0931	0.7148	-0.1341	0.05075	-0.06075	-0.37655	-0.04355	-0.04925	0.28425	0.52705	-0.4367	0.57235	-0.3393	-0.1019	0.7754	-0.18205	-0.4264
ID430v1	-0.39105	-0.12235	0.3205	0.29645	0.0039	0.191	0.14765	0.01935	0.13925	0.12675	0.2219	0.22665	-0.55745	-0.0925	0.42115	-0.48075	-0.4174	0.1251	-0.47785	-0.0905	0.12985	0.05355	0.05865	0.24545	-0.1061	-0.04795	0.28195	0.31315	0.3462	0.14705	0.1517	-0.11645	0.25205	-0.32165	0.3262	-0.02475	0.00565	0.1851	0.40715	0.40085	0.20295	-0.4579	0.1605	0.4524	0.4126	0.02105	-0.1376	0.01185	-0.0299
ID315v1	-0.469	0.4719	0.13635	-0.0786	-0.38235	-0.01255	-0.26235	-0.33065	-0.25765	-0.03215	-0.0383	0.01895	-0.1307	-0.13655	-0.35665	-0.2119	-0.39325	-0.0438	-0.11675	-0.31565	-0.22015	-0.11795	-0.21185	-0.0174	-0.35915	-0.26675	-0.02905	-0.0888	-0.18825	-0.08465	-0.1062	-0.16615	-0.5035	0.8181	0.0082	-0.08695	-0.2717	-0.0835	0.0946	-0.1892	-0.19045	0.10075	0.2854	-0.6669	-0.0917	-0.1109	-0.34595	-0.04835	-0.0818
ID221v1	0.2332	0.37925	-0.0668	-0.1087	-0.204	-0.49745	-0.25025	0.17225	0.0022	-0.15925	-0.08265	-0.25995	-0.19265	-0.0459	-0.1591	-0.05505	0.2828	0.0901	-0.018	-0.0866	-0.08945	-0.1726	0.181	-0.2892	-0.28125	0.25045	0.002	-0.0577	-0.9419	-0.0644	-0.0161	-0.06715	-0.0418	-0.13555	-0.0224	-0.19945	-0.28	0.05795	-0.12925	-0.14715	-0.1617	0.0185	-0.29135	-0.1916	-0.12955	-0.08075	0.18765	-0.09585	-0.34365
ID179v1	-0.5672	-1.21255	-0.86145	-0.793	-0.78165	-1.251	-1.0823	-0.56365	-0.97215	-0.7979	-0.87405	-0.87545	-1.3845	-1.0412	-1.05225	-0.69695	-0.6637	-1.04705	-0.685	-0.67295	-0.92345	-0.96625	-0.53005	-1.3733	-0.6769	-0.8186	-0.7461	-0.83985	-1.0834	-0.73915	-0.7305	-0.94355	-0.71115	-0.26925	-0.55095	-1.0908	-1.0288	-0.8404	-1.20725	-0.99835	-0.7433	-0.48805	-1.556	-1.60905	-0.58015	-1.0862	-0.79935	-0.8673	-0.83005
ID272v1	-0.90085	-0.0975	-0.1935	-0.42165	-0.3053	-0.6391	-0.5437	-0.76935	-1.46825	-0.3452	-0.60115	-0.24965	-0.57055	-0.71325	-0.9809	-0.5419	-1.1021	-0.81925	-0.4793	0.0548	-0.9199	-0.3842	-0.69675	-0.865	-0.55455	-0.0405	-0.26715	0.00465	-0.3655	-0.2943	-0.6731	-0.57325	-1.00365	0.57195	-0.4782	-0.99945	-0.85625	-0.48725	-0.9251	-0.50325	-0.227	-1.0375	-0.52005	-0.7606	-0.2345	-1.19785	-1.3312	-0.25965	0.25655
ID338v1	-1.1078	-0.93245	-1.2027	-0.6898	-0.89565	-1.30765	-1.3781	-0.981	-2.18105	-1.06645	-0.70865	-0.702	-2.031	-1.40065	-1.10075	-1.45025	-1.3666	-1.33905	-1.44965	-0.79865	-1.1175	-0.91175	-2.0845	-1.82705	-0.89965	-0.7063	-0.98345	-0.5864	-0.9212	-0.54805	-0.83325	-1.69525	-1.2772	1.25245	-0.89645	-1.3348	-1.6608	-0.7429	-1.561	-1.1839	-0.64965	-1.6644	-2.36415	-1.9361	-0.60255	-1.618	-1.19425	-0.8839	-0.81455
ID111v1	-1.9486	-0.8429	-1.48285	-1.6209	-1.33015	-1.8901	-1.7563	-1.2558	-2.12065	-1.3795	-1.22765	-1.48715	-1.99195	-1.7721	-1.73915	-1.42635	-1.44805	-1.80395	-1.461	-1.34325	-1.4461	-1.22995	-1.43375	-2.3083	-0.9499	-0.53705	-1.20675	-1.12425	-2.1404	-1.0691	-1.0748	-1.6326	-1.41665	-0.44745	-1.21565	-1.7578	-1.9028	-1.7988	-1.8183	-1.6527	-1.23435	-0.51405	-2.28545	-3.5883	-1.44545	-2.0734	-1.2565	-1.6062	-1.67835
ID314v1	-0.92155	-0.45315	-0.6366	-0.619	-0.7275	-0.9047	-0.6459	-0.17815	-0.423	-1.15805	-0.3887	-0.577	-0.88505	-0.3532	-0.30485	-0.3953	-0.34885	-0.60725	-0.5106	-0.12805	-0.58525	-0.55125	-0.27505	-0.5172	-0.26025	-0.3303	-0.26325	-0.33285	-0.94505	-0.6841	-0.3461	-0.55505	-0.382	-0.62595	-0.59125	-0.42135	-0.4552	-0.45045	-0.64045	-0.4333	-0.4242	0.033	-0.9425	-0.91695	-0.4397	-0.1849	-0.461	-0.5458	-0.678
ID134v1	0.01	0.76705	-0.7044	-0.52045	-0.71045	-0.7477	-0.92575	-0.54445	-1.02535	-0.67905	-0.38215	-0.3614	-0.51125	-0.92335	-0.8174	-0.7187	-0.5374	-1.03705	-0.40335	-0.31055	-0.95595	-0.307	-0.66795	-1.14515	-0.6636	-0.6762	-0.4294	-0.93385	-0.5736	-0.5416	-0.4884	-0.89655	-0.67185	0.91565	-0.7092	-0.87735	-1.1359	-0.8398	-1.0383	-0.9998	-0.1986	-0.0382	-1.4768	-1.7484	-0.4488	-1.05185	-0.69245	-0.3503	-0.9626
ID305v1	0.2237	0.51325	-0.39635	-0.04045	0.83065	-0.00355	-0.6521	-0.07535	-1.48125	-0.3865	-0.35955	0.165	0.3953	-0.56395	-0.47225	0.61685	0.12305	-0.20395	0.7243	-0.55745	0.21225	0.8214	-0.50515	-1.191	0.43815	0.1511	-0.19705	-0.1207	0.6287	-0.0925	0.3869	0.0131	-0.73085	0.2821	-0.1692	0.02485	-0.72245	-0.4965	-0.8801	0.1284	0.45605	-0.13245	-1.7651	-1.85365	0.54925	-1.215	0.80435	0.13025	0.9548
ID078v1	0.0475	0.5523	0.1893	0.25615	0.1954	0.0806	-0.1109	-0.0524	-0.01585	0.08535	-0.01965	0.3214	-0.1081	-0.00275	0	-0.1253	0.02675	0.07105	-0.04995	0.1356	0.19905	0.15925	-0.20185	0.14275	0.13425	-0.1768	0.2485	-0.0388	0.4467	-0.0975	0.2771	-0.05115	-0.14185	-0.35835	0.02365	0.27245	0.0934	-0.20475	0.2715	0.38055	0.0722	-0.3024	0.21775	-0.3667	0.2249	0.1602	0.131	0.0126	0.2028
ID505v1	-0.1249	-0.86	-0.0712	-0.53755	-0.04695	0.0061	-0.4232	-0.12785	0.1283	-0.00555	-0.10195	-0.0329	0.08735	-0.152	-0.11225	0.0856	0.508	-0.0865	0.1237	-0.0547	-0.1282	0.0044	-0.09865	0.145	0.18645	0.1797	0.00135	-0.6988	-0.3149	-0.0634	0.23055	0.04215	-0.39435	0.04875	-0.35955	0.31195	-0.16475	-0.11085	-0.07965	0.28065	0.09785	0.6855	0.08285	0.6087	0.31695	0.20695	0.4787	-0.0858	0.14475
ID144v1	-1.47785	-1.25495	-1.2041	-0.70045	-0.4966	-0.6666	-0.8622	-0.86715	-1.37375	-0.70895	-0.96765	-0.82205	-0.62485	-0.87885	-0.69815	-0.8586	-0.8782	-0.7467	-0.81915	-0.55635	-1.1713	-0.70255	-0.86865	-1.0203	-0.7256	-0.6968	-0.80935	-0.6224	-0.61495	-0.7066	-0.6986	-0.89815	-0.8944	-0.94755	-0.73125	-0.6943	-0.71125	-0.6537	-0.62405	-0.50055	-0.7542	-1.8393	-0.994	-1.2913	-0.5653	-1.14225	-1.16555	-0.77505	-0.42525
ID476v1	-0.34395	0.3518	0.0666	-0.1428	0.17185	-0.009	-0.29545	-0.15075	-0.48425	-0.24205	-0.147	0.1772	-0.6864	-0.2052	-0.11835	-0.5308	-0.22185	-0.05425	-0.4798	-0.2152	-0.05335	-0.11785	-0.15595	0.0276	-0.14835	-0.1448	0.006	-0.1718	0.1346	0.11805	0.17455	-0.2595	-0.4558	-0.04365	-0.09095	-0.12885	-0.1675	-0.1538	-0.0902	0.2274	0.01685	-0.931	0.0317	-0.06175	0.32165	0.03495	-0.03875	-0.1913	-0.3204
ID419v1	0.43695	-0.0832	-0.4291	0.11505	-0.0948	-0.1377	-0.42205	-0.13205	-0.483	-0.24455	-0.1783	-0.1724	-0.06895	-0.22795	-0.33045	-0.11475	0.00595	-0.21105	-0.17725	-0.3204	-0.574	-0.08955	-0.31465	-0.28885	0.02105	-0.5321	-0.0613	-0.08805	-0.1316	-0.12755	-0.187	-0.25285	-0.13745	-0.58675	-0.04295	-0.13675	0.17595	-0.3372	-0.3	-0.35885	-0.06275	0.0491	-0.44915	-0.35075	-0.1567	-0.4974	-0.21405	0.11815	0.30245
ID342v1	-0.0474	-0.25865	-0.35585	-0.2778	-0.4789	-0.3233	-0.30655	-0.24495	-0.2707	-0.1676	-0.07535	-0.5412	-0.36415	-0.3878	-0.45465	-0.1962	-0.24865	-0.3074	-0.09995	-0.11355	-0.48735	-0.1654	-0.2717	-0.2629	-0.25865	-0.38555	-0.19725	-0.10375	-0.38595	-0.30135	-0.19415	-0.4175	-0.3134	0.27825	-0.38975	-0.26125	-0.34325	-0.4802	-0.2281	-0.1743	-0.2818	-0.416	-0.3126	-1.02785	-0.08585	-0.09555	-0.71285	-0.23625	-0.4513
ID140v1	-0.56855	-0.83755	-1.4597	-1.0985	-1.05085	-1.3128	-1.59155	-0.8651	-1.2427	-0.91275	-0.91625	-1.00745	-1.05675	-1.34	-1.48835	-0.8131	-0.5985	-1.7273	-0.795	-1.0088	-1.1232	-1.34965	-0.89995	-1.6602	-0.68355	-1.02985	-0.9109	-0.97105	-1.65425	-1.1104	-0.90115	-1.0024	-0.92455	1.25355	-1.3279	-1.37965	-1.51575	-1.3671	-1.55705	-1.1519	-0.87655	-0.67855	-1.89305	-2.5214	-1.00985	-1.3357	-0.97205	-0.89805	-1.15935
ID243v1	-0.87935	-0.35565	-0.927	-0.7961	-1.4864	-1.7421	-0.83625	-0.69775	-1.45665	-0.68345	-0.6238	-0.6285	-1.26035	-0.783	-0.8808	-1.1709	-1.1208	-1.0691	-1.02765	-0.745	-1.49745	-0.9269	-1.6003	-1.3522	-0.81705	-0.79775	-0.8594	-0.6818	-1.22275	-0.6656	-0.96375	-1.24915	-0.60755	0.76495	-0.82835	-1.4332	-0.90975	-0.54585	-1.9936	-1.1255	-0.73305	-0.86305	-1.37555	-2.06365	-0.97985	-1.40925	-1.24725	-0.52135	-1.30525
ID440v1	-0.94735	-0.49545	-0.52665	-0.2702	-0.34275	-0.68645	-0.2626	0.22375	-0.7152	-0.30995	-0.0888	-0.00185	-0.2845	-0.51005	-0.3464	-0.2311	-0.25655	-0.51155	-0.1777	-0.4455	-0.59385	-0.33655	-0.7334	-0.59625	-0.1276	-0.34665	-0.28795	-0.0707	-0.0658	-0.3226	-0.3049	-0.26515	-0.35725	-0.05325	-0.06535	-0.5028	-0.3191	-0.4134	-0.50675	-0.4441	-0.056	-0.6779	-0.8699	-0.22165	-0.22225	-0.82215	-0.34335	0.01055	0.05455
ID196v1	0.0569	-2.36845	-0.0671	0.161	0.1069	-0.00905	0.08565	-0.11955	0.00615	0.0963	0.0146	0.07475	0.0989	-0.17495	0.02285	0.20415	-0.4835	0.11345	0.2015	-0.36135	-0.0987	-0.2113	0.1839	-0.0756	-0.23	0.12075	-0.08425	0.1616	-0.2047	0.011	-0.1439	-0.1292	-0.08355	-0.60915	0.0857	-0.07965	-0.2021	0.05675	0.0519	-0.13895	-0.1183	-0.4311	-0.12405	0.1457	-0.1075	0.01375	-0.3181	-0.1793	-0.0284
ID167v1	0.7749	1.2775	-0.0348	-0.23275	-0.37855	-0.0123	-0.3592	-0.0531	-0.09165	-0.1836	0.04795	0.04	0.32015	-0.28025	-0.10455	-0.0738	-0.0576	-0.3597	0.10205	-0.1012	0.14305	-0.25	-0.80215	-0.33195	0.04245	-0.1868	0.03765	-0.87445	0.1881	0.11165	0.15835	0.1009	-0.1068	0.2927	0.0627	0.00645	-0.44285	-0.51725	-0.166	0.03355	-0.00535	0.89335	-0.14865	-0.28535	0.2101	-0.06525	0.35795	-1.9907	-0.13725
ID035v1	-1.63065	-1.0922	-0.71765	-0.5763	-1.44865	-0.7377	-0.91985	-0.40935	-0.09665	-0.98845	-0.6619	-0.59535	-1.0748	-0.8818	-0.7376	-0.919	-0.15125	-0.8704	-0.8617	-0.29495	-0.97285	-0.87995	-0.736	-0.5614	-0.73345	-0.4467	-0.718	-0.70145	-0.89425	-0.7061	-0.91865	-0.93495	-0.81855	-0.12325	-0.8206	-0.7476	-0.2722	-0.7214	-0.48245	-1.07175	-0.8204	-0.95075	-0.7006	-0.82995	-0.9369	-0.4374	-0.54045	-0.5432	-1.2364
ID372v1	0.2215	-0.24975	0.0594	0.29905	0.7795	0.2976	0.51095	-0.2293	0.4557	0.34545	0.019	0.0267	-0.2236	0.09825	-0.2496	-0.21665	-0.40235	0.05825	-0.00915	0.0194	0.24845	-0.1151	-0.19005	0.3223	-0.4985	0.01685	-0.21345	-0.31795	-0.1574	0.09185	-0.51045	-0.49315	0.22145	-0.3226	0.0724	-0.3175	-0.47795	0.076	0.2897	-0.36695	0.07265	-0.3453	-0.2979	-0.52255	-0.4343	-0.1545	-0.2874	-0.0899	-0.30465
ID325v1	0.44415	0.20055	0.14835	0.12925	0.12815	0.23685	-0.11535	0.20385	-0.12625	0.0848	0.23105	0.51275	0.21005	-0.01145	0.2828	0.398	-0.22595	0.1863	0.39745	-0.18545	0.25425	0.35615	0.23595	0.18115	0.318	0.45715	0.3851	0.1911	0.5024	0.13765	0.6603	0.236	-0.03205	-0.341	-0.05685	0.15475	0.18855	-0.2351	0.1747	0.4514	0.43115	0.73355	0.0633	0.15305	0.552	0.0008	0.51215	-0.0731	0.22595
ID261v1	0.99025	1.2255	-0.98175	-0.39125	0.83765	0.03325	-0.88085	-0.1078	-0.6777	-0.5992	-0.3627	-0.2324	0.9385	-0.8067	-0.83155	0.8381	0.81385	-0.5635	0.92945	-0.5993	0.22695	0.3764	-0.5851	-0.9823	0.4459	-0.36365	-0.21195	-0.3797	0.01605	-0.4227	0.6302	0.20735	-0.8347	-0.0996	-0.379	0.3071	-0.8843	-0.6309	-0.6434	0.05755	0.18465	0.31085	-1.55965	-2.1769	0.4065	-0.8887	0.63365	-0.34445	0.57035
ID396v1	-0.142	-0.84165	-0.76525	-0.71085	-0.78655	-1.07015	-1.4427	-0.6653	-1.20925	-0.8027	-0.36345	-0.5932	-1.0443	-0.8809	-0.78975	-0.7817	-0.92675	-0.64435	-0.73875	-1.1157	-1.12015	-0.88655	-0.717	-0.9452	-0.65465	-0.7277	-0.6369	-0.85905	-1.55635	-0.7308	-0.79485	-1.0968	-1.0303	0.56415	-0.62535	-0.9951	-1.04125	-1.0676	-1.2192	-1.0453	-0.53205	-0.3837	-1.6226	-1.69565	-0.7351	-0.87655	-0.7011	-0.37875	-1.27075
ID019v1	1.04845	0.4465	-0.2451	-0.22495	0.2463	-0.3821	-0.39135	0.09725	-0.66245	-0.10905	0.0657	-0.15185	0.8401	-0.04815	0.0049	0.72045	0.0348	-0.2318	0.68565	-0.14495	-0.0017	0.1464	-0.0678	-0.3773	0.08335	0.33605	-0.0267	-0.31465	-0.04135	-0.08	0.1886	0.14045	-0.33035	0.58615	-0.00325	-0.1461	-0.25435	-0.01785	-0.43865	0.3573	0.24655	-0.11935	-0.3462	-0.6683	0.34655	-0.20245	0.4522	0.0599	0.0116
ID186v1	0.00245	-0.45795	-0.174	-0.14875	0.24825	0.03055	-0.21	0.1758	0.1381	-0.1253	-0.18405	-0.01875	0.74135	-0.1997	-0.0488	0.7806	-0.20075	-0.35635	0.80395	-0.17305	0.49475	0.6116	-0.06225	-0.1737	0.072	-0.18875	-0.37655	-0.1215	0.42905	-0.0995	-0.20875	0.21015	0.0711	-0.7503	-0.08685	0.35985	-0.13115	-0.4433	-0.25895	0.38195	0.1148	0.4269	-0.50315	-0.48235	0.3941	-0.1967	0.48295	-0.31235	-0.1006
ID010v1	-0.00925	0.5676	-0.2205	0.03955	-0.00895	-0.1448	-0.44995	-0.40465	-0.67925	-0.2431	-0.07855	-0.1914	0.0456	-0.3657	-0.4581	-0.024	-1.03345	-0.25255	0.05295	-0.2071	-0.20565	-0.16075	-0.6082	-0.47285	-0.3288	-0.129	-0.1148	-0.1281	-0.51545	-0.07715	-0.2407	-0.31635	-0.56875	-0.26365	-0.2349	-0.31185	-0.53545	-0.16155	-0.56275	-0.44055	-0.2201	0.1228	-0.52485	-1.23915	-0.26445	-0.37895	-0.4531	-0.2974	-0.1166
ID501v1	-0.18705	-0.60585	-0.29495	-0.3704	-0.3311	-0.33985	-0.34435	-0.09565	-0.0194	-0.3301	-0.0747	-0.13755	-0.34935	-0.26925	-0.2565	-0.1795	-0.1792	-0.3969	-0.1267	0.1127	-0.25595	-0.09705	-0.1689	-0.03045	-0.04005	-0.1871	-0.2319	-0.23505	-0.27445	-0.3172	-0.3778	-0.3106	-0.08305	-0.08365	-0.2283	-0.1721	-0.24695	-0.21135	-0.378	-0.26165	0.16355	0.26585	-0.3172	-2.2442	-0.1325	-0.01875	0.14095	-0.3196	-0.3917
ID443v1	-0.24085	-1.56645	-0.82405	-0.3382	-0.247	-0.11535	-0.49405	-0.25365	0.1979	-0.41155	-0.4969	-0.71095	-0.53805	-0.32795	-0.27095	-0.2067	0.1729	-0.3771	-0.0417	-0.18625	-0.4129	-0.23495	-0.2791	-0.11275	-0.47395	-0.5268	-0.5698	-0.4483	-1.05135	-0.56155	-0.52535	-0.3436	-0.2203	-0.0453	-0.28285	-0.1917	-0.3107	-0.1793	-0.36465	-0.2089	-0.1443	-0.3883	-0.83875	-1.25145	-0.406	-0.06845	-0.21595	-0.27465	-0.9388
ID104v1	-0.2795	-0.55275	-1.08795	-0.6472	-0.8661	-1.0749	-0.8809	-0.522	-0.8941	-0.86815	-0.6454	-0.8629	-0.7394	-0.7936	-0.6634	-0.49655	-0.73345	-0.7683	-0.36175	-0.34055	-0.8814	-0.83355	-0.6842	-0.9279	-0.4381	-0.82935	-0.88295	-0.7277	-1.03435	-0.69885	-0.8139	-0.6727	-1.03125	-0.05435	-0.6982	-0.7129	-0.7711	-0.77665	-0.867	-0.99125	-0.47455	-0.71465	-1.40005	-0.79635	-0.86445	-0.92625	-0.84245	-0.3387	-1.2327
ID490v1	-1.07425	0.4012	-0.6213	-0.51235	-0.68255	-0.4381	-0.4796	-0.4942	-0.89165	-0.18305	-0.1148	-0.38835	-1.0636	-0.53255	-0.5098	-0.56925	0.01175	-0.47395	-0.4986	-0.0676	-0.2079	-0.08615	-0.2283	-0.7239	-0.0477	-0.52665	0	-0.23375	0.58165	-0.27495	0.1416	-0.4441	-0.5356	0.718	-0.2797	-0.2204	-0.28445	-0.37595	-0.55825	0.102	-0.27775	-0.5119	-0.95905	-0.8512	0.00075	-0.48855	0.1199	-0.1198	0.06555
ID434v1	-0.21565	-0.20185	-0.00605	-0.11855	-0.2441	0.078	-0.3431	-0.48965	-0.3911	-0.0777	-0.20695	-0.0346	-0.06915	-0.2945	-0.00995	-0.2723	0.0286	-0.29325	-0.10605	0.25875	-0.12775	0.0478	-0.3455	0.11	-0.0659	-0.3255	-0.2415	-0.12765	0.1655	-0.01485	-0.19835	-0.4671	-0.3296	0.87435	-0.18305	-0.17745	-0.13405	-0.48945	-0.15235	0.0268	-0.10115	-0.01	0.0622	-0.50815	-0.11005	-0.13425	-0.1273	0.202	-0.2658
ID335v1	-0.1455	-1.24005	-0.74775	-0.56145	0.2008	0.1076	-0.0553	-0.2798	0.4733	-0.18565	-0.26135	-0.5651	-0.3555	-0.1691	-0.06715	-0.4198	-0.36225	-0.44905	-0.25985	-0.28825	-0.04205	-0.5504	-0.71975	0.0789	-0.2748	-0.72765	-0.68915	-0.7483	-0.48855	-0.6597	-0.38795	-0.55915	-0.5343	-0.66635	-0.121	-0.19825	-0.15405	-0.49105	0.211	-0.23165	-0.29845	-0.48635	-1.13095	-1.03625	-0.5959	-0.499	-0.34265	-0.2796	-0.67675
ID149v1	-0.50145	-0.16075	-0.6643	-0.1574	-0.259	-1.09765	-0.63285	-0.36465	-1.1003	-0.58865	-0.3511	-0.2408	-0.6696	-0.6676	-0.6375	-0.66885	-0.34875	-0.67745	-0.60085	-0.7893	-1.0127	-0.48355	-0.41945	-0.931	-0.3045	-0.7567	-0.2723	-0.1901	-0.3738	-0.305	-0.3529	-0.7945	-0.50075	-0.37615	-0.3219	-1.0422	-0.836	-0.52555	-0.8554	-0.8579	-0.0956	-0.6461	-1.53625	-1.63615	-0.4966	-1.0762	-0.5112	-0.1915	-0.82245
ID154v1	-0.2811	0.9672	0.26865	0.0592	0.77715	0.2475	0.08555	-0.3164	-0.22685	0.1327	-0.0138	0.3294	0.2421	-0.0003	-0.0931	0.0979	-0.79465	-0.04655	0.19775	-0.2943	0.20155	0.2127	-0.3987	-0.23345	-0.13165	-0.3074	-0.05425	-0.2065	-0.12925	-0.0503	0.25475	-0.0848	-0.45915	0.04945	0.02015	0.05395	-0.6166	0.2344	0.2151	0.25905	0.3504	-0.76195	-0.22605	-1.5801	0.41055	-0.2203	0.0327	-0.2717	0.4389
ID278v1	0.18855	0.24215	0.106	-0.0759	0.11515	0.503	-0.2685	0.11905	0.0862	0.0695	0.016	-0.25575	0.1596	-0.02155	-0.36075	0.33585	-0.4617	-0.31185	0.3648	0.017	0.22975	0.21875	0.0851	0.3785	0.01315	-0.1219	-0.2342	0.11615	0.0144	-0.07735	-0.11175	0.07055	-0.1828	-0.112	0	0.0832	0.1629	0.20855	-0.0049	0.1179	0.175	0.1368	0.59645	0.16435	0.1308	0.2156	-0.12	-0.14915	0.2601
ID311v1	2.66925	2.47915	4.8539	3.26475	2.20595	2.1344	3.12685	3.0782	2.572	3.1515	3.4464	2.80215	2.3045	3.37795	2.82545	2.3684	2.2291	4.64135	2.24935	3.53445	2.1743	2.1452	2.7148	3.4749	1.95215	3.7358	3.3951	2.9365	2.0397	3.22565	2.93045	2.84815	2.89835	4.02535	3.2582	2.6197	2.52055	2.99705	3.3505	3.05165	3.4371	2.92655	4.9481	4.1688	2.68405	3.9428	2.04305	3.2026	1.93655
ID068v1	-0.7193	-2.9367	-0.3137	-0.07165	-0.4851	-0.60055	-0.17625	-0.59235	-0.0548	-0.12175	-0.5463	-0.3057	-0.9024	-0.17325	-0.0635	-0.9593	-0.89885	0.092	-0.9308	-0.5652	-0.60005	-0.8035	-0.4767	-0.1926	-0.9117	-0.3571	-0.5224	-0.62895	-0.6428	-1.18105	-1.03835	-0.6304	-0.5379	-0.09675	0.00625	-0.8586	-0.3135	0.01435	-0.0529	-0.7283	-0.465	-0.23	-1.01455	-0.55585	-0.85795	-0.6342	-0.97015	-0.7552	-0.72
ID321v1	0.1524	0.88325	-0.18655	-0.48985	-0.0855	-0.1706	-0.21425	0.02135	-0.3017	-0.2423	-0.0412	-0.14615	0.3571	-0.20135	-0.02075	0.61755	0.04385	-0.12305	0.51695	-0.2822	0.0272	0.25515	-0.15605	-0.2659	0.2571	-0.1785	-0.1047	-0.21535	-0.0777	-0.1058	0.09885	0.20125	-0.4487	0.0032	-0.10435	0.0517	-0.00815	-0.1368	-0.2187	0.12485	0.02715	0.3713	-0.67925	-0.00805	0.1158	-0.19305	0.3599	-0.2255	0.10055
ID128v1	0.0981	-0.9555	-0.74905	-0.3339	-0.5745	-0.75405	-0.6146	-0.38165	-0.95835	-0.81595	-0.552	-0.6396	-0.5217	-0.545	-0.7016	-0.6418	-1.24615	-0.66975	-0.6149	-0.1373	-0.71375	-0.45425	-0.4467	-0.56945	-0.7755	-1.0639	-0.55285	-0.2287	-0.46105	-0.477	-0.85485	-0.83515	-0.39865	0.5441	-1.6986	-0.917	-0.46315	-0.7545	-0.67695	-1.07875	-0.8419	-1.48215	-0.94565	-1.6527	-0.85595	-0.79075	-1.1943	-0.5525	-0.35085
ID362v1	-0.7849	0.5488	0.40755	0.0254	0.76835	0.95525	0.77375	-0.21115	0.1332	0.76295	0.2115	0.4655	-0.38055	0.5143	0.15195	-0.38455	-0.4364	0.54425	-0.3842	0.16305	0.32145	-0.20115	-0.4648	0.31865	-0.53095	0.2223	-0.0547	0.1375	0.26035	0.17095	-0.1074	-0.156	0.04085	0.21795	0.41755	0.0762	-0.47725	0.4097	0.7596	0.1827	0.22655	-0.55745	0.034	-0.962	-0.1821	-0.06485	-0.0213	-0.2839	0.08435
ID013v1	0.39205	0.6348	0.24105	0.0259	-0.37985	0.2014	0.15155	0.14485	0.6046	0.21055	0.24965	-0.3677	0.1977	0.15445	0.1746	0.17725	-0.3857	0.02065	0.1994	-0.13475	-0.1529	0.0466	-0.23335	0.33015	-0.01885	0.43425	-0.034	-0.0555	-0.30645	0.00025	-0.01185	0.08695	0.1422	0.3746	0.147	0.178	0.15035	0.11925	0.0086	-0.0152	-0.8681	0.59535	0.433	0.6276	-0.1037	0.2905	0.04705	0.00315	-0.08675
ID405v1	-0.5739	0.6711	-0.88325	-0.5371	-0.62395	-1.02025	-1.167	-0.3663	-1.0876	-0.8474	-0.64335	-0.7947	-0.7282	-0.89755	-0.7056	-0.83175	-0.78445	-0.94875	-0.76755	-0.63475	-0.8608	-0.6821	-0.83845	-1.00635	-0.6858	-0.5974	-0.5244	-0.67525	-0.6349	-0.54175	-0.5424	-0.90625	-0.8311	-0.09335	-0.49695	-0.86785	-0.91115	-0.6754	-1.07465	-0.5402	-0.5055	-0.2521	-1.3719	-0.8328	-0.60535	-1.2107	-0.40755	-0.27315	-1.02235
ID466v1	0.2371	0.58835	-0.09105	-0.03845	0.8553	-0.0778	0.2289	-0.29915	-0.2998	0.07365	-0.07475	0.29295	0.0822	0.0198	0.0518	-0.2937	-0.0431	0.18875	-0.21035	-0.19085	0.30035	-0.20755	-0.54505	-0.11725	-0.2457	-0.4177	-0.1897	-0.31075	0.0667	-0.05365	0.1481	-0.451	-0.044	-1.0093	-0.11535	0.05205	-0.3603	-0.03255	-0.1538	-1.7667	-0.05595	-0.7805	-0.90745	-1.9128	-1.1338	-0.43585	0.0409	0.05845	-0.23155
ID127v1	-0.32155	-0.306	-0.36575	0.0929	-0.0318	-0.2963	-0.2599	-0.2184	-0.7669	-0.0165	-0.1204	-0.15875	-0.1394	-0.2261	-0.18815	-0.16045	-0.60915	-0.34775	-0.0762	-0.1766	-0.13495	-0.0877	-0.34395	-0.4933	-0.424	-0.02995	-0.2534	-0.0308	-0.31225	-0.13535	-0.20035	-0.206	-0.20705	1.5019	-0.2253	-0.3096	-0.84785	-0.2525	-0.5282	-0.2398	0.0655	-0.54325	-0.7216	-1.42985	-0.0498	-0.58115	-0.1962	-0.45495	0.0613
ID049v1	0.06135	-0.0366	-0.72485	-0.2628	0.62995	0.22865	-0.1055	-0.097	-0.17425	-0.16505	-0.25765	-0.35745	0.45335	-0.26185	-0.1165	0.3572	0.59545	-0.2045	0.3284	-0.1305	0.10625	0.15935	-0.4051	-0.01015	-0.00835	-0.15805	-0.0576	-0.2967	-0.17075	-0.3476	0.2243	-0.0252	-0.19515	-0.7497	-0.18155	0.124	-0.27275	-0.36795	-0.07205	-0.46305	0.1004	-0.08825	-1.14035	-0.65665	-0.1713	-0.5276	0.19595	-0.32	0.0664
ID020v1	-0.49635	-0.8889	-0.3815	-0.2073	-0.62755	-0.62675	-0.3584	-0.3808	-0.6891	-0.4301	-0.5064	-0.46665	-0.65005	-0.36345	-0.42895	-0.61095	-0.61835	-0.3519	-0.63755	-0.35305	-0.8104	-0.4436	-0.4762	-0.3553	-0.5973	-0.69945	-0.51325	-0.38335	-0.3399	-0.30515	-0.57375	-0.61475	-0.5359	-0.43215	-0.2128	-0.5157	-0.22755	-0.3341	-0.45265	-1.08145	-0.63175	-0.896	-0.9368	-0.5122	-0.79675	-0.61615	-0.6598	-0.57065	-0.16625
ID114v1	-0.4857	-1.12735	-0.86145	-0.56895	-0.87395	-1.0955	-0.8798	-0.4851	-0.2975	-0.67125	-0.55265	-0.85165	-0.9276	-0.6692	-0.4052	-0.4592	-1.3185	-0.63175	-0.59775	-0.4516	-0.81315	-0.9244	-0.5539	-0.71545	-0.61595	-0.40575	-0.621	-0.7711	-1.28025	-0.7298	-0.5609	-0.5744	-0.7295	0.81775	-0.6329	-0.71	-0.8472	-0.66805	-0.822	-0.68445	-0.7329	0.31575	-0.78575	-1.16365	-0.77615	-0.6131	-0.51905	-0.48345	-0.9132
ID096v1	-0.46235	0.64435	0.2731	-0.23935	-0.16315	-0.01405	0.13375	0.19905	0.26925	0.13315	0.01	-0.07225	-0.2963	-0.05925	0.1832	-0.17005	0.29615	0.12825	-0.1682	0.1677	-0.15125	0.0398	-0.0901	0.25015	-0.0264	-0.0227	0.04555	0.06455	0.0553	0.14275	-0.13295	0.0464	0.12095	0.34825	0.08855	-0.01715	0.1331	-0.1891	0.1645	0.09645	0.03005	0.32535	0.852	0.6199	0.166	0.3485	-0.03755	-0.3407	-0.0518
ID449v1	0.02925	0.02775	-0.498	-0.26905	-0.35115	-0.36995	-0.7301	-0.212	-0.6193	-0.32125	-0.00355	-0.5597	-0.1459	-0.41545	-0.50305	-0.0374	0.3114	-0.6092	0.03395	0.0511	-0.2981	-0.1316	-0.1593	-0.67435	0.2753	-0.49135	-0.23325	-0.29645	-0.32365	-0.372	-0.1883	-0.24515	-0.13635	0.81495	-0.26635	-0.3023	-0.16335	-0.4349	-0.5932	-0.35175	-0.2343	-0.45685	-0.6769	-1.25735	-0.2165	-0.2889	-0.01465	-0.2928	-0.1857
ID472v1	-1.06245	0.14045	-0.34335	0.02595	-0.5719	-0.7953	-0.60365	-0.1722	-0.3364	-0.3801	-0.34505	-0.13725	-0.37875	-0.38075	-0.40595	-0.3742	-0.4018	-0.63085	-0.4048	-0.52855	-0.9176	-0.4189	-0.21245	-0.70475	-0.22675	-0.43275	-0.1463	-0.50505	-0.64295	-0.2504	-0.24275	-0.45715	-0.27875	-0.3558	-0.40495	-0.6165	-0.44195	-0.46125	-0.5356	-0.2225	-0.24	-1.00335	-0.90395	-1.1226	-0.02215	-0.3359	-0.22695	-0.2564	-0.39465
ID007v1	-0.2767	-3.4862	-0.25895	-0.12125	-0.39905	-0.54385	-0.3075	-0.3716	-0.2557	-0.3798	-0.2591	-0.36375	-0.34335	-0.23765	0.19305	-0.32485	-0.1499	-0.33025	-0.27555	-0.4217	-0.22495	-0.3583	-0.26375	-0.1948	-0.36395	-0.00235	-0.28885	-0.8427	-0.76275	-0.34715	-0.50595	-0.3975	-0.3308	-0.21445	0.0963	-0.19235	-0.37865	0.0144	-0.24355	-0.3319	-0.09405	1.85345	-0.0192	-0.21115	-0.46615	-0.17225	-0.09915	-0.189	-0.5383
ID034v1	-0.8111	-0.8351	-0.48765	-0.04425	-0.1524	-0.08275	-0.14375	-0.18825	-0.0068	-0.2458	-0.20485	-0.40535	-0.2138	-0.3117	-0.0068	-0.16205	-0.0687	-0.2463	-0.31875	-0.34645	-0.29825	-0.046	-0.06165	0.23735	-0.3053	-0.43335	-0.54865	-0.3076	-0.04335	-0.3273	-0.4646	-0.19695	0.0412	-0.96005	-0.01305	-0.02125	-0.08905	-0.58695	0.04035	-0.1472	-0.3605	-0.89725	-0.0224	0.40105	-0.23535	-0.074	-0.25175	-0.36265	-0.03665
ID317v1	0.1395	0.94655	-0.19185	0.00215	0.4665	-0.38125	-0.50695	-0.0995	-0.43685	-0.2638	-0.01675	0.20915	0.47515	-0.21085	0.03425	0.74755	0.6622	-0.15535	0.67425	-0.17715	0.1179	0.1859	0.0441	-0.5188	0.41585	0.5958	0.05125	-0.1865	-0.1392	0.01965	0.5387	0.324	-0.15995	0.16175	-0.25885	0.3391	-0.4878	-0.45965	-0.59605	-0.1696	0.3071	0.54925	-0.86215	-0.72455	0.3887	-0.25185	1.12215	0.21415	-0.1745
ID216v1	0.15525	-0.355	-0.53715	0.04195	0.23595	-0.495	-0.34335	-0.4021	-0.58125	0.00425	-0.4943	-0.27255	-0.435	-0.25205	-0.21195	-0.24115	0.1278	-0.38	-0.2114	-0.42525	-0.2857	-0.32635	-1.7837	-0.5784	-0.2841	-0.2594	-0.39125	-0.92005	-0.23895	-0.48615	-0.35885	-0.4152	-0.37945	0.4403	-0.07215	-0.6261	-1.00885	-0.1135	-0.33995	-0.59365	-0.0583	-0.85205	-1.3931	-2.0062	-0.2749	-1.23885	-0.2157	-0.23375	-0.1336
ID371v1	0.1485	-0.489	-0.17375	-0.2766	-0.19195	-0.56445	-0.3482	-0.20615	-0.4459	-0.2378	-0.05815	-0.0444	-0.3151	-0.15845	-0.5502	-0.2581	-0.11865	-0.47275	-0.31295	-0.31575	-0.55895	-0.2274	0.0988	-0.39595	0.12825	-0.02245	-0.1338	-0.1724	-0.46205	-0.0764	-0.169	-0.1489	-0.01945	0.1207	-0.05905	-0.2608	-0.6824	-0.1928	-0.46695	0.07405	-0.0382	-0.307	-0.4221	-1.1649	-0.0428	-0.07555	0.19145	0.00755	-0.3433
ID474v1	-0.69	-0.29555	-0.47285	-0.46505	-0.9299	-1.0382	-0.6499	-0.4319	-1.07755	-0.4572	-0.4029	-0.47305	-1.1058	-0.7128	-0.52185	-0.7192	-0.6348	-0.61735	-0.76345	-0.67335	-0.95725	-0.65625	-0.5558	-0.9851	-0.4311	-0.0657	-0.74915	-0.36705	-0.8233	-1.0841	-0.76715	-0.7761	-0.55125	-0.81485	-0.30175	-1.01375	-0.79265	-0.5225	-0.84925	-0.73925	-0.3205	-0.37215	-1.14435	-1.6809	-0.5208	-0.6281	-0.8845	-0.3819	-0.7103
ID323v1	-0.03235	-0.35385	-0.7987	-0.6645	-1.09695	-1.0211	-0.92475	-0.6824	-0.98555	-0.813	-0.6734	-0.66545	-1.1049	-0.754	-0.93065	-0.8742	-0.3619	-0.8314	-0.79035	-0.3859	-0.7134	-1.1297	-0.6185	-0.7441	-0.82215	-0.553	-0.72285	-0.73895	-2.14385	-0.6183	-0.74885	-1.0121	-0.88725	-1.0005	-0.85485	-0.96285	-1.1279	-0.7524	-0.971	-0.77745	-0.74445	-0.34925	-1.2817	-1.1343	-0.57215	-0.8744	-0.7285	-0.86765	-1.03465
ID093v1	-1.01865	-1.1016	-0.9979	-0.24445	-0.5543	-1.1995	-0.9626	-0.49465	-1.28455	-0.65795	-0.64465	-0.65945	-0.83195	-1.08075	-0.68025	-0.5691	-0.2654	-0.9475	-0.60345	-0.82895	-0.9213	-0.89645	-0.6214	-1.24935	-0.6369	-0.512	-0.50115	-0.65375	-0.89145	-0.6688	-0.54745	-0.7437	-0.3074	-0.7371	-0.7272	-0.7358	-0.85905	-0.898	-1.2811	-0.66485	-0.44745	-1.18945	-1.7417	-1.39205	-0.46105	-1.2551	-0.9101	-0.50505	-0.8829
ID458v1	-0.77	-0.69065	-0.9403	-0.8189	-1.22455	-1.2794	-0.94445	-0.6314	-1.07455	-0.83575	-0.4506	-0.5331	-1.0346	-0.73815	-0.88445	-0.7935	-0.33275	-0.93175	-0.7096	-0.3205	-0.79395	-0.6379	-0.4101	-1.2104	-0.66685	-0.79615	-0.457	-0.5653	-0.5052	-0.4792	-0.5164	-0.8363	-0.61435	1.5732	-0.76025	-1.15045	-1.4235	-0.9	-1.0031	-0.95755	-0.31435	-1.40835	-1.24455	-1.18365	-0.78585	-0.9297	-0.7297	-0.43795	-0.8461
ID448v1	-1.4617	-1.87475	-0.96215	-0.77225	-1.07155	-1.4537	-1.23485	-1.00915	-1.9868	-0.5759	-0.7741	-0.79435	-1.40805	-1.44125	-1.5058	-1.24565	-1.5409	-1.37085	-1.27995	-0.56665	-1.36425	-0.9394	-0.66605	-1.909	-1.03255	-1.0442	-0.9724	-0.62435	-0.78885	-0.7346	-1.05155	-1.43255	-1.01735	1.36295	-0.91085	-1.52745	-1.72755	-1.13105	-1.68845	-1.5419	-0.8604	-1.48115	-2.21745	-2.3641	-0.85925	-1.8857	-1.3185	-0.82615	-0.7519
ID147v1	-0.32325	-0.4203	-0.7048	-0.28075	-0.51995	-0.9495	-0.7083	-0.4702	-1.243	-0.6345	-0.47285	-0.23955	-0.6922	-0.8068	-0.49625	-0.61155	-0.48875	-0.84885	-0.45055	-0.36155	-1.08255	-0.5535	-0.35935	-1.38155	-0.3479	-0.6983	-0.518	-0.45075	-0.6221	-0.40495	-0.4558	-0.7121	-0.6729	-0.21185	-1.5872	-0.728	-0.60815	-0.8849	-1.004	-0.49675	-0.3201	-0.54205	-1.5593	-1.43145	-0.18965	-1.01155	-0.30435	-0.2806	-0.7865
ID057v1	-1.0756	-1.4357	-1.0285	-0.31945	-0.7352	-0.63105	-1.2152	-0.3418	-1.2344	-2.42135	-0.44215	-0.39215	-1.16765	-0.7394	-0.8445	-0.9964	-0.2732	-1.29805	-0.75795	-0.8702	-1.12925	-0.50365	-0.54055	-0.863	-0.55565	-0.8334	-0.56745	-0.4604	-0.46215	-0.65715	-0.6614	-1.0584	-0.73665	-0.226	-0.37495	-0.84155	-0.65545	-0.695	-1.16925	-0.6434	-0.1597	-0.33645	-1.06975	-1.4409	-0.3009	-1.21975	-0.8606	-0.39715	-0.033
ID255v1	0.62155	0.0432	-0.88935	-0.58955	0.44685	-0.30895	-1.2477	-0.0435	-1.23455	-0.8394	-0.242	-0.4655	0.85595	-0.91645	-0.9033	0.55015	-0.06985	-0.84735	0.55065	-0.2639	0.03695	0.14395	-0.6926	-1.0317	0.2773	-0.72915	-0.261	-0.33675	0.06735	-0.3657	0.53065	0.0458	-0.89005	0.8368	-0.8456	-0.07985	-0.5671	-0.75955	-0.96765	0.1114	-0.549	0.28185	-1.78275	-1.63955	0.1072	-0.96795	0.1861	-0.51885	0.2906
ID120v1	-0.0504	0.4429	0.14065	0.01695	-0.1597	-0.0073	-0.1267	0.16355	0.0957	0.15095	0.25435	0.15265	-0.16655	-0.10565	0.0826	0.08425	0.34985	0.0862	0.074	0.1795	0.30565	0.12475	0.16055	-0.05455	-0.1183	-0.07755	0.3362	0.025	0.17495	0.03235	0.39295	0.09	0.29735	0.2987	0.08895	-0.0733	-0.2909	-0.0741	0.00345	0.1017	0.1964	-0.1066	0.1463	0.0845	0.2928	0.0324	0.1607	0.0279	-0.2285
ID064v1	-0.30535	-0.0769	-0.6708	-0.5191	-0.4581	-0.84525	-0.5104	-0.43615	-1.3831	-0.71685	-0.42005	-0.37715	-0.59575	-0.5472	-0.8105	-0.4218	-0.23235	-0.70745	-0.29825	-0.51	-1.11355	-0.429	-0.50975	-0.47775	-0.36845	-0.40875	-0.64655	-0.0193	-0.61085	0.18805	-0.7147	-0.6456	-0.48735	0.46345	-0.165	-0.71375	-0.5273	-0.3983	-0.6145	-0.8728	0.03255	-0.6705	-0.7875	-0.84175	-0.47655	-1.09945	-1.2145	0.07115	-0.16155
ID504v1	0.53525	0.27085	0.05915	-0.35975	-0.377	-0.19185	-0.0932	0.0318	0.01055	0.04445	-0.01205	-0.1165	0.13385	-0.0827	0.23355	0.2683	-0.00345	-0.0461	0.1467	-0.14175	-0.641	-0.18675	-0.81275	0.1286	0.15905	0.3738	0.10415	-0.15175	-0.3955	-0.0824	0.1711	0.16875	-0.11015	0.55475	-0.07715	0.0633	0.35085	-0.18985	0.15725	0.07795	0.13435	0.10975	0.04965	0.58195	0.0018	0.24915	0.19155	0.19805	-0.17975
ID346v1	0.354	-0.1297	-0.1646	-0.27525	0.0001	0.06425	0.112	0.01555	-0.01425	0.0908	0.054	-0.14645	0.1393	-0.1347	0.17245	-0.17835	0.0627	-0.22745	-0.09215	-0.3596	0.01775	-0.3226	-0.20855	0.28255	0.4116	0.23105	-0.06065	-0.26515	-0.2772	-0.08495	0.2377	-0.0566	0.0942	0.95335	-0.1059	0.08215	0.46455	-0.2505	-0.00705	0.05595	0.10425	-0.37575	0.6055	0.4623	-0.20555	0.39805	0.1955	0.13785	-0.09695
ID470v1	-0.4808	-0.97135	0.0199	-0.15685	-0.52315	-0.46325	-0.2995	-0.15555	-0.3701	-0.19195	-0.0948	-0.27955	-0.26645	-0.1095	0.0314	-0.1035	0.2788	-0.00255	-0.07325	-0.2349	-0.3148	-0.4177	0.0988	-0.0045	0.13145	0.1304	-0.08915	-0.15905	-0.62975	-0.38135	-0.20295	-0.2252	-0.0231	0.287	-0.30075	-0.22025	0.05175	-0.31225	-0.2364	0.0077	-0.175	-0.61935	-0.07465	0.0281	-0.00155	-0.0988	0.00325	0.19485	-0.69995
ID403v1	0.4509	-0.12845	-0.31605	-0.3131	-0.78845	0.20975	-0.3259	0.0533	0.6914	-0.3734	-0.19235	-0.35585	-0.09465	-0.2151	0.0661	-0.0972	0.128	0.1599	-0.04375	0.0041	-0.06425	-0.2704	-0.19225	0.3857	-0.20605	-0.18845	-0.2528	-0.28695	-0.1046	-0.2977	-0.07995	0.10545	0.0309	-1.2904	-0.4189	0.16615	0.3332	-0.24895	0.1679	0.24055	-0.02685	0.42605	-0.0219	0.51265	-0.2397	0.0428	0.0031	-0.5262	-0.28335
ID296v1	0.1306	0.23955	0.3045	0.2235	-0.55235	-0.5457	0.3296	-0.0244	0.00495	0.14715	-0.18555	0.0118	-1.0946	0.0956	0.2196	-0.8657	-0.1798	0.06395	-0.66115	-0.18535	-0.4675	-0.67	-0.5342	0.24425	-0.2865	0.20335	0.11535	0.24095	-0.3047	0.409	-0.3253	-0.35565	0.16135	-0.36605	0.15835	-0.5397	-0.2778	0.4615	0.1025	-0.3091	-0.22235	0.09255	0.03575	0.31965	-0.1888	-0.19675	-0.5441	0.10715	-0.75605
ID238v1	0.1355	0.3955	0.2848	0.15655	0.8165	0.39245	0.05855	-0.2223	0.1639	0.2584	-0.0713	0.1543	0.3419	0.1877	-0.1396	0.0099	-0.55175	0.3684	0.2197	-0.3484	0.3394	0.02645	-1.01335	0.16735	-0.367	-0.2435	-0.03555	-0.2822	0.3057	0.0216	-0.1267	0.02425	-0.02785	0.4311	0.2558	0.03395	-0.51145	0.10715	0.11675	-0.1845	0.04155	-0.81805	-0.54975	-1.6925	-0.10065	-0.35715	-0.1012	0.0275	0.1541
ID503v1	-0.30465	0.0899	0.2072	0.03735	-0.3534	0.2915	-0.00955	0.00365	0.06235	-0.02945	0.14145	0.15245	0.1594	0.11105	-0.164	-0.09475	-0.04515	-0.1134	0.07005	-0.0333	-0.11495	0.31885	0.09965	0.3833	-0.0241	0.0559	0.1252	0.20045	0.52715	0.24065	0.1831	0.22665	0.1918	-0.0272	0.07235	-0.0535	0.19855	0.1027	-0.0264	0.48195	0.1278	-0.30515	0.76915	0.9143	0.3861	0.2673	-0.17955	0.19345	0.4648
ID375v1	-0.17945	0.64545	-0.17235	-0.0188	-0.5067	-0.3322	0.13475	0.1193	-0.6844	-0.07655	-0.1201	-0.0512	-0.15375	-0.0227	-0.30025	-0.0939	0.04395	-0.10225	-0.00765	-0.3751	-0.44055	0.0681	0.12235	-0.29765	-0.18605	0.18425	0.03255	-0.05225	0.10525	-0.07065	0.19385	0.0169	0.1825	0.14995	0.07745	-0.2354	-0.1853	0.0457	-0.30885	0.16185	0.0181	-1.1862	-0.0749	-0.2104	0.2909	-0.0481	-0.11205	0.146	0.0534
ID393v1	-0.7058	-0.171	0.1026	0.1599	-0.08945	0.22905	-0.0455	-0.2351	-0.23085	-0.0601	0.0827	0.118	-0.1387	-0.0686	0.08355	-0.0946	-0.197	-0.0064	-0.0387	-0.32305	0.047	0.1675	-0.05635	0.0189	-0.10015	-0.0286	0.1436	0.1214	0.27665	0.0529	0.04735	-0.1095	-0.2475	-0.14525	0.1472	0.17455	-0.1608	-0.1103	0.1008	0.17295	-0.0133	0.7003	0.0929	0.1022	0.0587	-0.0005	-0.0608	-0.0722	0.27355
ID283v1	1.4573	-0.26715	0.4533	0.4279	0.7579	0.47755	0.0706	0.25025	0.3926	0.3998	0.31185	0.2204	0.73645	0.2083	0.25245	0.4836	-0.1436	0.24595	0.57145	0.18145	0.4619	0.5516	-3.532	0.6335	-0.1807	0.2341	0.301	0.35625	0.37925	0.45405	0.1618	0.36095	0.209	0.2382	0.2059	0.26675	0.24605	0.4957	0.47195	0.32105	0.25565	0.43705	0.7701	0.1261	0.3366	0.38595	-0.22355	0.19605	0.42525
ID122v1	1.1518	-1.1478	0.1763	0.05805	0.0069	-0.14425	0.00775	-0.05285	0.0053	-0.15335	0.24835	0.10085	0.2102	0.01645	0.2948	0.33105	0.48765	0.12535	0.30235	0.187	-0.11725	-0.41195	-0.8264	-0.07685	0.28365	0.11975	0.21465	-0.1412	-0.42425	0.18225	0.2965	0.04605	0.30735	0.2595	0.18215	0.28245	0.0385	-0.06955	-0.01535	0.0455	0.29885	0.398	-0.2656	0.156	0.21925	-0.02455	0.4094	0.27285	-0.34025
ID386v1	0.5645	0.31935	-0.2859	0.0063	-0.0969	0.26195	-0.0129	0.0571	0.1278	-0.18335	-0.08855	-0.50415	0.76945	-0.37405	-0.2438	0.7437	0.67435	-0.12755	0.70035	-0.50375	0.0044	0.1761	-1.09185	-0.08435	0.0028	-0.0459	-0.0142	-0.00025	-0.11525	-0.27425	0.1146	0.38535	0.1599	-0.194	-0.29625	0.17175	-0.10575	-0.34	-0.02045	-0.38745	0.07645	0.3052	-0.3351	0.3761	-0.1248	-0.1542	0.1942	0.23235	0.34695
ID477v1	-0.28825	-0.53335	0.1875	0.10445	-0.42735	-0.00585	-0.11755	-0.13265	0.19165	-0.0171	-0.0452	-0.03525	-0.02005	-0.03735	0.1333	-0.2332	-0.2463	0.105	-0.29775	0.1605	-0.25025	-0.2106	0.05835	0.28205	-0.5168	0.0941	-0.0098	-0.01965	-1.1913	0.082	-0.246	-0.00705	-0.08525	0.1308	0.18675	-0.19635	0.14145	0.1564	-0.5369	-0.1874	-0.26225	-0.144	0.3301	0.32865	-0.36335	0.21215	-0.3885	0.01225	-0.3051
ID517v1	0.2374	-0.1898	-0.2698	-0.0057	-0.28415	-0.12115	-0.1992	0.00185	-0.27125	-0.1081	0.0354	-0.3126	0.15175	-0.20975	-0.0718	0.16965	-0.35165	-0.05235	0.17105	-0.46965	-0.1567	0.01455	-0.3215	0.0041	-0.1299	0.00375	0.0657	-0.0052	-0.27695	-0.1569	0.2386	0.68655	-0.1055	0.04595	-0.15005	0.1386	-0.0965	-0.1282	-0.1119	-0.0278	-0.174	0.0792	-0.0509	0.3605	0.07745	-0.3627	-0.1409	0.1219	0.19255
ID247v1	0.3684	-0.17095	0.228	-0.01625	-0.21745	0.09955	0.0965	0.00355	0.18075	0.0056	0.00535	0.03755	0.15605	0.0897	-0.05575	-0.00935	-0.1928	0.2819	0.00945	-0.0097	0.1443	-0.07405	0.2529	0.2755	-0.1845	0.51355	0.3584	-0.0167	-0.13325	0.1391	0.1729	0.1649	-0.0444	-0.05395	-0.00355	0.09905	0.14475	0.1945	0.1979	0.00365	-0.08515	0.6649	0.2547	0.4791	-0.10775	0.20695	0.2171	0.11865	0.0435
ID452v1	-0.12015	-0.0688	0.3304	0.03915	-0.00945	0.3347	-0.0965	-0.30185	0.22725	0.1237	-0.0065	0.06835	-0.11295	-0.08125	0.11845	-0.1161	0.35445	-0.07835	0.0042	0.06055	0.1216	-0.1556	-0.0288	0.3032	-0.00445	-0.2571	0	0.0749	0.23015	0.05145	-0.05115	-0.0441	0.2774	0.64065	0	-0.02325	-0.1544	-0.05485	-0.181	-0.03345	-0.07585	-0.3591	0.30445	0.8417	-0.0703	0.02105	-0.17475	-0.12015	0.25445
ID285v1	1.59625	1.69045	-0.08065	0.1287	1.77825	1.45865	0.11935	0.3155	0.11445	0.092	0.5027	0.7292	1.9098	0.0004	-0.25495	1.77855	1.04255	-0.0278	1.8028	-0.12325	0.9195	1.3944	-0.16935	0.38845	1.1918	-0.28215	0.49815	0.42625	1.68285	0.24925	1.1899	1.00135	0.3962	0.11	0.371	1.24325	0.2548	-0.0777	0.19305	0.93145	0.75865	0.64665	-0.08095	0.1034	1.2031	0.1442	1.3575	0.58595	2.13945
ID310v1	-2.27745	-1.654	-0.132	-0.2161	-1.73475	-1.03115	-0.31405	-0.84675	-0.50335	-0.20535	-0.5038	-0.8363	-3.27205	-0.3888	-0.3334	-2.58335	-0.44975	-0.2856	-2.45185	-0.36605	-1.2702	-1.2255	-0.13915	-0.11975	-0.74195	-0.4827	-0.3172	-0.3284	-0.5139	-0.13245	-0.86825	-1.2736	-0.46905	0.5521	-0.27585	-0.92185	-0.14545	-0.3045	-0.1528	-0.8369	-0.82125	-1.433	0.01535	0.3597	-0.9221	-0.2507	-1.2415	-0.29485	-1.47615
ID356v1	1.349	0.32235	0.7582	0.1696	0.15425	-0.0994	0.56755	0.3057	-0.0288	0.26455	0.4151	0.22505	0.6437	0.1097	0.4375	0.2983	-0.0324	0.1812	0.25335	-0.15225	0.27095	0.3952	0.65615	0.03525	0.505	0.74595	0.51585	0.4992	0.582	0.60975	0.5546	0.45395	0.3623	0.7358	0.5297	0.22565	0.06215	-0.02425	0.06095	0.26155	0.4607	1.02175	0.0354	0.1565	0.4006	0.1184	0.59515	0.66815	0.40305
ID041v1	-0.16335	-0.95655	0.5569	0.3536	0.371	0.5031	0.8105	0.2669	0.0862	0.3494	0.57685	0.3842	-0.1673	0.49465	0.65305	-0.0765	0.27925	0.48335	0.14865	0.19295	0.4001	0.5422	0.7451	0.36195	0.5202	0.3406	0.33815	0.42465	0.339	0.4029	0.30935	0.3146	0.49415	0.2347	0.78235	0.3738	0.38285	0.563	0.3829	0.63245	-0.6063	0.55875	0.95675	0.77665	0.46035	0.59765	0.70005	-0.0776	0.38595
ID174v1	-0.73685	-0.34435	0.0635	0.05825	-0.03975	0.10355	0.1175	-0.031	-0.1166	-0.1077	0.02185	0.05615	0.05935	0.00355	0.1265	0.02655	-0.40625	0.1173	0.20205	-0.48165	0.2335	-0.34465	-0.1829	0.00705	-0.00905	0.0462	-0.06865	0.0915	0.19505	0.0161	-0.1192	0.03305	0.03695	-0.2096	-0.03975	0.07365	0.322	-0.10155	-0.0101	0.14995	0.02985	-0.15335	0.15795	-0.4392	0.10415	0.13645	0.1996	0.01405	0.00535
ID307v1	-0.202	-1.0064	-0.0404	-0.0922	-0.06285	0.03765	-0.20935	0.2978	-0.1343	0.07485	0.21275	0.0618	-0.12705	0.048	0.0382	-0.01915	1.0643	-0.2635	0.0047	-0.3396	-0.3311	0.316	0.1837	-0.10135	0.43395	0.22505	0.35135	0.10905	0.6042	-0.1178	0.51185	-0.0711	0.03105	0.5892	0.02055	0.32	0.3077	-0.1581	-0.2191	0.3717	0.26285	0.1116	-0.1261	0.3543	0.18195	0.13715	0.354	0.44165	0.0014
ID400v1	0.7552	-0.2182	0.26525	0.0574	-0.7258	-0.2237	0.10815	-0.2276	0.5915	0.26195	-0.10545	-0.17075	-0.5046	0.152	-0.23995	-0.6097	-1.07085	0.12975	-0.45825	-0.22355	-0.18	-0.2778	0.21685	0.26405	-0.72795	0.33675	-0.2634	-0.1136	-0.97515	-0.09415	-0.8146	-0.23995	-0.0484	-0.01265	-0.0258	-0.4152	-0.12085	0.4814	0.19855	-0.37255	-0.3272	0.3507	0.8086	0.4639	-0.3891	0.3761	-1.15435	-0.01785	-0.77775
ID102v1	0.0091	-0.9993	-0.0708	-0.18875	-0.7082	-0.0143	-0.0452	-0.1747	0.3988	-0.50795	-0.08055	-0.17385	-0.38445	-0.1455	0.129	-0.28495	0.0993	-0.1592	-0.11575	-0.28385	0.2123	-0.4371	0.04565	0.0812	0.00165	-0.2713	-0.1866	-0.2728	-0.1283	-0.04885	-0.13685	0.0658	0.3461	-0.1917	-0.38245	0.0532	0.463	-0.47735	0.0405	0.13785	-0.40475	0.4199	0.7981	0.67095	-0.1333	0.3945	0.6167	-0.3554	-0.70565
ID415v1	-0.0871	-1.25645	-0.17925	0.0706	0.07455	0.21045	0.00305	-0.07575	-0.1807	-0.1187	-0.0156	-0.06145	0.0097	-0.39855	0.14385	0.20415	0.4634	0.00365	0.155	-0.43065	-0.12235	0.0407	0.1897	0.1718	0.06295	-0.095	0.18835	0.1399	0.1757	-0.00355	-0.00045	0.1364	0.10535	0.27555	0.0547	0.00485	0.0912	-0.1741	0.0951	-0.19865	0.0805	-0.57825	0.1309	-0.19785	-0.2173	-0.18575	0.1297	-0.03205	0.4114
ID021v1	2.1502	0.85535	3.2816	2.1269	2.29005	1.95355	2.26705	1.96755	1.0921	2.142	2.01035	2.34445	2.0031	2.42595	2.51185	2.11675	1.27795	2.8036	2.0578	2.07925	2.1426	1.7516	2.378	1.99225	1.8868	2.97255	2.57715	2.42015	2.284	2.59605	2.0819	2.07315	1.77325	2.4021	2.3021	1.993	1.73855	2.43435	2.2313	2.38235	2.68585	1.8996	3.47355	2.3497	2.2165	2.44775	1.6455	2.0106	2.15745
ID418v1	0.64875	-0.583	-0.3476	-0.27155	0.0038	-0.1716	-0.03875	-0.14045	0.0207	-0.3377	-0.27125	-0.1448	0.16755	0.14915	-0.3095	0.2734	-0.0109	-0.177	0.27625	-0.18045	0.1298	-0.2924	-0.1469	-0.373	-0.06885	-0.01375	-0.21205	-0.1371	-0.75975	-0.1803	0.2492	0.19985	-0.4636	0.29195	-0.2143	-0.0031	-0.39295	-0.5237	-0.1723	0.02555	-0.06515	0.8333	-0.6864	-1.0905	0.0394	0.09205	0.31585	-0.2042	-0.22715
ID508v1	-0.5842	-0.40485	0.01335	-0.0653	0.0634	-0.3517	-0.0968	-0.04675	0.14275	0.0439	-0.06755	-0.1375	-0.2376	0.04285	-0.08575	0.0336	-0.1193	-0.14165	-0.0638	-0.3894	-0.1167	-0.08025	0.10945	-0.2179	0.1573	0.2112	0.01595	-0.01265	-1.01655	-0.0109	-0.0449	-0.24965	-0.04625	0.74125	0.0487	-0.09925	-0.06835	0.16835	-0.2	-0.20115	0.0474	0.09025	-0.09355	0.4446	-0.12795	0.2795	0.11315	0.2054	-0.3556
ID129v1	-0.16175	-0.30585	0.3405	-0.0687	-0.0857	-0.06565	-0.0105	-0.18965	0.54655	0.12835	0.181	-0.31515	-0.4118	0.08735	-0.4433	-0.91415	-0.0693	0.05545	-0.55015	-0.25515	0.1453	0.16895	0.0802	-0.0232	-0.4193	0.08995	-0.05675	-0.19605	-0.4755	-0.09045	-0.173	-0.13115	0.12665	-0.23685	0.06975	-0.06055	0.118	0.2444	0.151	-0.08695	-0.08315	0.73305	0.8577	0.23005	-0.0534	0.63515	-0.1622	0.00465	-0.43425
ID454v1	-0.46605	-0.38275	-0.0302	-0.24145	-0.19695	-0.203	-0.345	-0.3951	-0.47165	-0.5788	-0.44075	-0.25955	-0.41055	-0.34295	0.02675	-0.46075	-0.06135	-0.2723	-0.46495	-0.4752	-0.6497	-0.18355	-0.49685	-0.13815	-0.25905	-0.3144	-0.11015	-0.0415	-0.03825	-0.0495	-0.2674	-0.36925	-0.2449	-0.60495	-0.1677	-0.2302	0.03245	-0.3089	0.0034	-0.2171	-0.2659	-0.6337	-0.081	-0.5702	-0.2761	-0.3611	-0.16425	-0.15105	-0.06755
ID123v1	0.3879	0.4839	0.287	0.0688	-0.3497	0.07575	0.1921	-0.23305	-0.16245	-0.10525	-0.0476	0.03635	-0.0492	0.00525	-0.18795	-0.07725	-0.16275	0.0193	0.04655	-0.53735	-0.2377	0.13095	-0.7543	-0.05645	-0.05785	-0.0231	0.0797	0.1083	0.16305	0.03055	0.03885	0.02765	0.0434	-0.4295	-0.1	0.0275	-0.00335	0.14675	-0.12265	-0.081	-0.10665	-0.15515	0.3846	0.5433	-0.1303	0.19685	-0.03235	-0.272	-0.13565
ID233v1	0.15375	0.02275	0.24205	-0.19635	0.11435	-0.00205	-0.19575	-0.20755	-0.21805	-0.05065	0.07255	-0.05165	0.30915	-0.11175	-0.0208	0.11325	-0.46415	0.39835	-0.00495	-0.3265	0.18485	-0.08205	-0.83415	-0.0927	-0.17365	-0.55595	0.2561	-0.0743	-0.06795	-0.1575	0.06885	0.21025	-0.30575	0.71575	0.03525	0.02455	-0.2257	-0.0794	0.233	0.1625	-0.0161	-0.3812	0.45905	1.2631	0.0973	-0.0356	0.25	0.27215	0.0206
ID464v1	0.5237	0.01185	0.21755	-0.3322	-0.2732	0.1324	-0.3966	-0.13205	0.5388	-0.3177	-0.05915	-0.41025	0.1783	-0.2411	-0.3603	0.01465	0.04295	0.15505	0.1442	-0.21135	0.1809	0.09985	-0.23345	0.0686	-0.0047	-0.21225	-0.0847	-0.1289	-0.2193	-0.3691	-0.272	0.0856	-0.16845	-0.18365	-0.5078	-0.17325	0.28425	-0.25635	-0.1703	0.00335	-0.02225	0.52575	0.25775	0.21735	-0.20975	0.4573	0.09085	-0.00875	-0.3066
ID446v1	-0.75535	-0.803	-0.2254	-0.07925	0.0585	0.0614	-0.2765	-0.3221	-0.38785	-0.35705	-0.04595	-0.18055	-0.1962	-0.19115	0.1405	0	0.1243	-0.0173	-0.07425	-0.33565	-0.32575	0.1232	-0.0008	-0.3405	0.0518	-0.25105	-0.1732	0.1854	-0.94185	0.0345	-0.11975	-0.0055	-0.30395	0.18205	-0.17895	-0.25495	-0.0603	-0.205	-0.1803	0.07855	-0.13125	-0.63565	0.31925	-0.18655	0.1238	-0.06335	0.10245	-0.13635	0.26275
ID219v1	0.1055	0.57465	-0.11515	0.0631	-0.2099	0.00305	0.02775	0.00165	0.0005	-0.1263	-0.03055	0.1438	0.08775	-0.00155	-0.1115	0.12475	0.534	-0.2474	0.3457	-0.17065	0.25035	0.0004	-0.3094	-0.20665	0.03715	-0.004	0.02635	-0.0994	-0.49675	-0.00875	0.06995	-0.03185	-0.10135	0.30695	-0.15045	0.0846	0.1134	-0.03885	-0.13275	0.03825	-0.01445	0.69065	0.14555	-0.77135	0.0798	0.1625	-0.1242	-0.0309	-0.00695
ID235v1	1.17205	1.6969	0.0075	0.7114	0.3102	0.8131	0.3243	0.8068	-0.05475	0.3784	0.0711	0.4482	0.56535	0.33095	0.61025	0.1592	1.2935	0.04295	0.66205	-0.0614	0.77125	1.1627	-0.09075	0.6524	-0.06345	0.4382	0.38385	0.42915	0.56285	0.21705	0.47405	0.2381	0.62235	-0.0144	0.207	0.6962	1.05175	0.586	0.35755	0.4021	0.8091	0.7053	1.72875	0.32355	0.33905	0.6078	0.27225	0.2703	0.6107
ID376v1	1.44215	0.72535	0.0572	0.06605	0.534	-0.02105	-0.1723	0.04005	-0.32205	-0.2521	0.03125	-0.22295	1.40295	0.0254	-0.0857	1.15725	0.1098	-0.3619	1.1083	-0.3784	0.4707	0.589	0.01935	-0.3151	0.06855	-0.19275	0.08895	-0.0266	0.55815	0.0353	0.23635	0.41055	-0.00445	-0.28745	-0.14055	0.33165	-0.09465	0.0232	-0.24275	0.06425	0.27195	0.3873	-0.05315	-0.0981	0.2992	-0.1844	0.558	0.2538	0.32765
ID326v1	-1.94925	-0.25525	-0.38065	-0.4793	-0.5533	-0.3275	-0.1671	-0.23505	-0.4357	-0.4159	-0.844	-0.646	-0.83125	-0.3745	-0.3997	-0.8758	-0.2468	-0.65165	-0.95105	-0.6763	-0.80655	-0.44195	-1.23245	-0.1992	-0.38365	-0.74265	-0.25815	-0.4869	-0.086	-0.48885	-0.2216	-0.46355	-0.4111	-0.14525	-0.42925	-0.26285	-0.4289	-0.4147	-0.0804	-0.3332	-0.4523	-0.8385	-0.04495	-0.14455	-0.45025	-0.69155	-0.17825	-0.9763	-0.50175
ID062v1	-0.80625	-1.25865	-0.1078	0.20665	-0.16705	-0.1148	-0.48305	-0.1492	-0.06285	-0.08875	-0.0613	-0.16125	-0.2633	-0.1491	-0.2222	-0.5391	-0.0297	-0.5494	-0.3055	0.12305	-0.45195	-0.00355	-0.4504	0.0093	-0.0708	-0.58585	-0.27785	0.04845	0.4838	0.13915	-0.42235	-0.4982	-0.07245	0.0495	-0.0269	0.0497	0.35615	-0.2609	0.107	-0.12325	-0.0007	-0.2177	0.2602	0.4568	-0.071	-0.1009	-0.29505	-0.1763	-0.21325
ID201v1	0.5182	-0.67735	0.0835	0.31105	1.00655	0.7549	0.3793	-0.289	0.26705	0.29705	-0.0175	0.24325	0.68625	0.29075	0.15195	0.26285	0.70105	0.2176	0.4694	0.1655	0.5693	0.45765	-0.1116	0.2078	0.2567	-0.32425	0.3468	-0.20705	0.68325	-0.0916	0.63665	0.2693	0.31895	0.0528	0.09735	0.49665	0.0129	0.2822	0.5206	0.46665	0.3565	0.07995	-0.1767	0.30055	0.37505	0.1491	0.8682	0.02385	0.69125
ID450v1	0.0162	-1.3736	-0.10645	-0.3675	-0.71905	-0.3404	-0.4882	-0.3188	-0.4449	-0.2676	-0.54915	-0.1201	-0.3544	-0.2397	-0.0968	-0.3683	0.2744	-0.22975	-0.28295	-0.0319	-0.20735	-0.16885	-0.2218	0.06535	-0.2667	0.1211	-0.4848	-0.1863	-0.52955	-0.2488	-0.7869	-1.12075	-0.39145	0.6243	-0.3281	-0.453	0.0109	-0.25385	-0.2759	-0.3914	-0.2784	0.87045	-0.23205	-0.044	-0.63865	0.17305	-0.12745	-0.052	-0.6093
ID132v1	0.78595	-1.5787	-0.3612	-0.2624	-0.6722	-0.2139	-0.2777	-0.17935	-0.03855	-0.61245	-0.2537	-0.4317	-0.03955	-0.24685	0.13755	-0.28535	0.1552	-0.16375	-0.9663	-0.2127	-0.21615	-0.17155	0.01565	-0.01285	0.00705	0.03335	0.04295	-0.44615	-0.72355	-0.359	-0.0251	-0.2867	-0.1593	-0.2907	-0.0082	-0.07305	0.13885	-0.1252	-0.11565	-0.4023	-0.2781	0.34285	-0.1892	-0.27515	-0.39135	-0.3236	0.1907	0.1587	-0.3957
ID074v1	-0.50765	-0.4026	-0.14865	0.18365	-0.38055	-0.1852	-0.1694	-0.03715	-0.05465	0.06355	-0.2893	-0.28625	-0.6228	-0.05625	-0.45055	-0.3434	-0.26655	-0.2759	-0.2887	0.0877	-0.3922	-0.4164	-0.99985	0.24425	-0.2886	-0.06265	0	0.00755	-0.34505	-0.0728	-0.28595	-0.3704	-0.05585	-0.3521	0.1188	-0.18895	0.1839	-0.04335	0.2034	-0.47865	0.18445	-0.49975	-0.17835	-0.40045	-0.29075	-0.3366	-0.49195	0.36515	-0.1317
ID004v1	0.43905	-0.8359	-0.0388	0.1046	0.394	0.1724	0.07385	0.0501	-0.37	0.00625	0.06585	0.0746	0.06905	-0.03795	0.2383	-0.1543	-0.16465	0.3031	-0.02605	-0.0742	0.36995	0.58445	-0.06175	0.21065	-0.1439	0.0429	-0.0987	0.1849	0.75	0.0781	-0.15185	0.02765	0.21125	-0.90295	0.1448	0.2172	-0.04305	0.0003	0.17995	0.39265	0.25895	0.47945	0.7678	-0.57095	0.4555	0.26125	-0.1287	-0.0186	0.4627
ID043v1	-0.21995	-0.11905	-0.47335	0.0234	-0.26075	-0.44465	-0.2059	-0.09535	-0.08745	-0.1982	-0.3295	-0.58705	-0.3808	-0.20545	0.1212	-0.5231	-0.1365	-0.4346	-0.65485	-0.30035	-0.2267	-0.3797	-0.0862	-0.2015	-0.15635	-0.12535	-0.0666	-0.2029	-0.4783	-0.14995	-0.1219	-0.44465	-0.19395	-0.1834	-0.20185	-0.1858	-0.01705	0.2649	-0.33805	-0.29385	-0.2345	-0.53885	-0.24515	-0.54995	-0.0838	-0.2834	0.0882	-0.2119	-0.6154
ID194v1	-0.63195	-4.4262	0.05	0.20945	-0.02325	0.1091	0.0105	0.13515	-0.1923	0.046	-0.15145	-0.1532	-0.083	-0.07775	-0.0757	0.0669	-0.4406	-0.16155	0.18625	-0.23875	-0.195	0.1101	-0.0932	-0.09635	-0.06405	-0.3147	0.0084	-0.0329	0.0682	-0.0232	0.12845	0.2325	0.05625	-0.05955	0.1902	-0.01945	-0.229	-0.02275	-0.00255	-0.2402	0.1354	-0.2976	-0.12825	0.223	-0.0844	-0.2693	-0.13035	0.0431	0.1209
ID187v1	-0.12565	0.2158	0.2177	0.18255	0.5608	0.6047	0.07105	0.00325	-0.2723	0.1708	0.1204	0.3518	0.3533	0.2125	0.0011	0.29555	0.58195	0.4679	0.40375	0.12655	0.696	0.6485	-0.8628	0.2776	-0.11645	0.0036	0.22705	0.15965	0.7519	0.22385	0.3016	0.30545	-0.1603	0.1769	0.28685	0.61435	-0.1553	0.25495	0.2066	0.33295	0.19095	-0.23745	0.6359	0.71375	0.4422	0.01645	0.45205	-0.6778	0.7359
ID169v1	-0.3065	-0.492	-0.3614	-0.08675	-0.42705	-0.5053	-0.2	-0.18465	-0.4832	-0.4295	-0.35965	-0.39495	-0.6672	-0.30245	-0.2689	-0.96735	0.3159	-0.82375	-0.7334	-0.46485	-0.6425	-0.31385	-0.15945	-0.19325	-0.2474	-0.2389	-0.2451	-0.1827	-0.147	-0.163	-0.24025	-0.4061	0.00855	0.0508	-0.16805	-0.62095	-0.07575	-0.20505	-0.5026	-0.38465	-0.25855	-0.69545	-0.1196	0.41425	-0.36685	-0.4102	-0.35805	-0.08815	0.09365
ID445v1	-1.3503	-0.0215	-1.003	-0.4866	-1.29135	-0.62655	-0.914	-0.74975	-0.8104	-0.8136	-0.949	-0.96505	-1.0993	-0.8508	-0.9905	-1.2992	-0.8178	-1.096	-1.03745	-0.24535	-0.9935	-1.16945	-1.75525	-0.4685	-1.3002	-0.91465	-0.89635	-0.8563	-0.74205	-0.59785	-1.09505	-1.21625	-0.7564	0.8964	-1.1474	-0.8747	-0.6199	-0.78295	-0.3784	-0.9771	-1.01275	-0.8474	-0.31945	-0.6823	-1.1424	-0.61915	-1.3923	-0.7817	-1.41785
ID422v1	0.3242	1.3696	0.4066	0.12275	-0.0808	0.31655	-0.0552	0.0237	0.2853	0.28075	0.12485	0.27925	0.15605	0.23675	-0.12345	-0.03775	-0.60075	0.35805	0.03155	-0.17665	0.3805	0.19695	-0.60355	0.3051	-0.1628	0.08735	0.2357	0.03595	-0.48635	0.34815	0.19415	0.06575	0.20975	0.27195	0.1912	0.2448	0.04485	0.18525	0.1572	0.12625	0.2433	0.0537	0.96195	0.17795	0.01065	0.5886	0.14745	0.19475	-0.23755
ID401v1	0.30985	-0.8881	-0.0411	0.08755	0.2296	0.3226	0.35065	0.0432	0.4982	0.11755	-0.1646	-0.0919	0.2122	0.1514	0.58945	0.0707	-0.32935	0.4248	0.1591	0.05665	0.1257	-0.11685	0.16555	0.4148	-0.03395	0.2564	0.1451	-0.0187	0.1185	-0.0244	-0.0482	0.1072	0.0849	-0.03555	0.3184	0.36145	0.1539	0.1865	0.31565	0.3691	-0.0326	-0.22105	0.29705	0.65455	0.0664	0.23725	0.04475	-0.0513	0.11785
ID150v1	1.1508	0.6964	-0.0111	-0.14915	0.4011	0.2926	-0.2564	-0.17655	-0.2111	-0.2117	-0.23175	-0.25725	0.86285	-0.1241	-0.19385	0.71195	0.1768	-0.31325	0.69645	-0.26145	-0.2544	0.36	-0.15935	-0.1897	0.5324	-0.33545	0.17855	-0.1595	0.3236	0.0857	0.3115	0.29685	-0.47955	0.16935	-0.12605	0.22195	0.2251	-0.2743	-0.369	0.45875	0.15425	0.4781	-0.3349	-0.32285	0.48475	-0.20805	0.0942	0.09635	0.8424
ID262v1	0.00195	1.39875	0.6096	0.5959	0.28865	0.23825	0.4911	0.25065	0.24375	0.2867	0.3634	0.30205	0.506	0.20925	0.1351	0.36635	-0.0201	0.3911	0.308	0.19155	0.56845	0.53485	0.5798	0.21335	0.47975	0.40615	0.6467	0.24205	0.59105	0.04015	0.56645	0.527	0.52635	0.56365	0.36645	0.36345	0.2801	0.28135	0.07225	0.29395	0.34985	0.18445	0.7705	-0.2167	0.5145	0.48845	0.40265	0.1818	0.01255
ID200v1	0.795	0.59985	1.27385	0.4698	-0.1546	0.0535	0.37545	0.44375	0.8034	0.28365	0.3958	0.295	0.29775	0.514	0.2101	0.28255	0.7901	0.54575	0.1198	0.64965	0.05655	0.3702	0.34595	0.45105	0.2871	0.2907	0.4828	0.20735	0.15995	0.2782	0.30215	0.37175	0.6225	0.24665	0.2812	0.42765	0.42915	0.16255	0.43155	0.4421	0.3134	0.922	1.3562	0.4157	0.41765	0.56045	0.27045	0.1244	0.21585
ID277v1	-0.2965	-0.1993	0.1518	0.0866	-0.0649	0.27225	0.18415	-0.05475	0.2057	0.15335	0.47285	0.0042	0.11775	0.14125	0.0948	0.2468	0.25815	0.174	0.25705	-0.01105	-0.1646	0.16635	0.14825	0.27975	-0.10585	0.0171	-0.39875	0.11305	0.03565	0.0422	-0.4548	0.17705	0.22335	0.3257	0.27005	0.0911	0.226	0.11775	0.33595	0.1315	-0.00165	-0.55675	0.4785	-0.0002	0.1084	0.5576	-0.22555	0.0029	0.45415
ID506v1	0.8658	0.61705	-0.04065	0.2475	0.33755	0.1764	0.10775	0.12915	-0.065	-0.342	0.15885	-0.07785	0.34535	-0.71565	0.1028	0.14805	-0.0758	0.02765	0.0532	0.1169	0.34525	0.3284	0.10815	0.31535	0.29385	-0.0618	0.13875	0.2635	0.29655	0.03695	0.15205	0.1406	0.00945	0.7984	-0.66765	0.1627	0.012	-0.0963	0.28915	0.3472	0.153	-0.1194	0.86835	0.37325	0.2565	0.26655	-0.1895	0.2101	0.5551
ID076v1	-0.84395	0.70855	-0.1391	-0.02995	-0.0439	-0.1841	-0.24465	-0.0679	0.02895	0.08405	-0.05065	-0.02935	0.1781	-0.21335	-0.27935	-0.22485	-0.2125	-0.21355	-0.118	-0.1157	0.0868	0.0159	-0.113	0.17335	0.1163	0.00095	-0.03395	0.05945	0.2846	-0.0104	-0.19355	-0.1109	-0.1025	0.4109	-0.1386	0.03125	0.14425	-0.1413	-0.06635	-0.0524	0.15815	1.0801	0.48435	0.18995	0.0184	0.2589	-0.0647	0.3027	-0.1274
ID178v1	-0.3673	0.01855	0.1319	0.00895	-0.03975	0.2043	-0.02705	0.1514	0.36605	0.1435	0.11055	0.0173	0.02765	0.14245	-0.02475	0.0251	0.24595	-0.1737	0.14865	0.2211	0.03845	0.0205	0.0281	0.2731	0.4589	-0.28355	0.29205	-0.30925	0.2472	0.07495	0.5641	0.0426	0.4096	0.16435	-0.0354	0.1679	0.2376	-0.0101	-0.1786	0.4817	-0.0052	-0.42685	0.16845	0.08845	0.49265	0.37075	0.43245	0.07515	-0.2328
ID493v1	-0.40095	-1.0138	0.14605	-0.20715	-0.4333	-0.4356	0.1994	-0.70445	0.23665	0.20685	-0.33635	0.12425	-0.99825	0.03765	-0.1368	-0.9322	-0.7941	-0.12025	-0.99465	-0.1695	-0.45045	-0.9016	-0.2126	-0.0364	-1.0238	-0.1709	-0.42595	-0.43675	-1.02645	-0.14475	-0.9166	-0.55205	-0.15275	-0.39265	-0.0849	-0.68275	-0.7817	0.09845	0.09015	-0.77315	-0.3354	-0.5883	-0.55885	0.056	-0.8559	-0.3081	-0.98345	-0.66615	-0.96705
ID036v1	-0.3228	0.14345	-0.37985	0.02415	-0.2168	-0.26985	-0.36905	-0.21655	-0.35345	-0.11375	-0.224	-0.04895	0.0241	-0.3278	-0.29885	-0.1455	0.2437	-0.20975	-0.0776	-0.4308	-0.1251	-0.00685	-0.07425	-0.25595	-0.2676	0.08045	-0.2789	-0.0671	-0.1482	-0.25375	-0.36305	-0.1019	-0.1741	-0.1795	-0.1707	-0.21755	-0.171	-0.27235	-0.368	-0.0039	-0.2003	-0.8914	-0.2926	0.57715	-0.1006	-0.34205	-0.36555	-0.0547	0.03985
ID468v1	-0.4802	0.3281	-0.3515	-0.05965	-0.3397	-0.53035	-0.0234	-0.1222	-0.44345	-0.0706	-0.1386	0.03655	-0.4815	-0.15465	-0.2616	-0.34355	-0.2133	-0.20585	-0.2643	-0.0077	-0.38675	0.03005	-1.3272	-0.26455	0.1747	-0.3027	-0.1094	0.0663	-0.1099	-0.195	-0.1961	-0.32975	0.1159	-0.4964	-0.09325	-0.4315	-0.10715	0.0871	-0.34395	-0.3954	-0.163	-0.39295	0.03315	0.62075	-0.24605	0.02035	-0.52385	-0.02595	-0.162
ID220v1	-0.2864	-0.1944	0.1032	-0.01905	0.02685	-0.168	-0.34015	-0.2185	-0.55775	-0.25215	-0.2207	-0.21055	-0.34655	-0.1103	-0.06625	-0.2924	-0.3698	-0.27435	-0.20155	-0.121	-0.24595	-0.08735	-0.2501	-0.0556	0.05125	-0.40315	-0.08335	0.1733	-0.98705	-0.2169	-0.2115	-0.2863	-0.2556	-0.3587	-0.0525	-0.22325	-0.02465	-0.37305	-0.40375	-0.35925	-0.2755	0.0331	-0.1276	-0.21215	-0.2514	-0.153	0.0322	0.2113	0.22015
ID065v1	-0.91995	-0.68195	0	-0.13525	-0.43075	-0.35175	-0.2888	-0.21965	-0.1009	-0.0468	-0.1198	-0.21755	-0.4578	-0.21765	0.0211	-0.35355	-0.2131	-0.1559	-0.3776	-0.0887	-0.3643	-0.56845	-0.22285	0.0709	-0.01985	-0.08355	-0.05855	-0.14625	-0.4025	0.0503	-0.13815	-0.1882	-0.07585	-0.061	-0.02305	-0.22415	-0.1945	-0.47105	-0.19075	-0.21965	-0.11095	-0.45825	0.0007	0.3863	-0.2201	0.122	-0.39135	-0.0117	-0.22145
ID151v1	0.35765	0.1865	-0.037	0.17315	-0.1479	0.1934	-0.16985	-0.249	0.04265	-0.04775	-0.05995	0.0363	0.02735	-0.2188	-0.02925	-0.0883	-0.881	0.1326	0.0259	-0.01595	0.18985	-0.20515	-0.1235	0.07195	-0.31725	-0.09355	0.23245	0.113	0.16245	0.0775	0.1289	-0.01525	-0.1916	-0.1268	0.0053	0.03505	-0.14465	-0.0661	0.0205	-0.0646	-0.0344	0.1986	0.3203	-0.11	0.034	0.14345	-0.0669	-0.25045	-0.03535
ID435v1	-0.47085	-0.4013	0.0117	0.08355	-0.7211	-0.3566	-0.21955	-0.14565	0.6169	-1.40055	-0.0206	-0.23325	-1.5751	-0.08585	-0.06865	-1.1323	-0.12705	-0.0155	-1.0433	0.0862	-0.57685	-0.4639	0.28925	0.4571	-0.2016	-0.30475	-0.17465	-0.23805	-0.0971	-0.1669	-0.2541	-0.4125	0.49805	-0.06345	0.0689	-0.2837	-0.08395	-0.4155	0.1462	-0.28715	-0.3803	-0.49285	0.2041	0.39235	-0.4948	0.15305	0	-0.1904	-0.82515
ID142v1	-0.6117	-0.5666	-0.6152	-0.271	-0.22645	-0.60935	-0.91655	-0.33335	-0.9681	-0.53465	-0.46055	-0.4056	-0.43605	-0.61745	-0.3267	-0.28365	-0.58985	-0.43905	-0.3552	-0.31065	-0.57535	-0.30015	-0.5976	-0.70855	-0.2332	-0.53375	-0.5568	-0.28835	-0.3226	-0.46745	-0.52285	-0.3816	-0.804	-0.42915	-0.2928	-0.47015	-0.6068	-0.8866	-0.5276	-0.7259	-0.30745	-0.91595	-1.00805	-0.4442	-0.52825	-0.6681	-0.49115	-0.20445	-0.2013
ID171v1	-0.6446	-0.1279	-0.6177	-0.4433	0.2727	-0.2687	0.03715	-0.4702	-0.63495	-0.09845	-0.3338	-0.4992	-0.37025	-0.2712	-0.1255	-0.2295	-1.0381	-0.04955	-0.26145	-0.7155	-0.347	-0.72905	-0.6304	-0.43435	-0.3321	-0.4461	-0.33445	-0.66185	-0.57235	-0.68445	-0.41235	-0.4267	-0.76945	-0.91985	-0.26775	-0.5802	-0.60245	-0.51925	-0.32765	-0.96895	-0.36565	-1.05375	-1.66755	-1.5381	-0.74175	-0.83	-0.70265	-0.48555	-0.30285
ID117v1	-0.25585	0.14135	-0.3705	0.02935	0.0076	-0.51735	-0.36295	0.12425	-1.09625	-0.2155	-0.3278	0.34665	-0.077	-0.2652	-0.108	-0.071	-0.6352	-0.24375	-0.17985	-0.27645	-0.4499	0.0754	-1.1033	-0.7423	0.04685	-0.28995	-0.4195	0.24725	0.33375	-0.18485	-0.47315	-0.40635	-0.30195	-0.20385	0.1784	-0.57705	-0.1503	-0.16875	-0.41175	-0.52645	-0.1933	-0.9587	-0.73645	-0.86615	-0.43485	-0.8049	-0.28545	0.022	0.4684
ID047v1	0.3705	-0.8766	-0.65975	-0.55205	-0.42145	-0.1127	-0.6831	-0.49955	0.10665	-0.6192	-0.48895	-0.4912	0.53075	-0.38625	-0.20835	0.56985	0.19345	-0.31715	0.4556	-0.365	-0.07675	-0.0243	-0.159	-0.1426	-0.2507	-0.37385	-0.58095	-0.7854	-0.687	-0.7221	-0.6109	0.05785	-0.15615	-0.1375	-0.8295	-0.0336	-0.1143	-0.50105	-0.16495	-0.50295	-0.4745	0.6542	-0.47835	0.5118	-0.59655	-0.45815	0.12315	-0.52585	-0.37815
ID006v1	-0.85365	0.16505	-0.09435	-0.207	-0.33705	-0.2349	-0.13625	-0.03715	-0.38675	0.0973	0.34045	-0.09985	-0.6323	-0.0229	0.2633	-0.29775	0.4666	0.30585	-0.27135	0.02435	0.0184	-0.33895	-0.0529	-0.25455	0.0686	-0.1395	0.1813	-0.0509	0.1626	-0.0969	0.0928	-0.2293	-0.21395	0.0606	-0.00165	-0.0689	0.06315	-0.3332	0.0261	0	-0.16785	-0.40945	0.17695	0.2492	-0.11165	0.0681	0.1075	0.0964	-0.2095
ID139v1	0.45275	0.2109	-0.14835	0.09005	0.14285	0.01455	-0.2782	0.131	-0.2081	-0.0595	0.054	0.0351	0.15915	-0.17465	-0.2538	0.1471	0.7004	-0.0146	0.14475	0.0211	0.27445	0.0979	-0.3881	0.0486	0.2687	-0.16925	-0.07285	0.10295	0.2119	-5e-05	-0.00825	-0.0742	-0.1822	0.33925	-0.00125	0.08835	0.12355	-0.05645	0.0877	0.35765	0.2547	-0.3132	-0.1959	-0.2679	0.2873	0.04845	0.10985	-0.62515	0.39895
ID479v1	-0.2237	-0.2129	0.03635	0.0164	0.1917	0.0289	-0.41415	-0.16195	-0.21285	-0.0505	-0.05995	-0.09905	0.0093	-0.05705	-0.04445	0.2213	-0.05785	0.1675	0.2937	-0.28225	0.19635	0.06035	-0.09375	-0.2835	0.20285	-0.31535	0.17325	-0.0197	0.2331	-0.108	0.17485	0.12325	-0.06885	0.03395	0.04405	0.2696	-0.38765	-0.23075	-0.2139	0.3056	-0.0549	-0.39215	-0.03325	0.28565	0.3685	-0.17395	0.0187	-0.9633	0.48775
ID330v1	-0.46625	-3.0428	-0.25585	-0.1223	0.0962	0.0026	-0.2031	-0.1987	-0.4972	-0.1029	-0.2075	0.13125	0.075	-0.36855	-0.2213	-0.2794	-0.27765	-0.10325	-0.27035	-0.373	-0.0789	-0.02815	-0.0126	-0.2442	-0.1367	-0.3125	-0.0294	0.1305	0.28085	-0.00985	-0.1145	-0.1919	-0.24895	-0.1363	-0.12415	-0.11245	-0.1805	-0.38495	-0.1281	-0.2358	-0.09925	-0.3374	0.1856	0.13015	0.002	-0.58955	-0.23745	-0.04365	0.04755
ID198v1	0.191	-0.2506	0.4508	0.1806	0.1364	0.2523	0.20545	0.1574	0.6461	0.35195	0.10465	0.1776	0.0331	0.27705	0.2295	0.1783	0.02665	0.51665	0.20015	0.2753	-0.0617	-0.2239	-0.34285	0.4789	0.31255	0.46515	0.2861	0.04155	-0.3568	0.18205	0.2586	0.36745	0.11925	0.8128	0.3964	0.27495	0.2414	0.43025	0.41255	0.15805	0.1731	0.56935	0.1926	1.50205	0.04665	0.60045	0.65285	0.1211	0.1984
ID368v1	0.3197	-0.335	-0.14085	0.06625	0.2021	0.157	0.316	0.2292	-0.2071	0.0482	0.15615	0.0782	0.19155	0.17675	0.16465	0.1382	0.0093	0.0965	0.20615	-0.07465	0.08295	0.42595	0.2772	0.1534	0.1584	-0.07735	0.41955	0.3198	0.58055	0.22305	0.4159	0.3466	0.318	0.3924	0.3368	0.048	0.04145	0.3513	0.1537	0.38805	0.1881	0.1829	0.39835	0.37875	0.2738	0.2379	-0.01505	0.23175	0.4267
ID487v1	0.99865	1.13295	0.9357	0.9445	0.87915	0.6855	0.51155	0.585	1.11385	0.71235	0.7582	0.6854	0.564	0.75355	0.96455	0.5211	0.15015	0.8707	0.5112	0.8961	0.5858	0.47845	0.4103	0.79715	0.4105	0.9078	0.5089	0.70015	0.65775	0.71785	0.694	0.63315	0.9408	0.35955	0.8009	0.65755	0.6075	0.56505	0.7531	0.59515	0.7614	0.6038	1.19855	0.20455	0.4782	0.63645	0.54655	0.45605	0.90635
ID297v1	-0.50295	-0.9538	-0.2351	-0.3634	-1.38135	-1.20375	-0.1929	-0.24325	-0.35705	-0.26265	-0.3286	-0.4648	-1.1645	-0.1431	-0.19735	-0.96435	-0.4305	-0.0767	-1.0061	-0.2245	-1.41965	-0.75065	0.03455	-0.2564	-0.6724	0.15675	-0.49355	-0.31605	-1.17155	-0.11795	-0.88905	-0.62075	0.0869	0.30685	-0.40335	-1.1457	0.11445	-0.2815	-0.29445	-1.09865	-0.6515	-0.7139	-0.0602	-0.6242	-0.89395	-0.16035	-0.8981	-0.13615	-0.93545
ID204v1	-0.91305	-0.0805	-0.6868	-0.3109	-0.12515	-0.38685	-0.4847	-0.24905	-0.80235	-0.4038	-0.29765	-0.5641	-0.5869	-0.57805	-0.0054	-0.15815	-0.3476	-0.69665	-0.38295	-0.28415	-0.63845	-0.3527	-0.3996	-0.47225	-0.1166	-0.77905	-0.22415	-0.37585	-0.0439	-0.676	-0.3897	-0.1257	-0.12555	-0.81965	-0.32385	-0.4187	-0.6378	-0.77855	-0.6053	-0.32405	-0.45095	-1.29855	-0.85095	-0.34735	-0.30015	-0.68185	-0.65865	0.14115	0.08245
ID253v1	0.21765	0.59845	-0.72025	-0.24105	-0.25325	0.1101	-0.8961	-0.74855	-0.1176	-0.91855	-0.98715	-0.74	0.3215	-0.6414	-0.82175	0.14915	-0.31605	-0.5813	0.2422	-0.3731	-0.25835	-0.10515	-0.3171	-0.3488	-0.6123	-0.80485	-0.8439	-0.8939	-0.19955	-0.66775	-0.5689	-0.3605	-0.4622	-1.25595	-0.7069	-0.0073	-0.1784	-0.7954	-0.0322	-0.19575	-0.5454	0.7212	0.1499	-0.29205	-0.44395	-0.23055	0.2812	-0.8294	0
ID185v1	-0.76095	-0.40315	-0.14695	-0.25165	-0.05905	0.0811	-0.1499	-0.19905	0.12165	-0.1937	-0.09125	-0.0051	-0.1672	0.0118	0.2634	-0.1853	-0.41725	0.05995	-0.08795	0.05105	0.14195	-0.21955	-0.12385	0.20655	-0.0755	-0.38065	-0.0069	-0.0228	-0.10345	0.0847	-0.02205	-0.1199	-0.20765	1.3874	0.09525	0.0245	0.1213	-0.1992	0.4248	0.02745	-0.07165	0.17025	0.2107	0.36095	-0.10165	0.15895	-0.12395	0.03115	-0.0833
ID442v1	-0.19765	-0.3621	-0.21435	-0.18285	-0.92555	-0.78	-0.21585	-0.6518	-0.6864	-0.1008	-0.5754	-0.59065	-0.2025	-0.2918	-0.19315	-0.5223	-1.11995	-0.0606	-0.58405	-0.24275	-0.8968	-0.62005	-0.44775	-0.0647	-1.33345	-0.4533	-0.62765	-0.32245	-0.975	-0.2302	-1.22685	-0.2582	-0.3602	0.0426	-0.19455	-0.87415	-0.20015	-0.399	0.04065	-1.47065	-0.8063	-0.7825	0.2276	-1.2235	-1.45375	-0.1755	-1.06635	-0.37125	-0.54575
ID030v1	0.57205	-1.5076	0.427	0.07125	0.25945	0.10385	0.0795	0.25775	-0.1924	0.3006	0.33345	0.00805	0.3775	0.15215	0.52305	0.4324	-0.67685	0.3039	0.3097	0.11725	0.0052	0.1143	0.39495	0.28115	0.28005	0.4418	0.27395	0.20635	-0.1603	0.1373	0.22915	0.5347	0.32865	0.1524	0.44565	0.1716	-0.17615	0.358	0.22595	0.28565	0.15515	-0.32745	0.52985	1.2738	0.27105	0.6563	-0.20125	0.54415	0.22945
ID092v1	-1.19155	-1.4837	-0.7496	-0.1888	-1.08115	-0.6917	-0.5758	-0.5048	-0.68825	-0.4735	-0.69915	-0.5747	-0.95005	-0.4522	-0.34305	-0.72485	0.03645	-0.41345	-0.678	0.1051	-0.85335	-1.1003	-0.4189	-0.50915	-0.6933	-0.29615	-0.69025	-0.40165	-0.57485	-0.5267	-0.88365	-0.6376	-0.209	-0.19605	-0.6377	-0.75385	-0.0294	-0.53815	-0.82075	-0.6253	-0.8607	-1.65535	-0.45455	-0.85405	-0.7079	-0.45145	-0.95545	-0.5126	-0.5593
ID417v1	1.88315	0.8216	-0.00715	-0.13655	0.9401	0.76955	0.0391	0.48135	0.54115	0.23675	0.54505	0.58735	1.30695	-0.26485	0.24175	1.18645	0.7892	-0.05225	1.12615	0.06545	1.23405	0.5037	-0.15865	0.48645	1.24695	0.3461	0.52425	0.1847	0.9675	0.08625	1.20295	0.4145	-0.10895	0.96245	-0.37645	0.9558	0.13155	0.0415	0.29555	1.23785	0.63595	1.0048	0.038	0.8557	1.03445	0.17185	1.2161	0.2468	0.75625
ID292v1	-0.5384	-1.52555	-0.339	-0.03635	-0.1481	-0.23235	0.55125	-0.7358	0.24825	0.0076	-0.62005	-0.12555	-0.48745	-0.00535	0.0671	-0.80665	-0.45935	0.18055	-0.6604	-0.10125	-0.24935	-0.5728	-0.2996	-0.06	-0.6448	-0.32725	-0.61065	-0.52575	-0.3189	-0.15965	-0.6337	-0.56715	-0.2408	-0.711	-0.10235	-0.34665	-0.5625	0.15295	-0.23775	-0.7538	-0.18295	-0.67655	-0.5141	-1.08675	-0.78645	-0.55555	-0.0657	-0.5186	-0.5891
ID286v1	0.1457	0.3012	-0.04095	-0.0275	-0.389	0.0402	-0.04425	-0.18345	0.42175	0.1358	0.2167	-0.27205	-0.0625	0.15295	0.1094	-0.1809	-0.1303	-0.02205	-0.13955	-0.0889	-0.03165	-0.28105	0.18685	0.1267	0.22275	-0.07855	-0.29055	-0.08225	-0.57495	-0.00445	-0.30135	-0.1453	0.02455	0.2281	-0.0521	0.07665	-0.0059	-0.0457	0.0721	0.14335	-0.20645	0.7831	0.84255	0.0279	-0.1449	0.4161	0.1512	-0.10405	-0.6489
ID097v1	-0.81365	-0.25325	-0.0964	-0.0755	-0.4616	0.1264	0.0412	-0.1579	0.4627	-0.3498	-0.34335	-0.57005	-0.31415	-0.065	-0.0422	-0.20325	-0.0582	0.0344	-0.24065	0.08205	-0.19685	-0.5528	-0.0967	0.3436	-0.25325	-0.5673	-0.2065	-0.1398	-0.6062	-0.19535	-0.45965	-0.0425	0.0995	0.01945	-0.2473	0.02835	0.33315	-0.0357	0.42055	-0.40115	-0.4183	-0.5396	0.6804	0.1905	-0.3247	0.0494	-0.59905	-0.22995	-0.9525
ID463v1	0.322	-0.5439	0.41205	-0.12075	0.049	-0.1626	-0.1492	-0.04305	-0.3523	0.00465	-0.0096	-0.04675	0.0995	0.13925	0.05565	-0.049	-0.67955	0.3006	-0.22825	-0.0792	-0.1564	0.0341	0.249	0.02295	0.1332	-0.6666	0.14475	-0.0205	0.1108	0.0781	0.12495	0.203	0.17405	0.3481	0.2014	-0.05925	-0.22745	-0.08325	-0.22115	0.16125	-0.12295	0.4018	0.38945	-0.01945	0.0087	0.25195	0.0723	0.1736	-0.0394
ID084v1	-0.74755	0.3809	-0.27915	-0.1234	0.0056	-0.1999	-0.3212	-0.2013	-0.27595	-0.264	-0.284	-0.10805	-0.15465	-0.2344	-0.6188	-0.1895	-0.19735	-0.26795	-0.23535	-0.3343	-1.1755	-0.1191	-0.1841	-0.1324	0.1508	-0.39815	-0.1328	-0.05785	0.0197	-0.1991	-0.2788	-0.2472	-0.23635	0.5431	-0.0992	-0.28905	-0.1797	-0.23975	-0.178	-0.5512	-0.05745	-0.72875	-0.1673	-1.2738	-0.44745	-0.3364	0.03185	-0.661	0.0034
ID457v1	-0.4656	0.3338	0.02895	-0.0373	-0.1321	-0.10285	-0.1504	-0.15435	0.1521	-0.31565	-0.01515	-0.15695	-0.1391	-0.0237	-0.06735	-0.2753	0.33595	-0.17255	-0.3188	-0.2109	-0.01305	-0.2683	0.02705	-0.02475	-0.0617	-0.021	-0.15435	-0.43505	-0.00185	-0.10755	-0.16395	-0.15305	-0.1356	-0.1618	-0.0898	-0.12635	-0.0719	0.09675	0.00085	0.2234	-0.0367	-0.24655	0.0999	0.16275	0.18045	0.0799	-0.07915	-0.25585	-0.2686
ID058v1	-0.3934	0.13475	-0.0201	0.19035	0.2063	0.18885	0.03695	-0.0806	0.30205	0.2271	0.0138	-0.0349	-0.12965	0.07755	-0.09195	-0.35015	0.3295	0.18805	-0.295	-0.20075	0.18355	-0.01335	-0.0926	0.31165	-0.04535	-0.06405	0.0382	-0.08205	-0.10665	0.12335	-0.0054	-0.2731	0.1928	0.88995	0.0023	-0.03815	-0.0247	-0.12295	0.17985	0.0741	0.0725	-0.47515	0.09785	0.36405	0.0544	0.0892	-0.51115	-0.2073	-0.10395
ID244v1	0.66315	0.49215	-0.28535	-0.35895	0.32215	0.0182	-0.52525	-0.3634	-0.57555	-0.4252	-0.38855	-0.3078	0.62525	-0.5129	-0.59135	0.37855	0.1435	-0.51495	0.3721	-0.5238	-0.0554	0.3394	-0.2557	-0.57345	-0.0054	-0.44105	-0.23265	-0.57985	0.377	-0.108	0.3618	0.2644	-0.4976	-0.29535	-0.26705	-0.1073	-0.75285	-0.59435	-0.67455	0.01185	-0.22705	0.0521	-0.4579	-0.9238	0.13195	-0.82965	0.0438	-0.33635	0.44255
ID391v1	-1.6361	-1.5905	-0.4209	-0.18785	-0.35915	-0.1457	-0.14055	-0.7696	0.34595	0.2886	-0.38415	-0.57745	-1.5896	0.14315	0.121	-1.5021	-0.9538	-0.012	-1.35545	-0.236	-0.78535	-1.2467	-0.32895	0.1006	-0.5164	0.06885	-0.6453	-0.49895	-1.4479	-0.58415	-0.74955	-0.84735	-0.11605	-0.13935	-0.4843	-0.71115	-0.4248	-0.03515	0.04655	-0.61385	-0.46125	-1.7736	-0.74545	-0.1843	-0.8001	-0.1982	-0.43865	-0.36945	-1.42455
ID190v1	-0.7606	-0.22545	-0.40495	0.0349	-0.17755	-0.34815	-0.10125	-0.14885	-0.63635	-0.2474	-0.2723	-0.1138	-0.2394	-0.09535	-0.3583	-0.44795	-0.0476	-0.3031	-0.4518	-0.19925	-0.297	-0.07355	0.01105	-0.35375	-0.46035	-0.27255	-0.0958	0.13775	0.1915	0.13285	-0.1679	-0.2051	0.10035	0.0728	0.0264	-0.4114	0.01145	-0.36595	-0.15345	-0.23315	-0.0087	-0.5505	0.1334	-0.5117	-0.0404	-0.24785	-0.22825	-0.15215	0.3153
ID439v1	0.36805	0.46745	-0.14375	-0.1202	0.3605	0.1464	-0.09275	0.1393	0.1139	0.16265	0.13795	-0.3403	0.44945	-0.035	0.00085	0.13335	0.3549	-0.42725	0.09735	-0.0702	0.17165	0.1259	0.3353	-0.1285	0.58195	-0.08715	-0.0369	0.3046	0.173	-0.0117	0.32885	0.33525	0.03895	0.67115	0.128	0.0932	-0.159	0.14055	-0.11485	0.1006	-0.6931	-0.09755	-0.1178	0.32295	0.3478	0.00765	0.45015	0.4876	-0.04105
ID336v1	-0.2333	-0.4366	-0.24505	0.068	0.0521	-0.0348	-0.20015	-0.18565	-0.3536	-0.0253	-0.06715	0.136	-0.101	-0.10485	-0.2657	-0.10825	-0.82305	-0.30905	-0.12915	-0.1242	-0.2846	0.02055	-0.006	-0.2121	-0.0138	-0.33135	-0.29145	0.015	0.35885	0.0643	-0.262	0.0819	-0.16145	0.3149	-0.0834	-0.1896	-0.17265	0.06555	-0.22035	-0.2617	-0.09435	0.0559	0.4496	-0.04915	-0.18435	0.1552	-0.0144	-0.2084	0.18365
ID481v1	-1.185	-3.1848	0.1217	-0.0283	-0.0472	-0.3828	0.62195	-0.237	0.23895	0.20105	-0.40195	-0.16255	-1.28855	0.24925	0.1408	-0.61205	-0.35765	0.33075	-0.6986	0.1447	-0.52555	-0.7948	-0.26	0.10675	-0.50425	-0.09285	-0.27625	-0.15405	-0.51185	-0.3027	-0.61665	-0.4167	-0.1436	-0.44775	0.1974	-0.50685	0	0.0244	0.5538	-0.6754	-0.3184	-0.9074	-0.14285	-1.01605	-0.84855	-0.5538	-0.798	-0.0348	-0.54045
ID399v1	-0.41215	0.50345	-0.50205	-0.28655	-0.1986	-0.1738	-0.1522	-0.15465	-0.6389	-0.11535	-0.26335	0.03905	-0.3086	-0.38805	-0.1778	-0.3948	-0.4123	-0.3107	-0.25215	-0.4202	-0.43905	0.00685	-0.23955	-0.10365	-0.24675	-0.62875	-0.15395	0.0235	0.29545	-0.11085	-0.22015	-0.30255	-0.11745	-0.12035	0.01425	-0.2206	-0.2655	-0.3341	-0.36725	-0.4798	-0.15715	-1.06815	0.0167	0.38535	-0.2545	-0.26675	-0.4241	0.1083	0.51595
ID051v1	0.4209	1.0711	0.15585	0.1311	0.2601	0.6852	0.30755	-0.0821	-0.13825	0.25785	0.24355	0.261	-0.02895	-0.03205	0.0554	0.17815	0.52455	-0.12665	0.23935	-0.2107	0.47585	0.5688	-0.0432	0.16875	0.5355	-0.01705	0.22595	0.08435	0.77635	0.15675	0.34515	0.19075	-0.0509	0.08215	0.20635	0.57165	0.505	0.18635	0.07835	0.3705	0.3631	0.4298	0.4919	0.18275	0.37815	0.04665	0.5478	0.2901	0.92765
ID324v1	0.6917	-0.7126	0.09445	-0.0455	-0.2667	-0.30835	-0.40295	-0.0036	-0.2211	-0.1325	-0.2011	-0.0552	-0.2046	-0.3328	-0.117	-0.10695	-0.04875	0.0313	-0.1527	-0.1003	-0.18745	0.00125	0.00105	-0.0941	0.15755	0.4541	0.1448	-0.165	-0.3727	-0.13025	0.06615	-0.2876	-0.41915	0.95065	-0.08865	-0.2824	0.3001	-0.64565	-0.22195	-0.2709	0.01925	0.9955	-0.55985	0.18815	-0.0912	0.0425	0.2211	0.0708	-0.14785
ID033v1	0.9308	1.8334	-0.74425	-0.02355	2.2858	1.67305	-0.5053	-0.56695	0.3151	-0.71275	-0.441	0.12025	2.7313	-0.0481	-0.21005	1.91745	0.54315	0.022	2.0833	-0.17815	1.5093	1.08265	-0.8607	0.1451	0.83435	-0.38915	-0.07095	-0.77765	1.47215	-0.61015	1.35295	0.5347	-0.311	-0.0263	-0.4571	1.50885	-0.5268	-0.13855	0.18745	1.553	0.8267	0.5353	-1.1486	-0.5454	1.39575	-0.4929	2.45365	-0.3354	1.2338
ID382v1	-1.0384	-0.12815	-0.0424	0.10255	-0.7382	0.09015	0.18425	-0.05995	-0.0812	-0.2469	-0.02905	-0.01055	-0.77795	-0.15825	-0.15675	-0.5489	-0.2591	-0.12395	-0.49725	-0.17305	-0.2539	0.00575	-0.0807	-0.1362	-0.25505	-0.455	-0.2352	-0.2283	0.19185	0.17895	-0.2117	-0.20165	-0.034	-0.22285	-0.14215	-0.03125	-0.20475	-0.0422	-0.0339	-0.28665	-0.17475	-0.2676	0.2438	-0.2363	-0.1001	-0.195	-0.14345	-0.24465	-0.09985
ID344v1	-1.54635	-0.146	-0.5524	-0.78085	-1.3562	-0.80835	-1.15185	-0.64605	-0.24255	-1.03845	-0.6413	-0.8046	-1.097	-0.72355	-0.45925	-0.98235	-0.9522	-0.63775	-1.03865	-0.0583	-1.24815	-1.0012	-0.9104	0.40355	-0.8929	-0.51345	-0.53255	-0.7426	-1.0193	-0.6227	-0.94505	-0.96565	-0.8184	-0.43905	-0.9262	-0.72165	0.0515	-0.82535	-0.41715	-0.4699	-0.7143	-0.45775	-0.5888	-0.91845	-0.91695	-0.56245	-1.0467	-0.45525	-0.90615
ID495v1	0.1907	0.0017	-0.1558	-0.32295	-0.3571	0.10155	-0.448	-0.1019	0.03	-0.50295	-0.2435	-0.19035	0.0826	-0.0361	-0.18665	-0.0798	0.4479	-0.11665	-0.0184	0.3113	-0.46115	-0.03405	-0.3201	0.3892	-0.2564	-0.23555	-0.00095	-0.11895	-0.06695	-0.1889	-0.3597	-0.20095	-0.393	0.22085	-0.3829	0.20755	0.49215	-0.0621	0.12775	0.11065	0.01635	0.4078	0.63545	-0.2851	-0.09095	0.2029	0.0675	-0.3156	-0.01665
ID276v1	-0.2636	0.2425	0.13455	-0.13325	0.56285	0.6774	0.196	-0.3534	0.2398	0.32425	0.07045	0.1509	0.2907	-0.02355	0.03045	-0.104	-0.6918	0.1137	-0.04785	-0.0141	0.20355	0.1157	-0.3121	0.33525	-0.0918	-0.28855	-0.0053	0.1263	0.42125	0.0888	-0.0561	0.01175	-0.1292	0.10625	0.21125	-0.0223	-0.00145	0.02155	0.3053	-0.07985	0.0203	-0.40875	0.5932	0.3729	-0.0607	0.1138	-0.3186	-0.245	0.63675
ID295v1	-0.3197	-0.4151	-0.0127	-0.4197	-0.58665	-0.30145	-0.0443	-0.1613	-0.0602	-0.05685	-0.20665	-0.37165	-1.01745	-0.1052	-0.2988	-0.63215	-0.3662	-0.33445	-0.58715	-0.39515	-0.7591	-0.7582	-0.14755	-0.1788	-0.2798	-0.78585	-0.4244	-0.2216	-0.6285	-0.19245	-0.5654	-0.3784	-0.09355	0.3697	-0.18155	-0.35765	0.0042	0.0467	-0.06365	-0.4419	-0.27115	0.27475	0.4401	-0.6103	-0.35845	0.07965	-0.5846	-0.2115	-0.49295
ID453v1	0.72835	0.09335	-0.0193	0.00565	0.52165	0.45925	0.52335	-0.16885	0.62755	0.4618	-0.09185	-0.3336	0.6231	0.23175	0.3271	0.24645	-0.4891	0.6516	0.3543	-0.1224	0.37015	-0.03765	-0.0076	0.49305	-0.506	0.2494	-0.31665	-0.13175	-0.61655	0.0637	-0.22105	0.1901	-0.2261	-0.32385	0.0876	0.0616	-0.3163	0.4513	0.31475	-0.18725	0.03905	0.4237	-0.34315	-0.2395	-0.29065	-0.12615	-0.08915	0.04805	-0.17655
ID437v1	-0.33255	-0.6679	0.05305	0.36645	0.1903	0.16635	-0.0728	0.1133	0.1906	0.08565	0.02985	-0.2244	0.17935	-0.10305	0.17785	0.3608	-0.5085	0.31205	0.3598	0.2269	0.18485	0.1146	0.3919	0.31715	0.3919	-0.05765	0.09505	0.12795	0.15635	0.23455	0.20185	0.38965	0.42935	-0.3936	0.32895	0.3738	0.4589	0.07075	0.18665	0.17485	0.279	-0.04595	0.6572	-0.00025	0.1158	-0.00525	0.47145	-0.40335	0.3587
ID392v1	0.1411	0.3296	-0.36285	-0.8755	-0.38925	-0.30905	-0.4271	-0.62385	-0.24205	-0.19955	-0.36295	-0.262	-0.3197	-0.43515	-0.68745	-0.3415	-0.39815	-0.2275	-0.1688	-0.98585	-0.3908	-0.417	-0.7906	-0.29535	-0.3236	-0.72645	-0.19925	-0.2786	-0.7472	-0.53895	-0.33295	-0.50155	-0.3937	-0.60565	-0.3899	-0.1237	-0.49405	-0.0658	-0.40345	0.2569	-0.49845	0.7623	-0.0801	-0.17595	-0.05385	-0.0603	-0.19045	-0.8911	-0.06115
ID088v1	-0.1854	0.4235	-0.1927	-0.20295	-0.15515	0.1326	-0.4022	-0.2995	0.14545	-0.09145	-0.03865	-0.1344	0.1585	-0.0685	-0.08225	0.00295	0.34025	0.05495	-0.04215	-0.27	0.08535	0.08555	-0.2208	-0.1557	0.24785	-0.28485	0.083	-0.0359	-0.0095	-0.1124	0.04735	0.19345	0.12695	0.0877	-0.7853	-0.04165	-0.80515	-0.0561	-0.11725	0.38425	-0.0151	-0.1305	0.0129	-0.5301	0.0499	0.10785	0.3012	-0.2846	-0.0909
ID232v1	-1.7781	0.10585	-0.23055	0.06645	-0.5566	0.0389	-0.2009	-0.18055	-0.03165	-0.23235	-0.1651	-0.1338	-0.4999	-0.1217	0.1353	-0.67215	-0.1638	-0.0708	-0.6119	0.27755	-0.1808	-0.4042	-0.37635	0.27525	-0.60695	-0.2631	-0.1912	-0.53715	0.2051	-0.09635	-0.4474	-0.59615	-0.0679	-0.5945	-0.3619	-0.06705	0.24675	-0.127	0.33765	0.1579	-0.3244	-0.4587	0.2919	0.31935	-0.1308	-0.0205	-0.4029	-0.3404	-0.30595
ID195v1	0.0342	0.33295	0.3489	0.3651	0.13515	0.27915	0.21505	0.21005	0.66935	0.3163	0.26335	0.1868	0.49175	0.3865	0.24185	0.36725	0.3913	0.3152	0.48975	0.5304	0.2348	0.29235	0.58835	0.45185	0.3	0.305	0.4904	0.16435	0.1228	0.2885	0.5462	0.5917	0.7969	0.45435	0.52245	0.50675	0.2177	0.293	0.44695	0.5388	0.09295	0.25145	0.6865	1.2019	0.43175	0.4486	0.8442	0.3065	0.21685
ID156v1	1.8708	0.89135	0.88025	0.64855	1.219	0.9011	0.8808	0.49995	0.8611	0.97865	0.5408	0.7761	1.19135	0.8017	0.71375	0.9135	-0.41625	1.01865	0.7808	0.1957	1.1566	0.64585	0.7914	0.8102	0.63055	0.57085	0.6552	0.58095	0.69935	0.4834	0.6651	1.0294	0.7372	0.49475	1.01995	0.8411	0.1334	1.17325	0.7217	1.02315	0.72215	1.12795	0.95345	1.5439	0.88905	0.8188	1.01125	0.54595	0.04345
ID250v1	-0.60075	-0.00095	0.2424	-0.1134	0.59215	0.44285	0.44325	-0.344	0.16105	0.30195	-0.0622	0.0161	0.24975	0.2431	0.28465	-0.1665	-0.23985	0.28605	0.00275	-0.18205	0.21925	-0.09265	-0.2742	0.19515	-0.38945	-0.1251	0.2655	-0.17105	-0.03385	0.07195	0.05195	-0.02835	-0.22285	-0.07385	-0.2598	-0.13015	-0.18765	0.23855	0.3073	-0.1922	-0.12765	-0.69885	-0.2034	-0.334	-0.3639	-0.15565	-0.4206	-0.4975	-0.384
ID483v1	-0.54295	-0.26725	-0.2954	-0.27705	0.0034	-0.3165	-0.6325	-0.46185	-0.83275	-0.31575	-0.285	-0.25315	-0.2928	-0.556	-0.40805	-0.8524	-0.4198	-0.3052	-1.2951	-0.50605	-0.32635	-0.02145	-0.4466	-0.52105	-0.20595	-0.5634	-0.3662	-0.35495	-0.2423	-0.2129	-0.4525	-0.6617	-0.6129	-0.0311	-0.33805	-0.37805	-0.5891	-0.6507	-0.38115	-0.26255	-0.33815	-0.6135	-0.5708	-0.5703	-0.1772	-0.3968	-0.3243	-0.8689	-0.10545
Empty (ID ID061v1)	0.7248	0.8947	0.44955	-0.0389	0.12035	0.36835	0.61505	0.52005	1.0859	0.7654	0.633	0.18825	0.46545	0.2275	0.14725	0.48365	0.17035	0.4762	0.4868	0.6665	0.4834	0.36585	0.0954	0.60455	0.48485	0.5103	-0.07525	0.3467	-0.16165	0.1794	0.211	0.4143	0.2039	2.06225	0.41045	0.5453	0.64045	0.7107	0.45895	0.6716	0.28765	1.0065	0.5878	0.5632	0.3942	0.72105	0.4131	0.7759	0.0806
Empty (ID098v1)	-0.17865	-2.0615	-0.2146	-0.121	-1.05635	-1.1443	-0.4415	-0.27525	-0.656	-0.1071	-0.38495	-0.4349	-0.7843	-0.12445	-0.11885	-1.2158	-0.2439	-0.21825	-1.26215	-0.03115	-1.16325	-0.8185	-0.17615	-0.4257	-1.0598	-0.18375	-0.469	-0.1576	-1.14005	-0.42645	-1.4132	-0.6232	-0.08795	0.77935	-0.12985	-1.07535	-0.41515	-0.145	-0.13505	-1.13535	-0.83315	-0.2989	0.02405	-0.41945	-1.1123	-0.46685	-1.07375	-0.3002	-1.1297
[truncated: 206 more columns]
