# Supplementary material for: Obesity shows preserved plasma proteome in large independent clinical cohorts
Source: Sci Rep. 2018 Nov 19;8:16981. doi: 10.1038/s41598-018-35321-7 (PMC6242904; doi:10.1038/s41598-018-35321-7)
Supplement: Supplementary file 3 — Supplementary Dataset S3 [file 41598_2018_35321_MOESM3_ESM.xls]

## Sheet: TableS3
Supplementary Table S3
Obesity shows preserved plasma proteome in large independent clinical cohorts
Ornella Cominetti1, Antonio Núñez Galindo1, +, John Corthésy1, 2, +, Armand Valsesia3, +, Irina Irincheeva3, ±, Martin Kussmann1, _, Wim H.M. Saris4, Arne Astrup5, Ruth McPherson6, Mary-Ellen Harper7, Robert Dent8, Jörg Hager3, and Loïc Dayon1, *
1 Proteomics, Nestlé Institute of Health Sciences, Lausanne, Switzerland
2 Nutrition Analytics, Nestlé Institute of Health Sciences, Lausanne, Switzerland
3 Nutrition and Metabolic Health, Nestlé Institute of Health Sciences, Lausanne, Switzerland
4 NUTRIM, School for Nutrition, Toxicology and Metabolism, Department of Human Biology, Maastricht University Medical Centre, Maastricht, The Netherlands
5 Department of Nutrition, Exercise and Sports, Faculty of Science, University of Copenhagen, Denmark
6 Ruddy Canadian Cardiovascular Genetics Centre, University of Ottawa Heart Institute, Ottawa, Canada
7 Department of Biochemistry, Microbiology and Immunology, Faculty of Medicine, University of Ottawa, Ottawa Canada
8 Ottawa Hospital Weight Management Clinic, The Ottawa Hospital, Ottawa, Canada
+ Contributed equally
± Current address: Clinical Trial Unit, University of Bern, Switzerland
_ Current address: The Liggins Institute, University of Auckland, Auckland, New Zealand
* Corresponding author: Nestlé Institute of Health Sciences, EPFL Innovation Park, Bâtiment H, 1015 Lausanne, Switzerland; Email: loic.dayon@rd.nestle.com, Phone: +41 21 632 6114, Fax: +41 21 632 6499
All Common Proteins			Common Proteins, 30% max missing values
Entry	Entry name	Protein names	Entry	Entry name	Protein names
P04217	A1BG_HUMAN	Alpha-1B-glycoprotein	P04217	A1BG_HUMAN	Alpha-1B-glycoprotein
P08697	A2AP_HUMAN	Alpha-2-antiplasmin	P08697	A2AP_HUMAN	Alpha-2-antiplasmin
P02750	A2GL_HUMAN	Leucine-rich alpha-2-glycoprotein	P02750	A2GL_HUMAN	Leucine-rich alpha-2-glycoprotein
P01011	AACT_HUMAN	Alpha-1-antichymotrypsin	P01011	AACT_HUMAN	Alpha-1-antichymotrypsin
P12814	ACTN1_HUMAN	Alpha-actinin-1	Q15848	ADIPO_HUMAN	Adiponectin
O15204	ADEC1_HUMAN	ADAM DEC1	P43652	AFAM_HUMAN	Afamin
Q15848	ADIPO_HUMAN	Adiponectin	Q9UKA4	AKA11_HUMAN	A-kinase anchor protein 11
P43652	AFAM_HUMAN	Afamin	P04075	ALDOA_HUMAN	Fructose-bisphosphate aldolase A
Q9UKA4	AKA11_HUMAN	A-kinase anchor protein 11	P35858	ALS_HUMAN	Insulin-like growth factor-binding protein complex acid labile subunit
P04075	ALDOA_HUMAN	Fructose-bisphosphate aldolase A	P02760	AMBP_HUMAN	Protein AMBP
P05062	ALDOB_HUMAN	Fructose-bisphosphate aldolase B	P03950	ANGI_HUMAN	Angiogenin
P35858	ALS_HUMAN	Insulin-like growth factor-binding protein complex acid labile subunit	P01019	ANGT_HUMAN	Angiotensinogen
P02760	AMBP_HUMAN	Protein AMBP	P01008	ANT3_HUMAN	Antithrombin-III
P19021	AMD_HUMAN	Peptidyl-glycine alpha-amidating monooxygenase	P06727	APOA4_HUMAN	Apolipoprotein A-IV
P15144	AMPN_HUMAN	Aminopeptidase N	P04114	APOB_HUMAN	Apolipoprotein B-100
P03950	ANGI_HUMAN	Angiogenin	P02655	APOC2_HUMAN	Apolipoprotein C-II
Q9Y5C1	ANGL3_HUMAN	Angiopoietin-related protein 3	P02656	APOC3_HUMAN	Apolipoprotein C-III
P01019	ANGT_HUMAN	Angiotensinogen	P55056	APOC4_HUMAN	Apolipoprotein C-IV
P01008	ANT3_HUMAN	Antithrombin-III	P02649	APOE_HUMAN	Apolipoprotein E
P04083	ANXA1_HUMAN	Annexin A1	P02749	APOH_HUMAN	Beta-2-glycoprotein 1
P07355	ANXA2_HUMAN	Annexin A2	O95445	APOM_HUMAN	Beta-2-glycoprotein 1
P08519	APOA_HUMAN	Apolipoprotein(a)	O75882	ATRN_HUMAN	Apolipoprotein M
P06727	APOA4_HUMAN	Apolipoprotein A-IV	P61769	B2MG_HUMAN	Beta-2-microglobulin
P04114	APOB_HUMAN	Apolipoprotein B-100	Q15582	BGH3_HUMAN	Transforming growth factor-beta-induced protein ig-h3
P02654	APOC1_HUMAN	Apolipoprotein C-I	P30043	BLVRB_HUMAN	Flavin reductase
P02655	APOC2_HUMAN	Apolipoprotein C-II	P43251	BTD_HUMAN	Biotinidase
P02656	APOC3_HUMAN	Apolipoprotein C-III	P02745	C1QA_HUMAN	Complement C1q subcomponent subunit A
P55056	APOC4_HUMAN	Apolipoprotein C-IV	P02746	C1QB_HUMAN	Complement C1q subcomponent subunit B
P05090	APOD_HUMAN	Apolipoprotein D	P02747	C1QC_HUMAN	Complement C1q subcomponent subunit C
P02649	APOE_HUMAN	Apolipoprotein E	P00736	C1R_HUMAN	Complement C1r subcomponent
P02749	APOH_HUMAN	Beta-2-glycoprotein 1	Q9NZP8	C1RL_HUMAN	Complement C1r subcomponent-like protein
O14791	APOL1_HUMAN	Apolipoprotein L1	P09871	C1S_HUMAN	Complement C1s subcomponent
O95445	APOM_HUMAN	Apolipoprotein M	P04003	C4BPA_HUMAN	C4b-binding protein alpha chain
O15145	ARPC3_HUMAN	Actin-related protein 2/3 complex subunit 3	P20851	C4BPB_HUMAN	C4b-binding protein beta chain
P59998	ARPC4_HUMAN	Actin-related protein 2/3 complex subunit 4	P33151	CADH5_HUMAN	Cadherin-5
O15511	ARPC5_HUMAN	Actin-related protein 2/3 complex subunit 5	P00915	CAH1_HUMAN	Carbonic anhydrase 1
P07307	ASGR2_HUMAN	Asialoglycoprotein receptor 2	P00918	CAH2_HUMAN	Carbonic anhydrase 2
Q86TH1	ATL2_HUMAN	ADAMTS-like protein 2	P70667 (demerged into 20 entries)	CALM_HUMAN	Calmodulin
Q6UY14	ATL4_HUMAN	ADAMTS-like protein 4	P08185	CBG_HUMAN	Corticosteroid-binding globulin
O75882	ATRN_HUMAN	Attractin	Q96IY4	CBPB2_HUMAN	Carboxypeptidase B2
Q76LX8	ATS13_HUMAN	A disintegrin and metalloproteinase with thrombospondin motifs 13	P15169	CBPN_HUMAN	Carboxypeptidase N catalytic chain
P61769	B2MG_HUMAN	Beta-2-microglobulin	Q6YHK3	CD109_HUMAN	CD109 antigen
Q15582	BGH3_HUMAN	Transforming growth factor-beta-induced protein ig-h3	P08571	CD14_HUMAN	Monocyte differentiation antigen CD14
P30043	BLVRB_HUMAN	Flavin reductase	O43866	CD5L_HUMAN	CD5 antigen-like
Q10588	BST1_HUMAN	ADP-ribosyl cyclase/cyclic ADP-ribose hydrolase 2	P00450	CERU_HUMAN	Ceruloplasmin
P43251	BTD_HUMAN	Biotinidase	P00751	CFAB_HUMAN	Complement factor B
Q86VB7	C163A_HUMAN	Scavenger receptor cysteine-rich type 1 protein M130	P00746	CFAD_HUMAN	Complement factor D
P02745	C1QA_HUMAN	Complement C1q subcomponent subunit A	P08603	CFAH_HUMAN	Complement factor H
P02746	C1QB_HUMAN	Complement C1q subcomponent subunit B	P05156	CFAI_HUMAN	Complement factor I
P02747	C1QC_HUMAN	Complement C1q subcomponent subunit C	P06276	CHLE_HUMAN	Cholinesterase
P00736	C1R_HUMAN	Complement C1r subcomponent	P10909	CLUS_HUMAN	Clusterin
Q9NZP8	C1RL_HUMAN	Complement C1r subcomponent-like protein	Q96KN2	CNDP1_HUMAN	Beta-Ala-His dipeptidase
P09871	C1S_HUMAN	Complement C1s subcomponent	P06681	CO2_HUMAN	Complement C2
P04003	C4BPA_HUMAN	C4b-binding protein alpha chain	P0C0L4	CO4A_HUMAN	Complement C4-A
P20851	C4BPB_HUMAN	C4b-binding protein beta chain	P0C0L5	CO4B_HUMAN	Complement C4-B
P55290	CAD13_HUMAN	Cadherin-13	P01031	CO5_HUMAN	Complement C5
P12830	CADH1_HUMAN	Cadherin-1	P13671	CO6_HUMAN	Complement component C6
P33151	CADH5_HUMAN	Cadherin-5	P10643	CO7_HUMAN	Complement component C7
P00915	CAH1_HUMAN	Carbonic anhydrase 1	P07357	CO8A_HUMAN	Complement component C8 alpha chain
P00918	CAH2_HUMAN	Carbonic anhydrase 2	P07358	CO8B_HUMAN	Complement component C8 beta chain
P70667 (demerged into 20 entries)	CALM_HUMAN	Calmodulin	P07360	CO8G_HUMAN	Complement component C8 gamma chain
Q01518	CAP1_HUMAN	Adenylyl cyclase-associated protein 1	P02748	CO9_HUMAN	Complement component C9
P04040	CATA_HUMAN	Catalase	P23528	COF1_HUMAN	Cofilin-1
P07339	CATD_HUMAN	Cathepsin D	P39060	COIA1_HUMAN	Collagen alpha-1(XVIII) chain
P25774	CATS_HUMAN	Cathepsin S	Q9Y6Z7	COL10_HUMAN	Collectin-10
P08185	CBG_HUMAN	Corticosteroid-binding globulin	Q9BWP8	COL11_HUMAN	Collectin-11
Q96IY4	CBPB2_HUMAN	Carboxypeptidase B2	P49747	COMP_HUMAN	Cartilage oligomeric matrix protein
P15169	CBPN_HUMAN	Carboxypeptidase N catalytic chain	P22792	CPN2_HUMAN	Carboxypeptidase N subunit 2
Q6YHK3	CD109_HUMAN	CD109 antigen	Q9NQ79	CRAC1_HUMAN	Cartilage acidic protein 1
P08571	CD14_HUMAN	Monocyte differentiation antigen CD14	P54108	CRIS3_HUMAN	Cysteine-rich secretory protein 3
P16070	CD44_HUMAN	CD44 antigen	P02741	CRP_HUMAN	C-reactive protein
O43866	CD5L_HUMAN	CD5 antigen-like	P02775	CXCL7_HUMAN	Platelet basic protein
Q9NZK5	ADA2_HUMAN	Adenosine deaminase 2	P01034	CYTC_HUMAN	Cystatin-C
P00450	CERU_HUMAN	Ceruloplasmin	P09172	DOPO_HUMAN	Dopamine beta-hydroxylase
P00751	CFAB_HUMAN	Complement factor B	Q16610	ECM1_HUMAN	Extracellular matrix protein 1
P00746	CFAD_HUMAN	Complement factor D	P00488	F13A_HUMAN	Coagulation factor XIII A chain
P08603	CFAH_HUMAN	Complement factor H	P05160	F13B_HUMAN	Coagulation factor XIII B chain
P05156	CFAI_HUMAN	Complement factor I	P00742	FA10_HUMAN	Coagulation factor X
P06276	CHLE_HUMAN	Cholinesterase	P03951	FA11_HUMAN	Coagulation factor XI
O00299	CLIC1_HUMAN	Chloride intracellular channel protein 1	P00748	FA12_HUMAN	Coagulation factor XII
P10909	CLUS_HUMAN	Clusterin	P12259	FA5_HUMAN	Coagulation factor V
Q96KN2	CNDP1_HUMAN	Beta-Ala-His dipeptidase	P00740	FA9_HUMAN	Coagulation factor IX
Q99439	CNN2_HUMAN	Calponin-2	P23142	FBLN1_HUMAN	Fibulin-1
P02452	CO1A1_HUMAN	Collagen alpha-1(I) chain	Q12805	FBLN3_HUMAN	EGF-containing fibulin-like extracellular matrix protein 1
P06681	CO2_HUMAN	Complement C2	O75636	FCN3_HUMAN	Ficolin-3
P0C0L4	CO4A_HUMAN	Complement C4-A	P02765	FETUA_HUMAN	Alpha-2-HS-glycoprotein
P0C0L5	CO4B_HUMAN	Complement C4-B	Q9UGM5	FETUB_HUMAN	Fetuin-B
P01031	CO5_HUMAN	Complement C5	Q03591	FHR1_HUMAN	Complement factor H-related protein 1
P13671	CO6_HUMAN	Complement component C6	P36980	FHR2_HUMAN	Complement factor H-related protein 2
P12111	CO6A3_HUMAN	Collagen alpha-3(VI) chain	Q9BXR6	FHR5_HUMAN	Complement factor H-related protein 5
P10643	CO7_HUMAN	Complement component C7	P02751	FINC_HUMAN	Fibronectin
P07357	CO8A_HUMAN	Complement component C8 alpha chain	P06396	GELS_HUMAN	Gelsolin
P07358	CO8B_HUMAN	Complement component C8 beta chain	Q9UJJ9	GNPTG_HUMAN	N-acetylglucosamine-1-phosphotransferase subunit gamma
P07360	CO8G_HUMAN	Complement component C8 gamma chain	P22352	GPX3_HUMAN	Glutathione peroxidase 3
P02748	CO9_HUMAN	Complement component C9	Q14520	HABP2_HUMAN	Hyaluronan-binding protein 2
P23528	COF1_HUMAN	Cofilin-1	Q9H6D7	HAUS4_HUMAN	HAUS augmin-like complex subunit 4
P39060	COIA1_HUMAN	Collagen alpha-1(XVIII) chain	P69905	HBA_HUMAN	Hemoglobin subunit alpha
Q9Y6Z7	COL10_HUMAN	Collectin-10	P02790	HEMO_HUMAN	Hemopexin
Q9BWP8	COL11_HUMAN	Collectin-11	P05546	HEP2_HUMAN	Heparin cofactor 2
P49747	COMP_HUMAN	Cartilage oligomeric matrix protein	Q04756	HGFA_HUMAN	Hepatocyte growth factor activator
Q14019	COTL1_HUMAN	Coactosin-like protein	P26927	HGFL_HUMAN	Hepatocyte growth factor-like protein
P22792	CPN2_HUMAN	Carboxypeptidase N subunit 2	P04196	HRG_HUMAN	Histidine-rich glycoprotein
Q9NQ79	CRAC1_HUMAN	Cartilage acidic protein 1	P18065	IBP2_HUMAN	Insulin-like growth factor-binding protein 2
P54108	CRIS3_HUMAN	Cysteine-rich secretory protein 3	P17936	IBP3_HUMAN	Insulin-like growth factor-binding protein 3
P02741	CRP_HUMAN	C-reactive protein	P22692	IBP4_HUMAN	Insulin-like growth factor-binding protein 4
P21291	CSRP1_HUMAN	Cysteine and glycine-rich protein 1	P24593	IBP5_HUMAN	Insulin-like growth factor-binding protein 5
P02775	CXCL7_HUMAN	Platelet basic protein	P24592	IBP6_HUMAN	Insulin-like growth factor-binding protein 6
P01034	CYTC_HUMAN	Cystatin-C	P05155	IC1_HUMAN	Plasma protease C1 inhibitor
Q14118	DAG1_HUMAN	Dystroglycan	P13598	ICAM2_HUMAN	Intercellular adhesion molecule 2
P81605	DCD_HUMAN	Dermcidin	P01344	IGF2_HUMAN	Insulin-like growth factor II
P59665	DEF1_HUMAN	Neutrophil defensin 1	P05154	IPSP_HUMAN	Plasma serine protease inhibitor
P30046	DOPD_HUMAN	D-dopachrome decarboxylase	P19827	ITIH1_HUMAN	Inter-alpha-trypsin inhibitor heavy chain H1
P09172	DOPO_HUMAN	Dopamine beta-hydroxylase	P19823	ITIH2_HUMAN	Inter-alpha-trypsin inhibitor heavy chain H2
Q08554	DSC1_HUMAN	Desmocollin-1	Q06033	ITIH3_HUMAN	Inter-alpha-trypsin inhibitor heavy chain H3
Q14574	DSC3_HUMAN	Desmocollin-3	Q14624	ITIH4_HUMAN	Inter-alpha-trypsin inhibitor heavy chain H4
Q14126	DSG2_HUMAN	Desmoglein-2	P29622	KAIN_HUMAN	Kallistatin
Q16610	ECM1_HUMAN	Extracellular matrix protein 1	P03952	KLKB1_HUMAN	Plasma kallikrein
P06733	ENOA_HUMAN	Alpha-enolase	P01042	KNG1_HUMAN	Kininogen-1
P14625	ENPL_HUMAN	Endoplasmin	P18428	LBP_HUMAN	Lipopolysaccharide-binding protein
P00488	F13A_HUMAN	Coagulation factor XIII A chain	P07195	LDHB_HUMAN	L-lactate dehydrogenase B chain
P05160	F13B_HUMAN	Coagulation factor XIII B chain	Q08380	LG3BP_HUMAN	Galectin-3-binding protein
P00742	FA10_HUMAN	Coagulation factor X	P51884	LUM_HUMAN	Lumican
P03951	FA11_HUMAN	Coagulation factor XI	P14151	LYAM1_HUMAN	L-selectin
P00748	FA12_HUMAN	Coagulation factor XII	P61626	LYSC_HUMAN	Lysozyme C
P12259	FA5_HUMAN	Coagulation factor V	P33908	MA1A1_HUMAN	Mannosyl-oligosaccharide 1,2-alpha-mannosidase IA
P08709	FA7_HUMAN	Coagulation factor VII	P48740	MASP1_HUMAN	Mannan-binding lectin serine protease 1
P00740	FA9_HUMAN	Coagulation factor IX	O00187	MASP2_HUMAN	Mannan-binding lectin serine protease 2
P15090	FABP4_HUMAN	Fatty acid-binding protein, adipocyte	P15559	NQO1_HUMAN	NAD(P)H dehydrogenase
P23142	FBLN1_HUMAN	Fibulin-1	Q15113	PCOC1_HUMAN	Procollagen C-endopeptidase enhancer 1
Q12805	FBLN3_HUMAN	EGF-containing fibulin-like extracellular matrix protein 1	P36955	PEDF_HUMAN	Pigment epithelium-derived factor
Q9Y6R7	FCGBP_HUMAN	IgGFc-binding protein	Q96PD5	PGRP2_HUMAN	N-acetylmuramoyl-L-alanine amidase
O00602	FCN1_HUMAN	Ficolin-1	P80108	PHLD_HUMAN	Phosphatidylinositol-glycan-specific phospholipase D
O75636	FCN3_HUMAN	Ficolin-3	Q6UXB8	PI16_HUMAN	Peptidase inhibitor 16
P02765	FETUA_HUMAN	Alpha-2-HS-glycoprotein	P02776	PLF4_HUMAN	Platelet factor 4
Q9UGM5	FETUB_HUMAN	Fetuin-B	P00747	PLMN_HUMAN	Plasminogen
Q13642	FHL1_HUMAN	Four and a half LIM domains protein 1	P13796	PLSL_HUMAN	Plastin-2
Q03591	FHR1_HUMAN	Complement factor H-related protein 1	P27169	PON1_HUMAN	Serum paraoxonase/arylesterase 1
P36980	FHR2_HUMAN	Complement factor H-related protein 2	P62937	PPIA_HUMAN	Peptidyl-prolyl cis-trans isomerase A
Q9BXR6	FHR5_HUMAN	Complement factor H-related protein 5	Q96NZ9	PRAP1_HUMAN	Proline-rich acidic protein 1
P02751	FINC_HUMAN	Fibronectin	P32119	PRDX2_HUMAN	Peroxiredoxin-2
P21333	FLNA_HUMAN	Filamin-A	P30041	PRDX6_HUMAN	Peroxiredoxin-6
P02792	FRIL_HUMAN	Ferritin light chain	Q92954	PRG4_HUMAN	Proteoglycan 4
P04406	G3P_HUMAN	Glyceraldehyde-3-phosphate dehydrogenase	P04070	PROC_HUMAN	Vitamin K-dependent protein C
P52566	GDIR2_HUMAN	Rho GDP-dissociation inhibitor 2	P07737	PROF1_HUMAN	Profilin-1
P06396	GELS_HUMAN	Gelsolin	P27918	PROP_HUMAN	Properdin
Q92820	GGH_HUMAN	Gamma-glutamyl hydrolase	P07225	PROS_HUMAN	Vitamin K-dependent protein S
Q9UJJ9	GNPTG_HUMAN	N-acetylglucosamine-1-phosphotransferase subunit gamma	P22891	PROZ_HUMAN	Vitamin K-dependent protein Z
P07359	GP1BA_HUMAN	Platelet glycoprotein Ib alpha chain	P41222	PTGDS_HUMAN	Prostaglandin-H2 D-isomerase
P22352	GPX3_HUMAN	Glutathione peroxidase 3	P20742	PZP_HUMAN	Pregnancy zone protein
P11021	GRP78_HUMAN	78 kDa glucose-regulated protein	O00391	QSOX1_HUMAN	Sulfhydryl oxidase 1
P78417	GSTO1_HUMAN	Glutathione S-transferase omega-1	Q99969	RARR2_HUMAN	Retinoic acid receptor responder protein 2
P62805	H4_HUMAN	Histone H4	P05451	REG1A_HUMAN	Lithostathine-1-alpha
Q14520	HABP2_HUMAN	Hyaluronan-binding protein 2	P02753	RET4_HUMAN	Retinol-binding protein 4
Q9H6D7	HAUS4_HUMAN	HAUS augmin-like complex subunit 4	P62987	RL40_HUMAN	Ubiquitin-60S ribosomal protein L40
P69905	HBA_HUMAN	Hemoglobin subunit alpha	P07998	RNAS1_HUMAN	Ribonuclease pancreatic
P68871	HBB_HUMAN	Hemoglobin subunit beta	P34096	RNAS4_HUMAN	Ribonuclease 4
Q9ULI3	HEG1_HUMAN	Protein HEG homolog 1	P05109	S10A8_HUMAN	Protein S100-A8
P02790	HEMO_HUMAN	Hemopexin	P06702	S10A9_HUMAN	Protein S100-A9
P05546	HEP2_HUMAN	Heparin cofactor 2	P35542	SAA4_HUMAN	Serum amyloid A-4 protein
Q04756	HGFA_HUMAN	Hepatocyte growth factor activator	P02743	SAMP_HUMAN	Serum amyloid P-component
P26927	HGFL_HUMAN	Hepatocyte growth factor-like protein	P49908	SEPP1_HUMAN	Selenoprotein P
P04196	HRG_HUMAN	Histidine-rich glycoprotein	Q9H299	SH3L3_HUMAN	SH3 domain-binding glutamic acid-rich-like protein 3
P11142	HSP7C_HUMAN	Heat shock cognate 71 kDa protein	P04278	SHBG_HUMAN	Sex hormone-binding globulin
Q9Y4L1	HYOU1_HUMAN	Hypoxia up-regulated protein 1	P00441	SODC_HUMAN	Superoxide dismutase
P08833	IBP1_HUMAN	Insulin-like growth factor-binding protein 1	P37802	TAGL2_HUMAN	Transgelin-2
P18065	IBP2_HUMAN	Insulin-like growth factor-binding protein 2	P05452	TETN_HUMAN	Tetranectin
P17936	IBP3_HUMAN	Insulin-like growth factor-binding protein 3	P05543	THBG_HUMAN	Thyroxine-binding globulin
P22692	IBP4_HUMAN	Insulin-like growth factor-binding protein 4	P10599	THIO_HUMAN	Thioredoxin
P24593	IBP5_HUMAN	Insulin-like growth factor-binding protein 5	P00734	THRB_HUMAN	Prothrombin
P24592	IBP6_HUMAN	Insulin-like growth factor-binding protein 6	P16035	TIMP2_HUMAN	Metalloproteinase inhibitor 2
Q16270	IBP7_HUMAN	Insulin-like growth factor-binding protein 7	P67936	TPM4_HUMAN	Tropomyosin alpha-4 chain
P05155	IC1_HUMAN	Plasma protease C1 inhibitor	P07477	TRY1_HUMAN	Trypsin-1
P13598	ICAM2_HUMAN	Intercellular adhesion molecule 2	P62328	TYB4_HUMAN	Thymosin beta-4
P01344	IGF2_HUMAN	Insulin-like growth factor II	Q6EMK4	VASN_HUMAN	Vasorin
P01871	IGHM_HUMAN	Immunoglobulin heavy constant mu	O95497	VNN1_HUMAN	Pantetheinase
Q9NPH3	IL1AP_HUMAN	Interleukin-1 receptor accessory protein	P02774	VTDB_HUMAN	Vitamin D-binding protein
P55103	INHBC_HUMAN	Inhibin beta C chain	P04004	VTNC_HUMAN	Vitronectin
P05154	IPSP_HUMAN	Plasma serine protease inhibitor	P25311	ZA2G_HUMAN	Zinc-alpha-2-glycoprotein
P00995	ISK1_HUMAN	Serine protease inhibitor Kazal-type 1	Q9UK55	ZPI_HUMAN	Protein Z-dependent protease inhibitor
P19827	ITIH1_HUMAN	Inter-alpha-trypsin inhibitor heavy chain H1
P19823	ITIH2_HUMAN	Inter-alpha-trypsin inhibitor heavy chain H2
Q06033	ITIH3_HUMAN	Inter-alpha-trypsin inhibitor heavy chain H3
Q14624	ITIH4_HUMAN	Inter-alpha-trypsin inhibitor heavy chain H4
P13645	K1C10_HUMAN	Keratin, type I cytoskeletal 10
P13646	K1C13_HUMAN	Keratin, type I cytoskeletal 13
P02533	K1C14_HUMAN	Keratin, type I cytoskeletal 14
P08779	K1C16_HUMAN	Keratin, type I cytoskeletal 16
Q04695	K1C17_HUMAN	Keratin, type I cytoskeletal 17
P35527	K1C9_HUMAN	Keratin, type I cytoskeletal 9
Q15323	K1H1_HUMAN	Keratin, type I cuticular Ha1
P35908	K22E_HUMAN	Keratin, type II cytoskeletal 2 epidermal
P04264	K2C1_HUMAN	Keratin, type II cytoskeletal 1
P19013	K2C4_HUMAN	Keratin, type II cytoskeletal 4
P13647	K2C5_HUMAN	Keratin, type II cytoskeletal 5
P02538	K2C6A_HUMAN	Keratin, type II cytoskeletal 6A
P04259	K2C6B_HUMAN	Keratin, type II cytoskeletal 6B
P29622	KAIN_HUMAN	Kallistatin
P06732	KCRM_HUMAN	Creatine kinase M-type
P03952	KLKB1_HUMAN	Plasma kallikrein
P01042	KNG1_HUMAN	Kininogen-1
P14618	KPYM_HUMAN	Pyruvate kinase PKM
P78386	KRT85_HUMAN	Keratin, type II cuticular Hb5
O43790	KRT86_HUMAN	Keratin, type II cuticular Hb6
P0DOY2	IGLC2_HUMAN	Immunoglobulin lambda constant 2
P0DOY3	IGLC3_HUMAN	Immunoglobulin lambda constant 3
P0CG04	IGLC1_HUMAN	Immunoglobulin lambda constant 1
Q14847	LASP1_HUMAN	LIM and SH3 domain protein 1
P18428	LBP_HUMAN	Lipopolysaccharide-binding protein
P04180	LCAT_HUMAN	Phosphatidylcholine-sterol acyltransferase
P00338	LDHA_HUMAN	L-lactate dehydrogenase A chain
P07195	LDHB_HUMAN	L-lactate dehydrogenase B chain
Q08380	LG3BP_HUMAN	Galectin-3-binding protein
P48059	LIMS1_HUMAN	LIM and senescent cell antigen-like-containing domain protein 1
P51884	LUM_HUMAN	Lumican
P14151	LYAM1_HUMAN	L-selectin
P61626	LYSC_HUMAN	Lysozyme C
Q9Y5Y7	LYVE1_HUMAN	Lymphatic vessel endothelial hyaluronic acid receptor 1
P33908	MA1A1_HUMAN	Mannosyl-oligosaccharide 1,2-alpha-mannosidase IA
P48740	MASP1_HUMAN	Mannan-binding lectin serine protease 1
O00187	MASP2_HUMAN	Mannan-binding lectin serine protease 2
P11226	MBL2_HUMAN	Mannose-binding protein C
P20774	MIME_HUMAN	Mimecan
Q9UNW1	MINP1_HUMAN	Multiple inositol polyphosphate phosphatase 1
P08253	MMP2_HUMAN	72 kDa type IV collagenase
P02144	MYG_HUMAN	Myoglobin
Q99972	MYOC_HUMAN	Myocilin
P13591	NCAM1_HUMAN	Neural cell adhesion molecule 1
Q92686	NEUG_HUMAN	Neurogranin
P80188	NGAL_HUMAN	Neutrophil gelatinase-associated lipocalin
Q99784	NOE1_HUMAN	Noelin
P55209	NP1L1_HUMAN	Nucleosome assembly protein 1-like 1
P61916	NPC2_HUMAN	Epididymal secretory protein E1
P15559	NQO1_HUMAN	NAD(P)H dehydrogenase
Q86UD1	OAF_HUMAN	Out at first protein homolog
Q99497	PARK7_HUMAN	Protein/nucleic acid deglycase DJ-1
Q15113	PCOC1_HUMAN	Procollagen C-endopeptidase enhancer 1
Q8NBP7	PCSK9_HUMAN	Proprotein convertase subtilisin/kexin type 9
Q9UHG3	PCYOX_HUMAN	Prenylcysteine oxidase 1
O00151	PDLI1_HUMAN	PDZ and LIM domain protein 1
Q96S96	PEBP4_HUMAN	Phosphatidylethanolamine-binding protein 4
P36955	PEDF_HUMAN	Pigment epithelium-derived factor
P12955	PEPD_HUMAN	Xaa-Pro dipeptidase
P98160	PGBM_HUMAN	Basement membrane-specific heparan sulfate proteoglycan core protein
Q96PD5	PGRP2_HUMAN	N-acetylmuramoyl-L-alanine amidase
P80108	PHLD_HUMAN	Phosphatidylinositol-glycan-specific phospholipase D
Q6UXB8	PI16_HUMAN	Peptidase inhibitor 16
P08567	PLEK_HUMAN	Pleckstrin
P02776	PLF4_HUMAN	Platelet factor 4
P00747	PLMN_HUMAN	Plasminogen
P13796	PLSL_HUMAN	Plastin-2
P07738	PMGE_HUMAN	Bisphosphoglycerate mutase
P27169	PON1_HUMAN	Serum paraoxonase/arylesterase 1
Q15063	POSTN_HUMAN	Periostin
P62937	PPIA_HUMAN	Peptidyl-prolyl cis-trans isomerase A
Q96NZ9	PRAP1_HUMAN	Proline-rich acidic protein 1
P32119	PRDX2_HUMAN	Peroxiredoxin-2
P30041	PRDX6_HUMAN	Peroxiredoxin-6
Q92954	PRG4_HUMAN	Proteoglycan 4
P04070	PROC_HUMAN	Vitamin K-dependent protein C
P07737	PROF1_HUMAN	Profilin-1
P27918	PROP_HUMAN	Properdin
P07225	PROS_HUMAN	Vitamin K-dependent protein S
P22891	PROZ_HUMAN	Vitamin K-dependent protein Z
P41222	PTGDS_HUMAN	Prostaglandin-H2 D-isomerase
P15151	PVR_HUMAN	Poliovirus receptor
P20742	PZP_HUMAN	Pregnancy zone protein
O00391	QSOX1_HUMAN	Sulfhydryl oxidase 1
Q99969	RARR2_HUMAN	Retinoic acid receptor responder protein 2
P05451	REG1A_HUMAN	Lithostathine-1-alpha
P02753	RET4_HUMAN	Retinol-binding protein 4
P62987	RL40_HUMAN	Ubiquitin-60S ribosomal protein L40
P07998	RNAS1_HUMAN	Ribonuclease pancreatic
P34096	RNAS4_HUMAN	Ribonuclease 4
P26447	S10A4_HUMAN	Protein S100-A4
P06703	S10A6_HUMAN	Protein S100-A6
P05109	S10A8_HUMAN	Protein S100-A8
P06702	S10A9_HUMAN	Protein S100-A9
P0DJI8	SAA1_HUMAN	Serum amyloid A-1 protein
P35542	SAA4_HUMAN	Serum amyloid A-4 protein
P02743	SAMP_HUMAN	Serum amyloid P-component
Q6UWP8	SBSN_HUMAN	Suprabasin
O95810	CAVN2_HUMAN	Caveolae-associated protein 2
P49908	SEPP1_HUMAN	Selenoprotein P
O75368	SH3L1_HUMAN	SH3 domain-binding glutamic acid-rich-like protein
Q9H299	SH3L3_HUMAN	SH3 domain-binding glutamic acid-rich-like protein 3
P04278	SHBG_HUMAN	Sex hormone-binding globulin
P03973	SLPI_HUMAN	Antileukoproteinase
P00441	SODC_HUMAN	Superoxide dismutase
P08294	SODE_HUMAN	Extracellular superoxide dismutase
Q13103	SPP24_HUMAN	Secreted phosphoprotein 24
P09486	SPRC_HUMAN	SPARC
Q14515	SPRL1_HUMAN	SPARC-like protein 1
Q01082	SPTB2_HUMAN	Spectrin beta chain, non-erythrocytic 1
Q14247	SRC8_HUMAN	Src substrate cortactin
P37840	SYUA_HUMAN	Alpha-synuclein
P37802	TAGL2_HUMAN	Transgelin-2
P22105	TENX_HUMAN	Tenascin-X
P05452	TETN_HUMAN	Tetranectin
P02786	TFR1_HUMAN	Transferrin receptor protein 1
P05543	THBG_HUMAN	Thyroxine-binding globulin
P10599	THIO_HUMAN	Thioredoxin
P00734	THRB_HUMAN	Prothrombin
P01033	TIMP1_HUMAN	Metalloproteinase inhibitor 1
P16035	TIMP2_HUMAN	Metalloproteinase inhibitor 2
Q8WZ42	TITIN_HUMAN	Titin
Q9Y490	TLN1_HUMAN	Talin-1
P60174	TPIS_HUMAN	Triosephosphate isomerase
P67936	TPM4_HUMAN	Tropomyosin alpha-4 chain
Q86YW5	TRML1_HUMAN	Trem-like transcript 1 protein
P07477	TRY1_HUMAN	Trypsin-1
P07996	TSP1_HUMAN	Thrombospondin-1
P35443	TSP4_HUMAN	Thrombospondin-4
P62328	TYB4_HUMAN	Thymosin beta-4
Q9BZF9	UACA_HUMAN	Uveal autoantigen with coiled-coil domains and ankyrin repeats
Q86UX7	URP2_HUMAN	Fermitin family homolog 3
Q6EMK4	VASN_HUMAN	Vasorin
P50552	VASP_HUMAN	Vasodilator-stimulated phosphoprotein
P19320	VCAM1_HUMAN	Vascular cell adhesion protein 1
P18206	VINC_HUMAN	Vinculin
O95497	VNN1_HUMAN	Pantetheinase
P02774	VTDB_HUMAN	Vitamin D-binding protein
P04004	VTNC_HUMAN	Vitronectin
P04275	VWF_HUMAN	von Willebrand factor
O75083	WDR1_HUMAN	WD repeat-containing protein 1
P25311	ZA2G_HUMAN	Zinc-alpha-2-glycoprotein
Q9UK55	ZPI_HUMAN	Protein Z-dependent protease inhibitor
Q15942	ZYX_HUMAN	Zyxin
